# Supplementary material for: Proteomic Analysis Reveals That Placenta-Specific Protein 9 Inhibits Proliferation and Stimulates Motility of Human Bronchial Epithelial Cells
Source: Front Oncol. 2021 May 28;11:628480. doi: 10.3389/fonc.2021.628480 (PMC8194706; doi:10.3389/fonc.2021.628480)
Supplement: Supplementary Figure 1 — Global characteristics of peptide properties identified in iTRAQ. (A) Normalized Mascot ion score distributions. (B) Normalized molecular weight distribution. (C) Normalized isoelectric point distribution. (D) Distribution of the lengths of identified peptides. (E) Distribution of protein sequence coverage distribution. (F) Peptide count distribution. (G) Protein ratio distribution between the 16HBE-GFP-Plac9 and 16HBE-GFP lines. [file DataSheet_1.zip › Table S1.xlsx]

## Sheet: A VS B
Table S1. Proteins differentially expressed in 16HBE-GFP-Plac9 and 16HBE-GFP cells. Only those with a statistically significant change of 1.2 fold or more between the two cell types are shown.
Accession	Gene Name	Description	Coverage	# Peptides	# PSMs	# Unique Peptides	# AAs	MW [kDa]	calc. pI	Abundances A1	Abundances A2	Abundances A3	Abundances B1	Abundances B2	Abundances B3	Average A	Average B	A/B	P value
Q8TDZ2	MICAL1	[F-actin]-methionine sulfoxide oxidase MICAL1 OS=Homo sapiens GN=MICAL1 PE=1 SV=2	2.34302	1	1	1	1067	117.801	6.4	67.5	60.4	74.8	148.2	116.7	132.3	67.5667	132.4	0.510322	0.0029161
Q9BV57	ADI1	1,2-dihydroxy-3-keto-5-methylthiopentene dioxygenase OS=Homo sapiens GN=ADI1 PE=1 SV=1	31.2849	4	6	4	179	21.485	5.68	108.3	111.5	111.5	85.2	91.2	92.3	110.433	89.5667	1.23297	0.00104359
Q9NUQ2	AGPAT5	1-acyl-sn-glycerol-3-phosphate acyltransferase epsilon OS=Homo sapiens GN=AGPAT5 PE=1 SV=3	5.76923	1	1	1	364	42.045	9.1	89.7	89.3	91.2	112.6	116.5	100.8	90.0667	109.967	0.819036	0.0138603
A0A024R9D7	DECR1	2,4-dienoyl CoA reductase 1, mitochondrial, isoform CRA_b OS=Homo sapiens GN=DECR1 PE=4 SV=1	43.2836	12	18	12	335	36.045	9.28	108.3	109.4	113	90.5	88.5	90.3	110.233	89.7667	1.228	0.000192601
Q05823	RNASEL	2-5A-dependent ribonuclease OS=Homo sapiens GN=RNASEL PE=1 SV=2	4.04858	3	3	3	741	83.481	6.65	114.8	112.6	106.9	89.8	84.3	91.5	111.433	88.5333	1.25866	0.00202608
O75881	CYP7B1	25-hydroxycholesterol 7-alpha-hydroxylase OS=Homo sapiens GN=CYP7B1 PE=1 SV=2	3.55731	1	1	1	506	58.219	8.02	87.6	100.5	80.4	106.9	109.1	115.5	89.5	110.5	0.809955	0.0307673
Q15646	OASL	2'-5'-oligoadenylate synthase-like protein OS=Homo sapiens GN=OASL PE=1 SV=2	40.0778	15	22	15	514	59.189	7.87	66.1	67.4	62.7	143.4	129.5	130.9	65.4	134.6	0.485884	0.000117269
O60783	MRPS14	28S ribosomal protein S14, mitochondrial OS=Homo sapiens GN=MRPS14 PE=1 SV=1	28.9062	3	5	3	128	15.129	11.41	78.1	78.1	73.7	122	127.2	120.8	76.6333	123.333	0.621351	4.47236e-05
Q7Z7H8	MRPL10	39S ribosomal protein L10, mitochondrial OS=Homo sapiens GN=MRPL10 PE=1 SV=3	14.1762	3	4	3	261	29.264	9.58	106.7	111.4	113.3	90.8	85.1	92.8	110.467	89.5667	1.23335	0.0023107
A8MYK1	MRPL23	39S ribosomal protein L23, mitochondrial OS=Homo sapiens GN=MRPL23 PE=1 SV=1	15.7068	2	2	2	191	21.829	11.62	113.7	110.5	112.5	87.9	83.7	91.7	112.233	87.7667	1.27877	0.000603158
Q4U2R6	MRPL51	39S ribosomal protein L51, mitochondrial OS=Homo sapiens GN=MRPL51 PE=1 SV=1	13.2812	1	2	1	128	15.085	11.27	104.8	120.6	117.6	88.6	86	82.4	114.333	85.6667	1.33463	0.00516493
J3KPF3	SLC3A2	4F2 cell-surface antigen heavy chain OS=Homo sapiens GN=SLC3A2 PE=1 SV=1	56.8938	35	183	27	631	68.059	5.05	117.1	125.4	129.4	76.5	76.5	75.1	123.967	76.0333	1.63043	0.000194633
Q53Z63	NT5E	5'-nucleotidase OS=Homo sapiens GN=NT5E PE=2 SV=1	56.9686	25	93	17	574	63.297	7.03	72.1	75.1	73.4	120.6	131.3	127.5	73.5333	126.467	0.581444	8.31589e-05
P52209	PGD	6-phosphogluconate dehydrogenase, decarboxylating OS=Homo sapiens GN=PGD PE=1 SV=3	47.205	19	36	19	483	53.106	7.23	108.6	110.9	115.1	87.5	90.3	87.7	111.533	88.5	1.26026	0.000396809
Q969T7	NT5C3B	7-methylguanosine phosphate-specific 5'-nucleotidase OS=Homo sapiens GN=NT5C3B PE=1 SV=4	13	4	4	4	300	34.367	6.38	113.5	112.7	101.7	90.5	88.2	93.5	109.3	90.7333	1.20463	0.0106309
E5KPM5	OGG1	8-oxoguanine DNA glycosylase, isoform CRA_a OS=Homo sapiens GN=OGG1 PE=4 SV=1	3.77358	1	1	1	424	47.207	6.99	74.2	97.9	85	123.7	108.7	110.5	85.7	114.3	0.749781	0.0263945
Q13707	ACTA2	ACTA2 protein (Fragment) OS=Homo sapiens GN=ACTA2 PE=3 SV=1	45.7576	13	235	3	330	36.783	5.35	88.9	89.4	93.1	108.5	110.5	109.5	90.4667	109.5	0.82618	0.000191847
P07741	APRT	Adenine phosphoribosyltransferase OS=Homo sapiens GN=APRT PE=1 SV=2	85.5556	12	31	12	180	19.595	6.02	107.2	111.5	114	89.4	89.8	88.2	110.9	89.1333	1.2442	0.000439635
Q5TBU2	ADIRF	Adipogenesis regulatory factor (Fragment) OS=Homo sapiens GN=ADIRF PE=1 SV=1	65.7895	2	3	1	38	4.091	4.73	137.2	105.2	109	85.9	85.7	76.9	117.133	82.8333	1.41408	0.0310697
Q96BM9	ARL8A	ADP-ribosylation factor-like protein 8A OS=Homo sapiens GN=ARL8A PE=1 SV=1	47.8495	8	14	3	186	21.402	7.77	90.6	87.8	94.1	113	106.1	108.3	90.8333	109.133	0.832315	0.00258329
Q8WV93	AFG1L	AFG1-like ATPase OS=Homo sapiens GN=AFG1L PE=1 SV=2	3.9501	2	2	2	481	54.81	7.27	123	119.5	126.1	82.3	76.7	72.4	122.867	77.1333	1.59291	0.000185502
Q02952	AKAP12	A-kinase anchor protein 12 OS=Homo sapiens GN=AKAP12 PE=1 SV=4	32.5477	37	53	21	1782	191.367	4.41	108.5	109.4	109.8	89.4	91.1	91.8	109.233	90.7667	1.20345	2.18913e-05
P14550	AKR1A1	Alcohol dehydrogenase [NADP(+)] OS=Homo sapiens GN=AKR1A1 PE=1 SV=3	72.3077	17	40	16	325	36.55	6.79	112.9	109	110.5	87.6	89.3	90.7	110.8	89.2	1.24215	0.000117255
A0A024RAD8	ALDH4A1	Aldehyde dehydrogenase 4 family, member A1, isoform CRA_a OS=Homo sapiens GN=ALDH4A1 PE=3 SV=1	6.03908	2	4	2	563	61.681	8.07	112.6	119	117.3	92.4	76	82.7	116.3	83.7	1.38949	0.00314449
P47895	ALDH1A3	Aldehyde dehydrogenase family 1 member A3 OS=Homo sapiens GN=ALDH1A3 PE=1 SV=2	59.7656	29	63	26	512	56.073	7.25	115	114.3	114.6	89.4	83.6	83.1	114.633	85.3667	1.34283	0.00013505
Q9H2A2	ALDH8A1	Aldehyde dehydrogenase family 8 member A1 OS=Homo sapiens GN=ALDH8A1 PE=1 SV=1	1.64271	1	1	1	487	53.367	7.14	112.7	109.4	113.3	92.6	86.7	85.3	111.8	88.2	1.26757	0.000751339
P05091	ALDH2	Aldehyde dehydrogenase, mitochondrial OS=Homo sapiens GN=ALDH2 PE=1 SV=2	51.2573	22	41	20	517	56.346	7.05	114	110.6	117.7	88.5	84.6	84.5	114.1	85.8667	1.3288	0.000317019
Q6PKA6	ALDH3A1	ALDH3A1 protein (Fragment) OS=Homo sapiens GN=ALDH3A1 PE=2 SV=1	16.7969	7	10	6	512	57.473	7.28	124.7	112.7	118	82.7	79.2	82.7	118.467	81.5333	1.45298	0.00054418
P52895	AKR1C2	Aldo-keto reductase family 1 member C2 OS=Homo sapiens GN=AKR1C2 PE=1 SV=3	59.7523	14	19	10	323	36.712	7.49	114.1	124.4	126.7	76.4	79.2	79.2	121.733	78.2667	1.55537	0.000401067
A0A0A0MSS8	AKR1C3	Aldo-keto reductase family 1 member C3 OS=Homo sapiens GN=AKR1C3 PE=1 SV=1	22.6006	6	9	2	323	36.844	7.94	109.6	123.4	118.6	83.6	94.9	69.9	117.2	82.8	1.41546	0.014223
P12814	ACTN1	Alpha-actinin-1 OS=Homo sapiens GN=ACTN1 PE=1 SV=2	74.4395	59	328	36	892	102.993	5.41	85.6	85.5	86.5	111.7	116.1	114.5	85.8667	114.1	0.752556	2.86442e-05
K7EJH8	ACTN4	Alpha-actinin-4 (Fragment) OS=Homo sapiens GN=ACTN4 PE=1 SV=1	63.7363	11	66	1	182	21.417	6.7	80.3	77.9	87.5	112.2	132.3	109.8	81.9	118.1	0.69348	0.00927759
A0A0J9YWM6	ALDH7A1	Alpha-aminoadipic semialdehyde dehydrogenase (Fragment) OS=Homo sapiens GN=ALDH7A1 PE=1 SV=1	82.9268	3	6	1	41	4.64	4.72	109.3	116.3	128.5	85.8	81.7	78.5	118.033	82	1.43943	0.00385648
Q9NXW9	ALKBH4	Alpha-ketoglutarate-dependent dioxygenase alkB homolog 4 OS=Homo sapiens GN=ALKBH4 PE=1 SV=1	11.5894	2	2	2	302	33.816	6.67	100.9	111.1	123	84.6	90.7	89.7	111.667	88.3333	1.26415	0.0248114
Q4VC00	MAN2B2	Alpha-mannosidase OS=Homo sapiens GN=MAN2B2 PE=2 SV=1	0.99108	1	1	1	1009	113.917	7.31	116.7	115.2	108.7	91.8	86.2	81.3	113.533	86.4333	1.31354	0.00225859
Q96Q42	ALS2	Alsin OS=Homo sapiens GN=ALS2 PE=1 SV=2	0.6035	1	1	1	1657	183.518	6.27	118.8	120.7	97.9	88.7	82.7	91.2	112.467	87.5333	1.28484	0.0320753
L0R4W3	CHTF8	Alternative protein CHTF8 OS=Homo sapiens GN=CHTF8 PE=4 SV=1	6.29771	3	4	3	524	51.359	12.41	110.3	113.1	104.4	91.9	85	95.4	109.267	90.7667	1.20382	0.00974695
L0R6G9	FUNDC2	Alternative protein FUNDC2 OS=Homo sapiens GN=FUNDC2 PE=4 SV=1	14.4928	1	3	1	69	7.963	6.49	161.6	160.3	165.1	42.1	34.9	35.9	162.333	37.6333	4.31355	1.25602e-06
A0A024R050	SLC1A3	Amino acid transporter OS=Homo sapiens GN=SLC1A3 PE=3 SV=1	8.48708	3	6	3	542	59.534	8.41	133.2	134.8	124.8	68.8	71.5	66.8	130.933	69.0333	1.89667	5.27308e-05
P15514	AREG	Amphiregulin OS=Homo sapiens GN=AREG PE=1 SV=2	18.254	4	4	4	252	27.878	7.4	79.2	81	78.2	109.1	127.7	124.7	79.4667	120.5	0.659474	0.00213853
Q6PIK7	AGGF1	Angiogenic factor with G patch and FHA domains 1 OS=Homo sapiens GN=AGGF1 PE=1 SV=1	0.980392	1	1	1	714	80.87	5.44	129.9	117.9	104.2	78.8	79.4	89.9	117.333	82.7	1.41878	0.0137346
Q9NQW6	ANLN	Anillin OS=Homo sapiens GN=ANLN PE=1 SV=2	19.7509	19	32	19	1124	124.122	8.07	82.2	85.3	80	119.6	117.3	115.7	82.5	117.533	0.701929	5.18728e-05
E9PDP5	ANKHD1	Ankyrin repeat and KH domain-containing protein 1 (Fragment) OS=Homo sapiens GN=ANKHD1 PE=1 SV=1	15.2077	16	21	1	1565	166.641	5.01	120.6	121.7	139.3	74	70.5	73.9	127.2	72.8	1.74725	0.000911203
Q9Y576	ASB1	Ankyrin repeat and SOCS box protein 1 OS=Homo sapiens GN=ASB1 PE=1 SV=1	4.1791	1	1	1	335	36.991	8.21	128.9	130.4	104.2	76	74.7	85.7	121.167	78.8	1.53765	0.00990228
Q4UJ75	ANKRD20A4	Ankyrin repeat domain-containing protein 20A4 OS=Homo sapiens GN=ANKRD20A4 PE=4 SV=1	1.09356	1	1	1	823	94.09	7.94	74.2	73.3	74.2	136.3	123.2	118.8	73.9	126.1	0.586043	0.00058071
P12429	ANXA3	Annexin A3 OS=Homo sapiens GN=ANXA3 PE=1 SV=3	74.9226	24	66	24	323	36.353	5.92	86.8	90.5	94.2	109.6	109.2	109.7	90.5	109.5	0.826484	0.000891687
Q5VT79	ANXA8L1	Annexin A8-like protein 1 OS=Homo sapiens GN=ANXA8L1 PE=2 SV=2	63.6086	17	52	2	327	36.856	5.78	112.5	120	126.2	80.9	84	76.3	119.567	80.4	1.48715	0.000999944
B4DQE1		Annexin OS=Homo sapiens PE=2 SV=1	52.9262	17	53	2	393	43.828	6.64	108.6	113.4	119.9	85.5	89.1	83.5	113.967	86.0333	1.32468	0.00158509
C0JYY2	APOB	Apolipoprotein B (Including Ag(X) antigen) OS=Homo sapiens GN=APOB PE=4 SV=1	1.75323	9	13	8	4563	515.236	7.05	88.3	89.9	83.5	109.8	118.9	109.6	87.2333	112.767	0.773574	0.00213089
Q92482	AQP3	Aquaporin-3 OS=Homo sapiens GN=AQP3 PE=2 SV=2	2.73973	1	1	1	292	31.523	7.23	121.2	118.3	119.8	77.7	77.1	85.9	119.767	80.2333	1.49273	0.000181611
P00966	ASS1	Argininosuccinate synthase OS=Homo sapiens GN=ASS1 PE=1 SV=2	27.9126	9	17	9	412	46.501	8.02	113	111.2	105.3	93.3	87.6	89.6	109.833	90.1667	1.21811	0.00235178
P30049	ATP5D	ATP synthase subunit delta, mitochondrial OS=Homo sapiens GN=ATP5D PE=1 SV=2	8.33333	1	2	1	168	17.479	5.49	116.9	117.9	97.3	92.6	91.4	83.8	110.7	89.2667	1.2401	0.0417088
P56134	ATP5J2	ATP synthase subunit f, mitochondrial OS=Homo sapiens GN=ATP5J2 PE=1 SV=3	39.3617	3	8	1	94	10.911	9.67	83.4	94.2	81.5	106.8	111.6	122.5	86.3667	113.633	0.760047	0.011078
Q96D53	COQ8B	Atypical kinase COQ8B, mitochondrial OS=Homo sapiens GN=COQ8B PE=1 SV=2	13.4191	5	6	5	544	60.031	7.23	90.1	91.6	89.1	110.9	112.4	105.9	90.2667	109.733	0.8226	0.00074625
O14965	AURKA	Aurora kinase A OS=Homo sapiens GN=AURKA PE=1 SV=2	23.3251	7	8	7	403	45.781	9.39	81.8	93.4	82.2	114.9	117.7	110	85.8	114.2	0.751313	0.00301084
E7EVC7	ATG16L1	Autophagy-related protein 16-1 OS=Homo sapiens GN=ATG16L1 PE=1 SV=1	5.44872	2	3	2	624	69.968	6.62	86.4	84.3	87.7	111.8	122.1	107.7	86.1333	113.867	0.75644	0.00322914
J3QTA2	BAG1	BAG family molecular chaperone regulator 1 OS=Homo sapiens GN=BAG1 PE=1 SV=1	33.913	8	16	8	345	38.737	7.81	111.9	113.2	116.7	87.8	84.8	85.7	113.933	86.1	1.32327	7.89457e-05
Q9H4G0	EPB41L1	Band 4.1-like protein 1 OS=Homo sapiens GN=EPB41L1 PE=1 SV=2	26.3337	17	24	15	881	98.442	5.62	117	117.5	117.6	84.6	81.8	81.4	117.367	82.6	1.4209	4.48262e-06
A0A0K2GN21	BCKDHB	BCKDHB protein OS=Homo sapiens GN=BCKDHB PE=4 SV=1	14.0306	4	6	4	392	43.094	6.61	115.6	106.6	110.9	89.6	89.6	87.6	111.033	88.9333	1.2485	0.00118467
Q07817	BCL2L1	Bcl-2-like protein 1 OS=Homo sapiens GN=BCL2L1 PE=1 SV=1	8.15451	2	5	2	233	26.033	4.93	84.3	79.4	82.9	117.9	119.1	116.5	82.2	117.833	0.697595	2.65099e-05
Q6QNY0	BLOC1S3	Biogenesis of lysosome-related organelles complex 1 subunit 3 OS=Homo sapiens GN=BLOC1S3 PE=1 SV=1	4.45545	1	1	1	202	21.243	5.15	89.7	88.5	82.6	121.6	112.1	105.6	86.9333	113.1	0.768641	0.00701727
Q8NFC6	BOD1L1	Biorientation of chromosomes in cell division protein 1-like 1 OS=Homo sapiens GN=BOD1L1 PE=1 SV=2	0.983284	2	2	2	3051	330.266	5.08	87.9	84.9	93.1	122.4	106	105.7	88.6333	111.367	0.79587	0.019444
P49789	FHIT	Bis(5'-adenosyl)-triphosphatase OS=Homo sapiens GN=FHIT PE=1 SV=3	6.12245	1	1	1	147	16.848	7.08	121.1	129.6	99.6	89.3	73.6	86.8	116.767	83.2333	1.40288	0.0300039
Q96GS4	BORCS6	BLOC-1-related complex subunit 6 OS=Homo sapiens GN=BORCS6 PE=1 SV=2	2.80112	1	1	1	357	37.204	5.76	84.5	85.1	94.2	112.5	111.4	112.2	87.9333	112.033	0.784885	0.00157815
P80723	BASP1	Brain acid soluble protein 1 OS=Homo sapiens GN=BASP1 PE=1 SV=2	77.533	11	22	11	227	22.68	4.63	108.4	109	111.1	93.1	88.9	89.6	109.5	90.5333	1.2095	0.00024686
A0A024RAV0	BCAT1	Branched-chain-amino-acid aminotransferase OS=Homo sapiens GN=BCAT1 PE=3 SV=1	3.88601	1	1	1	386	42.939	5.3	86.3	96.2	88	103.4	118.2	107.9	90.1667	109.833	0.820941	0.021166
Q05GC8	BCAR2	Breast cancer anti-estrogen resistance 2 OS=Homo sapiens GN=BCAR2 PE=1 SV=1	2.21311	1	1	1	1220	134.225	6.83	117.2	114.4	104.4	92.3	90.8	80.9	112	88	1.27273	0.0104569
Q9UIF8	BAZ2B	Bromodomain adjacent to zinc finger domain protein 2B OS=Homo sapiens GN=BAZ2B PE=1 SV=3	0.322878	1	1	1	2168	240.311	6.54	50.9	52.2	53.8	165.1	163.1	115	52.3	147.733	0.354016	0.00434066
Q9NXV2	KCTD5	BTB/POZ domain-containing protein KCTD5 OS=Homo sapiens GN=KCTD5 PE=1 SV=1	28.6325	4	4	4	234	26.076	6.24	94.4	91.5	84.4	105.4	108.7	115.6	90.1	109.9	0.819836	0.00940541
Q96CP7	TLCD1	Calfacilitin OS=Homo sapiens GN=TLCD1 PE=2 SV=1	3.23887	1	1	1	247	28.529	9.47	78.4	70	63.4	134.9	134.7	118.5	70.6	129.367	0.545736	0.00107444
Q15417	CNN3	Calponin-3 OS=Homo sapiens GN=CNN3 PE=1 SV=1	48.9362	13	43	11	329	36.391	6.05	88.4	88.1	88.4	111.5	110.1	113.4	88.3	111.667	0.790746	1.70075e-05
Q8N4T8	CBR4	Carbonyl reductase family member 4 OS=Homo sapiens GN=CBR4 PE=1 SV=3	25.7384	3	4	3	237	25.285	9.33	113.5	109.6	116.7	85.7	86.2	88.3	113.267	86.7333	1.30592	0.000272011
P43155	CRAT	Carnitine O-acetyltransferase OS=Homo sapiens GN=CRAT PE=1 SV=5	4.95208	3	3	3	626	70.812	8.44	106.4	117.4	107.8	90.2	89	89.2	110.533	89.4667	1.23547	0.0037456
Q9UKL3	CASP8AP2	CASP8-associated protein 2 OS=Homo sapiens GN=CASP8AP2 PE=1 SV=1	0.353179	1	2	1	1982	222.52	6.58	69.7	78.4	72.9	144.5	119.4	115	73.6667	126.3	0.583267	0.00525471
A0A0S2Z3Z5	CASP10	Caspase 10 apoptosis-related cysteine peptidase isoform 1 (Fragment) OS=Homo sapiens GN=CASP10 PE=2 SV=1	13.7931	5	6	5	522	58.956	6.62	107.5	114.1	109.8	88	92.7	87.9	110.467	89.5333	1.2338	0.00111225
Q5BKX8	CAVIN4	Caveolae-associated protein 4 OS=Homo sapiens GN=CAVIN4 PE=1 SV=2	2.1978	1	1	1	364	41.874	8.28	56.6	64.5	61.1	173.7	128.8	115.2	60.7333	139.233	0.436198	0.0116495
P17676	CEBPB	CCAAT/enhancer-binding protein beta OS=Homo sapiens GN=CEBPB PE=1 SV=2	23.7681	6	10	6	345	36.083	8.31	115.1	114.7	109.6	89.1	87.3	84.2	113.133	86.8667	1.30238	0.000322199
Q86WV7	CCDC43	CCDC43 protein OS=Homo sapiens GN=CCDC43 PE=1 SV=1	31.2775	5	7	5	227	25.548	4.92	112	109.5	106.9	90.6	89.3	91.7	109.467	90.5333	1.20913	0.000312085
Q9H9A5	CNOT10	CCR4-NOT transcription complex subunit 10 OS=Homo sapiens GN=CNOT10 PE=1 SV=1	9.00538	6	6	6	744	82.257	7.78	90.9	93.2	87.2	108.6	107.7	112.4	90.4333	109.567	0.825373	0.00107528
Q6YHK3	CD109	CD109 antigen OS=Homo sapiens GN=CD109 PE=1 SV=2	30.8651	31	54	31	1445	161.587	5.85	111	111.2	113.1	89.9	87.7	87.2	111.767	88.2667	1.26624	2.50246e-05
Q13740	ALCAM	CD166 antigen OS=Homo sapiens GN=ALCAM PE=1 SV=2	46.1407	20	52	20	583	65.061	6.25	112.7	115.4	122	84.6	82.9	82.4	116.7	83.3	1.40096	0.000299642
P0C7P0	CISD3	CDGSH iron-sulfur domain-containing protein 3, mitochondrial OS=Homo sapiens GN=CISD3 PE=1 SV=1	6.29921	1	1	1	127	14.206	10.55	131	111.9	128.5	74.4	70.5	83.6	123.8	76.1667	1.62538	0.00262596
B3KMR4		cDNA FLJ12419 fis, clone MAMMA1003047, highly similar to Protein inhibitor of activated STAT protein 4 OS=Homo sapiens PE=2 SV=1	6.86275	3	3	3	510	56.396	6.29	110.3	109.7	108.8	86.7	90	94.6	109.6	90.4333	1.21194	0.00119432
B3KMX6		cDNA FLJ12864 fis, clone NT2RP2003604, highly similar to Alpha-catulin OS=Homo sapiens PE=2 SV=1	10.7629	5	5	5	734	81.846	6.55	88.4	89.7	83.2	106.2	115.5	117	87.1	112.9	0.771479	0.00275475
B3KVE3		cDNA FLJ16452 fis, clone BRAWH3002467, highly similar to RAB GDP DISSOCIATION INHIBITOR BETA OS=Homo sapiens PE=2 SV=1	80.102	15	53	1	196	22.27	5.71	90.5	91.4	90.5	110.5	109.6	107.5	90.8	109.2	0.831502	3.98435e-05
B3KQY7		cDNA FLJ33305 fis, clone BNGH42003529, highly similar to E3 ubiquitin protein ligase TRAF7 (EC 6.3.2.-) OS=Homo sapiens PE=2 SV=1	2.38806	1	1	1	670	74.545	7.15	57.2	65.6	70.1	131.6	144.6	131	64.3	135.733	0.473723	0.000254576
B3KR97		cDNA FLJ33900 fis, clone CTONG2008262, highly similar to Low density lipoprotein receptor adapter protein 1 OS=Homo sapiens PE=2 SV=1	10.3896	2	2	2	308	33.878	6.7	76.9	96.5	91	103.9	111.9	119.8	88.1333	111.867	0.787843	0.0330182
B3KRQ2		cDNA FLJ34689 fis, clone MESAN2000815, highly similar to Homo sapiens leucine zipper protein 5 (LUZP5), mRNA OS=Homo sapiens PE=2 SV=1	6.3867	6	8	2	1143	130.862	6.87	88.2	87.7	83.7	120.9	109.5	110.1	86.5333	113.5	0.762408	0.00244932
B3KS94		cDNA FLJ35791 fis, clone TESTI2005743, highly similar to ZINC FINGER PROTEIN 8 OS=Homo sapiens PE=2 SV=1	1.56522	1	1	1	575	64.857	7.46	117.4	133	105.5	89	85.8	69.4	118.633	81.4	1.45741	0.0204994
B3KUB5		cDNA FLJ39527 fis, clone PUAEN2003116, highly similar to Homo sapiens stromal interaction molecule 2 (STIM2), mRNA (Fragment) OS=Homo sapiens PE=2 SV=1	4.11622	2	3	1	826	92.056	6.86	87.4	98	86.9	111.6	102.3	113.9	90.7667	109.267	0.830689	0.0217523
B3KXN9		cDNA FLJ45793 fis, clone NT2RI2009233 OS=Homo sapiens PE=2 SV=1	12.2222	2	2	2	270	29.835	6.04	78.5	96.8	92.1	118.3	108.7	105.5	89.1333	110.833	0.804211	0.0317194
Q6ZRZ8		cDNA FLJ45949 fis, clone PLACE7007973 OS=Homo sapiens PE=2 SV=1	1.44928	1	2	1	483	54.35	8.38	155.8	150.5	158.4	47.2	44.7	43.4	154.9	45.1	3.43459	1.817e-06
B3KY59		cDNA FLJ46903 fis, clone MESAN2003661, highly similar to Cdc42 effector protein 3 (Binder of Rho GTPases 2) OS=Homo sapiens PE=2 SV=1	15.748	2	3	2	254	27.633	5.78	109.4	109.3	110.7	91.5	87.6	91.6	109.8	90.2333	1.21685	0.000148654
B4DY32		cDNA FLJ51387, highly similar to Asparagine synthetase (glutamine-hydrolyzing) (EC 6.3.5.4) OS=Homo sapiens PE=2 SV=1	50.8368	21	58	1	478	54.827	6.4	88.1	90.6	86.6	124.2	113.6	96.9	88.4333	111.567	0.79265	0.0449956
B4DQ06		cDNA FLJ51932 OS=Homo sapiens PE=2 SV=1	13.2911	1	1	1	158	17.677	11.36	111.8	110.8	112.5	78.9	92.7	93.3	111.7	88.3	1.26501	0.00777115
B7Z1V9		cDNA FLJ53310, highly similar to Puromycin-sensitive aminopeptidase (EC 3.4.11.-) OS=Homo sapiens PE=2 SV=1	65.5391	23	55	1	473	53.119	6.7	117.9	104.9	106.4	86.4	89.2	95.2	109.733	90.2667	1.21566	0.0160332
B4DW33		cDNA FLJ54187, highly similar to Homo sapiens polymerase (RNA) I associated factor 1 (PRAF1), mRNA OS=Homo sapiens PE=2 SV=1	27.4194	5	5	2	186	20.984	8.44	94.2	87.3	87.2	109.8	111.9	109.7	89.5667	110.467	0.810803	0.000996855
B7Z5W1		cDNA FLJ54854, highly similar to Junctional adhesion molecule A OS=Homo sapiens PE=2 SV=1	36.9637	9	14	9	303	32.838	8.85	109.9	109.3	111.4	90.5	89	89.9	110.2	89.8	1.22717	1.15468e-05
B4DW52		cDNA FLJ55253, highly similar to Actin, cytoplasmic 1 OS=Homo sapiens PE=2 SV=1	74.928	19	747	1	347	38.608	5.35	92.5	82.3	93.9	114	113.7	103.6	89.5667	110.433	0.811047	0.0140365
B4DLJ5		cDNA FLJ55716, highly similar to Desmocollin-2 OS=Homo sapiens PE=2 SV=1	4.49561	2	2	2	912	101.019	5.27	88	90.6	94.1	116.1	111.3	99.9	90.9	109.1	0.833181	0.0236827
B4DXI0		cDNA FLJ55821, highly similar to Homo sapiens transmembrane protein 40 (TMEM40), mRNA OS=Homo sapiens PE=2 SV=1	4.41767	1	1	1	249	26.877	5.6	92.8	92.2	86.7	107.4	112.9	108.1	90.5667	109.467	0.827345	0.00190004
B4DV24		cDNA FLJ55860, highly similar to Homo sapiens growth hormone regulated TBC protein 1 (GRTP1), mRNA OS=Homo sapiens PE=2 SV=1	3.19767	1	1	1	344	39.072	7.69	114.4	115.1	108.8	89.7	84.8	87.2	112.767	87.2333	1.2927	0.000474674
B7Z5J8		cDNA FLJ56136, highly similar to Solute carrier family 2, facilitated glucosetransporter member 14 OS=Homo sapiens PE=2 SV=1	1.68224	1	1	1	535	58.211	7.8	80.9	95.4	78.3	112.7	114.2	118.5	84.8667	115.133	0.737116	0.00566191
B4DEE8		cDNA FLJ56323, highly similar to Methylated-DNA--protein-cysteinemethyltransferase (EC 2.1.1.63) OS=Homo sapiens PE=2 SV=1	11.7647	2	3	2	238	25.034	8.66	82.9	80.2	72.7	131.9	120.4	112	78.6	121.433	0.647269	0.00278623
B4DTZ1		cDNA FLJ60154, highly similar to Centrosomal protein of 110 kDa OS=Homo sapiens PE=2 SV=1	3.55731	2	2	2	1012	113.401	8.65	128	128.8	127.4	68.7	72.1	74.9	128.067	71.9	1.78118	6.82975e-06
B4DTZ5		cDNA FLJ60157, highly similar to Interferon-induced protein with tetratricopeptide repeats 2 OS=Homo sapiens PE=2 SV=1	31.1441	14	18	14	472	54.67	6.76	69.8	70.6	66.4	140.1	126.9	126.2	68.9333	131.067	0.525941	0.000189321
B4DRL5		cDNA FLJ60834, highly similar to Engulfment and cell motility protein 2 (CED-12 homolog A) OS=Homo sapiens PE=2 SV=1	4.64481	2	3	2	732	83.905	5.88	117.4	116	115.2	86.2	83.9	81.2	116.2	83.7667	1.38719	3.33886e-05
A8K4F0		cDNA FLJ75123, highly similar to Homo sapiens G protein-coupled receptor HM74a (HM74a), mRNA OS=Homo sapiens PE=2 SV=1	12.6722	3	6	3	363	41.823	8.91	122.7	119	109.6	85.8	81.6	81.3	117.1	82.9	1.41255	0.00119432
A8K3W7		cDNA FLJ76271, highly similar to Homo sapiens protein O-fucosyltransferase 2 (POFUT2), transcript variant 3, mRNA OS=Homo sapiens PE=2 SV=1	3.7296	1	1	1	429	49.928	6.6	106.8	127.8	115.8	88.3	83.7	77.6	116.8	83.2	1.40385	0.00791874
A8K4V6		cDNA FLJ76394, highly similar to Homo sapiens CGI-121 protein (CGI-121), mRNA OS=Homo sapiens PE=2 SV=1	56	6	7	6	175	19.677	6.79	110.9	114	110.7	85.5	92.2	86.7	111.867	88.1333	1.26929	0.000517073
A8K319		cDNA FLJ76655, highly similar to Homo sapiens tripartite motif-containing 22, mRNA OS=Homo sapiens PE=2 SV=1	14.6586	6	9	6	498	56.856	7.59	113.6	113.5	110.4	87.2	85	90.3	112.5	87.5	1.28571	0.000177961
A8K1M4		cDNA FLJ76754, highly similar to Homo sapiens MIS12 homolog (yeast) (MIS12), mRNA OS=Homo sapiens PE=2 SV=1	3.90244	1	1	1	205	24.094	5.69	52.3	55.6	42.3	168.9	147.2	133.7	50.0667	149.933	0.333926	0.00081744
A8K7X9		cDNA FLJ76922, highly similar to Homo sapiens zinc finger protein 272 (ZNF272), mRNA OS=Homo sapiens PE=2 SV=1	3.55872	1	1	1	562	63.723	7.06	117	104.3	119.9	83.3	86.2	89.3	113.733	86.2667	1.31839	0.00572278
A8K8A4		cDNA FLJ77640, highly similar to Homo sapiens copine II (CPNE2), mRNA OS=Homo sapiens PE=2 SV=1	12.0438	5	6	4	548	61.179	6.07	113.4	116.7	114.7	85.8	87.6	81.8	114.933	85.0667	1.3511	0.000109121
A8K6R4		cDNA FLJ77651 OS=Homo sapiens PE=2 SV=1	1.51229	1	1	1	529	60.225	6.58	149	147.9	134.6	61.6	53.1	53.8	143.833	56.1667	2.56083	8.23918e-05
A8K899		cDNA FLJ77724, highly similar to Homo sapiens transcriptional adaptor 3 (NGG1 homolog, yeast)-like (TADA3L), transcript variant 1, mRNA OS=Homo sapiens PE=2 SV=1	3.47222	1	1	1	432	48.853	6.23	121.2	119.5	107.9	80.3	85.8	85.3	116.2	83.8	1.38663	0.00202679
A8K4S1		cDNA FLJ77845, highly similar to Homo sapiens neuroligin 4, X-linked (NLGN4X), transcript variant 2, mRNA OS=Homo sapiens PE=2 SV=1	2.20588	1	1	1	816	91.797	6.21	110.9	133.7	108.4	91.2	82	73.8	117.667	82.3333	1.42915	0.0204118
A8K7A2		cDNA FLJ78084, highly similar to Homo sapiens cell division cycle associated 8, mRNA OS=Homo sapiens PE=2 SV=1	21.0714	4	4	4	280	31.292	9.86	84.2	95	85.9	107.2	114.3	113.3	88.3667	111.6	0.791816	0.00445392
A8K4E0		cDNA FLJ78122 OS=Homo sapiens PE=2 SV=1	2.89017	1	1	1	346	35.976	7.75	113.8	109.3	113.5	95.8	88.8	78.9	112.2	87.8333	1.27742	0.00886946
A8KA76		cDNA FLJ78660, highly similar to Homo sapiens interferon induced with helicase C domain 1 (IFIH1), mRNA OS=Homo sapiens PE=2 SV=1	4.58537	3	3	3	1025	116.556	5.53	80	84.4	77.5	119.1	123.9	115.2	80.6333	119.4	0.675321	0.000274428
A8KAC4		cDNA FLJ78754, highly similar to Homo sapiens ankyrin repeat domain 15 (ANKRD15), transcript variant 1, mRNA OS=Homo sapiens PE=2 SV=1	2.14497	2	2	1	1352	147.203	5.33	60.6	69.9	53.5	149.5	134.2	132.4	61.3333	138.7	0.442201	0.000427404
B2R4H6		cDNA, FLJ92093, highly similar to Homo sapiens polymerase (RNA) II (DNA directed) polypeptide F (POLR2F), mRNA OS=Homo sapiens PE=2 SV=1	5.51181	1	1	1	127	14.468	4.3	106.9	102.8	120.9	90.8	92.6	85.9	110.2	89.7667	1.22763	0.0248357
B2R6E2		cDNA, FLJ92910, highly similar to Homo sapiens programmed cell death 4 (neoplastic transformation inhibitor) (PDCD4), transcript variant 1, mRNA OS=Homo sapiens PE=2 SV=1	38.1663	13	27	13	469	51.599	5.25	109.6	109.9	111.4	93.3	86.2	89.5	110.3	89.6667	1.23011	0.000630387
B2R761		cDNA, FLJ93299, highly similar to Homo sapiens sterol carrier protein 2 (SCP2), mRNA OS=Homo sapiens PE=2 SV=1	23.9488	13	24	13	547	58.984	7.05	106.1	112.2	116.5	90.3	87.1	87.8	111.6	88.4	1.26244	0.00185372
B2R7S3		cDNA, FLJ93580, highly similar to Homo sapiens TRAF family member-associated NFKB activator (TANK), transcript variant 1, mRNA OS=Homo sapiens PE=2 SV=1	5.17647	1	1	1	425	47.756	5.68	102.1	119.9	109.8	92.6	89.3	86.2	110.6	89.3667	1.2376	0.0178702
B2R7Y0		cDNA, FLJ93654, highly similar to Homo sapiens serpin peptidase inhibitor, clade B (ovalbumin), member 2 (SERPINB2), mRNA OS=Homo sapiens PE=2 SV=1	58.7952	17	42	2	415	46.581	5.64	85.8	82.8	84	113.8	118.9	114.8	84.2	115.833	0.726906	5.98653e-05
B2R823		cDNA, FLJ93703, highly similar to Homo sapiens putatative 28 kDa protein (LOC56902), mRNA OS=Homo sapiens PE=2 SV=1	15.873	4	7	3	252	27.923	9.73	90.8	93.2	86.1	109.3	112.5	108	90.0333	109.933	0.818981	0.00130277
B2R838		cDNA, FLJ93726, highly similar to Homo sapiens ras homolog gene family, member E (ARHE), mRNA OS=Homo sapiens PE=2 SV=1	8.19672	1	1	1	244	27.324	8.48	73.3	77.1	80.3	127.7	123.6	117.9	76.9	123.067	0.624865	0.000188325
B2R8E9		cDNA, FLJ93865, highly similar to Homo sapiens glucosaminyl (N-acetyl) transferase 1, core 2 (beta-1,6-N-acetylglucosaminyltransferase) (GCNT1), mRNA OS=Homo sapiens PE=2 SV=1	3.03738	1	1	1	428	49.843	8.43	78.2	85.9	88.8	117.7	119.2	110.2	84.3	115.7	0.728608	0.00173212
B2R8Z8		cDNA, FLJ94136, highly similar to Homo sapiens synaptotagmin binding, cytoplasmic RNA interacting protein (SYNCRIP), mRNA OS=Homo sapiens PE=2 SV=1	63.0819	34	129	1	623	69.559	8.76	112.2	106.7	113.3	86.1	89.6	92.1	110.733	89.2667	1.24048	0.00132225
B2R9B4		cDNA, FLJ94314, highly similar to Homo sapiens FOS-like antigen 1 (FOSL1), mRNA OS=Homo sapiens PE=2 SV=1	25.4613	4	5	4	271	29.335	8.02	80.7	84.7	74.8	103.3	131.2	125.3	80.0667	119.933	0.667593	0.0112649
B2R9H9		cDNA, FLJ94402, highly similar to Homo sapiens frizzled homolog 6 (Drosophila) (FZD6), mRNA OS=Homo sapiens PE=2 SV=1	3.11615	2	2	2	706	79.252	7.96	108.3	121.7	108.5	81.4	87.5	92.6	112.833	87.1667	1.29446	0.00948109
B2RA03		cDNA, FLJ94640, highly similar to Homo sapiens keratin 18 (KRT18), mRNA OS=Homo sapiens PE=2 SV=1	75.5814	38	480	36	430	48	5.38	87.5	83.1	84.3	114.7	115.8	114.6	84.9667	115.033	0.738626	2.53835e-05
B2RBA0		cDNA, FLJ95388, highly similar to Homo sapiens step II splicing factor SLU7 (SLU7), mRNA OS=Homo sapiens PE=2 SV=1	10.2389	3	4	3	586	68.314	7.14	90.2	88.8	92.3	115.5	107.5	105.8	90.4333	109.6	0.825122	0.00372579
B2RBX8		cDNA, FLJ95758, highly similar to Homo sapiens GCIP-interacting protein p29 (P29), mRNA OS=Homo sapiens PE=2 SV=1	11.5226	1	2	1	243	28.721	8.28	109.3	109	118.2	80	99.6	83.9	112.167	87.8333	1.27704	0.0222022
B2RCD2		cDNA, FLJ96001, highly similar to Homo sapiens pleckstrin homology, Sec7 and coiled-coil domains 4 (PSCD4), mRNA OS=Homo sapiens PE=2 SV=1	2.03046	1	1	1	394	45.613	6.47	72.6	87.1	66.1	150.5	113.5	110.2	75.2667	124.733	0.603421	0.026021
B2RCM6		cDNA, FLJ96161 OS=Homo sapiens PE=2 SV=1	13.4387	3	3	3	253	28.177	9.54	107.6	117.1	106.5	92.7	92.2	83.9	110.4	89.6	1.23214	0.0092103
B2RDV2		cDNA, FLJ96778, highly similar to Homo sapiens aminopeptidase-like 1 (NPEPL1), mRNA OS=Homo sapiens PE=2 SV=1	35.5231	8	11	8	411	43.49	5.94	110.8	106.8	111.5	91.6	90	89.2	109.7	90.2667	1.21529	0.000280255
B3KY94	CDIPT	CDP-diacylglycerol--inositol 3-phosphatidyltransferase OS=Homo sapiens GN=CDIPT PE=1 SV=1	9.2827	2	2	2	237	25.929	8.22	96.5	84.5	81.8	100	114.2	123.1	87.6	112.433	0.779128	0.0374852
Q3MIR4	TMEM30B	Cell cycle control protein 50B OS=Homo sapiens GN=TMEM30B PE=1 SV=1	7.69231	2	3	2	351	38.916	7.88	117	115.2	112.3	83.6	82.8	89.1	114.833	85.1667	1.34834	0.000249136
A0A024R1Z1	CDC34	Cell division cycle 34, isoform CRA_a OS=Homo sapiens GN=CDC34 PE=3 SV=1	7.62712	2	3	2	236	26.72	4.54	73.3	73.8	68.5	133.1	128.3	123.1	71.8667	128.167	0.560728	7.30795e-05
A0A024RA51	CDCA7L	Cell division cycle associated 7-like, isoform CRA_d OS=Homo sapiens GN=CDCA7L PE=4 SV=1	2.20264	1	1	1	454	52.174	5.74	120.8	110.7	100.2	87.1	88.6	92.6	110.567	89.4333	1.2363	0.0266459
Q12834	CDC20	Cell division cycle protein 20 homolog OS=Homo sapiens GN=CDC20 PE=1 SV=2	24.2485	6	9	6	499	54.689	9.23	84.5	94.5	84.3	107.1	114.2	115.4	87.7667	112.233	0.782002	0.00450807
A0A024R914	CEP350	Centrosomal protein 350kDa, isoform CRA_a OS=Homo sapiens GN=CEP350 PE=4 SV=1	0.705807	2	2	2	3117	350.715	6.34	93.3	96.5	80.6	117.5	104.3	107.8	90.1333	109.867	0.820388	0.0344044
J3KNF5	CEP290	Centrosomal protein of 290 kDa OS=Homo sapiens GN=CEP290 PE=1 SV=1	0.564289	2	2	2	2481	290.365	5.95	88	83	95.1	117	118	99	88.7	111.333	0.796707	0.0333109
Q53EZ4	CEP55	Centrosomal protein of 55 kDa OS=Homo sapiens GN=CEP55 PE=1 SV=3	20.6897	7	7	7	464	54.145	7.01	91.8	88.9	87.7	101.8	109.3	120.6	89.4667	110.567	0.809165	0.0196159
Q9Y3E8		CGI-150 protein OS=Homo sapiens PE=2 SV=1	35.7143	14	32	3	504	54.977	8.7	112.6	107	116.3	86.8	90.1	87.2	111.967	88.0333	1.27187	0.00117028
Q96CF2	CHMP4C	Charged multivesicular body protein 4c OS=Homo sapiens GN=CHMP4C PE=1 SV=1	6.00858	1	1	1	233	26.394	6.07	84.4	71.6	71.5	118.5	128.2	125.8	75.8333	124.167	0.610738	0.000735632
P51788	CLCN2	Chloride channel protein 2 OS=Homo sapiens GN=CLCN2 PE=1 SV=2	0.890869	1	1	1	898	98.472	8.38	83.9	94.7	88.6	104.7	119.9	108.1	89.0667	110.9	0.803126	0.0172164
Q9Y6A2	CYP46A1	Cholesterol 24-hydroxylase OS=Homo sapiens GN=CYP46A1 PE=1 SV=1	2.2	1	1	1	500	56.785	9.03	197.4	136.9	142.7	40.6	43.9	38.4	159	40.9667	3.8812	0.00364658
P45973	CBX5	Chromobox protein homolog 5 OS=Homo sapiens GN=CBX5 PE=1 SV=1	45.5497	8	16	7	191	22.211	5.86	108.9	110.6	116.2	88.8	88.4	87.1	111.9	88.1	1.27015	0.000463184
O95503	CBX6	Chromobox protein homolog 6 OS=Homo sapiens GN=CBX6 PE=1 SV=1	2.18447	1	1	1	412	43.871	10.01	103.7	134.4	108.5	88	86.7	78.7	115.533	84.4667	1.3678	0.0356428
Q12873	CHD3	Chromodomain-helicase-DNA-binding protein 3 OS=Homo sapiens GN=CHD3 PE=1 SV=3	7.25	12	23	4	2000	226.45	7.3	113.2	112.8	111.8	85.4	86.3	90.4	112.6	87.3667	1.28882	9.30749e-05
K7ESA5	CHD5	Chromodomain-helicase-DNA-binding protein 5 (Fragment) OS=Homo sapiens GN=CHD5 PE=4 SV=1	11.0236	2	2	1	127	13.18	5.47	123.4	111.8	119.4	83.3	80.5	81.6	118.2	81.8	1.44499	0.00048172
A0A024QZN7	C10orf70	Chromosome 10 open reading frame 70, isoform CRA_b OS=Homo sapiens GN=C10orf70 PE=4 SV=1	34.2593	3	7	3	108	12.191	9.09	114	110.7	114.6	88.9	85.6	86.1	113.1	86.8667	1.302	7.87993e-05
A0A024R128	C12orf44	Chromosome 12 open reading frame 44, isoform CRA_a OS=Homo sapiens GN=C12orf44 PE=4 SV=1	11.9266	2	2	2	218	24.987	6.15	79.4	77.2	80.9	118.2	124	120.3	79.1667	120.833	0.655172	3.18183e-05
Q4FZ45	DKFZp686O2396	Chromosome 14 open reading frame 111, isoform CRA_c OS=Homo sapiens GN=DKFZp686O2396 PE=2 SV=1	5.55556	1	1	1	198	23.354	9.7	76.8	78.6	76.8	127.5	118.2	122.2	77.4	122.633	0.63115	8.10764e-05
P10909	CLU	Clusterin OS=Homo sapiens GN=CLU PE=1 SV=1	2.67261	1	1	1	449	52.461	6.27	106	121	114.7	98.8	81.8	77.8	113.9	86.1333	1.32237	0.0232898
Q8IYT3	CCDC170	Coiled-coil domain-containing protein 170 OS=Homo sapiens GN=CCDC170 PE=1 SV=3	1.11888	1	1	1	715	82.226	6.64	145.5	127.3	139.5	61.8	63	62.9	137.433	62.5667	2.19659	0.000153324
A0A0A0MTQ8	CCDC175	Coiled-coil domain-containing protein 175 OS=Homo sapiens GN=CCDC175 PE=1 SV=1	1.08696	1	1	1	828	97.353	5.99	145.7	129.4	126.6	59.9	68.1	70.3	133.9	66.1	2.02572	0.000550422
Q9UFE4	CCDC39	Coiled-coil domain-containing protein 39 OS=Homo sapiens GN=CCDC39 PE=2 SV=3	1.16897	1	1	1	941	109.833	6.44	117.9	127.7	100.6	90.4	89.8	73.6	115.4	84.6	1.36407	0.0331191
Q6P9F0	CCDC62	Coiled-coil domain-containing protein 62 OS=Homo sapiens GN=CCDC62 PE=1 SV=2	1.02339	1	1	1	684	77.699	6.02	109.4	117.3	102.2	91.5	87	92.5	109.633	90.3333	1.21365	0.0145357
Q14011	CIRBP	Cold-inducible RNA-binding protein OS=Homo sapiens GN=CIRBP PE=1 SV=1	38.3721	5	16	5	172	18.637	9.51	114.7	122	130.7	76.3	80	76.2	122.467	77.5	1.58022	0.000717838
Q8NFW1	COL22A1	Collagen alpha-1(XXII) chain OS=Homo sapiens GN=COL22A1 PE=2 SV=2	0.492005	1	1	1	1626	161.046	7.23	127.2	127.6	121	76.7	65.8	81.7	125.267	74.7333	1.67618	0.000608128
D3DRA2	COL17A1	Collagen, type XVII, alpha 1, isoform CRA_b OS=Homo sapiens GN=COL17A1 PE=2 SV=1	8.75084	12	16	12	1497	150.355	8.79	88.7	85.3	84.9	111.5	115.2	114.4	86.3	113.7	0.759015	7.67038e-05
Q9UKZ7		Colon carcinoma related protein OS=Homo sapiens PE=2 SV=1	1.78571	1	4	1	392	45.242	8.24	151.8	144.5	146.7	54.7	49.1	53.1	147.667	52.3	2.82345	4.00176e-06
A0A024R035	C9	Complement component 9, isoform CRA_a OS=Homo sapiens GN=C9 PE=4 SV=1	3.75671	2	4	2	559	63.163	5.52	93.9	74.4	72.4	139.2	116.5	103.8	80.2333	119.833	0.669541	0.03326
Q5U5X0	LYRM7	Complex III assembly factor LYRM7 OS=Homo sapiens GN=LYRM7 PE=1 SV=1	16.3462	1	1	1	104	11.947	9.66	119.4	119.7	97.5	90.5	85	88	112.2	87.8333	1.27742	0.0316729
Q6IBW4	NCAPH2	Condensin-2 complex subunit H2 OS=Homo sapiens GN=NCAPH2 PE=1 SV=1	25.6198	8	11	8	605	68.184	4.74	90.8	88.8	89	112.1	108.6	110.6	89.5333	110.433	0.810746	6.3118e-05
G3V4K0	CNIH1	Cornichon homolog (Drosophila), isoform CRA_c OS=Homo sapiens GN=CNIH1 PE=1 SV=1	18.125	1	2	1	160	18.55	8.22	126.7	121.4	101.5	95.6	82	72.9	116.533	83.5	1.39561	0.0309265
Q92793	CREBBP	CREB-binding protein OS=Homo sapiens GN=CREBBP PE=1 SV=3	2.66175	4	5	4	2442	265.182	8.53	106.6	115.5	110.4	87.7	94	85.7	110.833	89.1333	1.24346	0.00378618
Q5T3F8	TMEM63B	CSC1-like protein 2 OS=Homo sapiens GN=TMEM63B PE=1 SV=1	1.44231	1	1	1	832	94.896	7.4	106.2	103.5	117.8	92.8	83.3	96.4	109.167	90.8333	1.20183	0.0354967
A0A024R5Q8	CTDSPL2	CTD (Carboxy-terminal domain, RNA polymerase II, polypeptide A) small phosphatase like 2, isoform CRA_a OS=Homo sapiens GN=CTDSPL2 PE=4 SV=1	5.36481	2	2	2	466	52.966	6.4	110.9	112	105.1	98.6	83.3	90	109.333	90.6333	1.20633	0.0190677
O60494	CUBN	Cubilin OS=Homo sapiens GN=CUBN PE=1 SV=5	0.745239	1	5	1	3623	398.48	5.35	117.2	120.4	108.9	80.2	94.5	78.8	115.5	84.5	1.36686	0.00696896
E9PSH0	CELF1	CUGBP Elav-like family member 1 (Fragment) OS=Homo sapiens GN=CELF1 PE=1 SV=1	62.1053	5	11	1	95	10.936	7.46	85.9	81.7	79.6	114.7	117.4	120.7	82.4	117.6	0.70068	0.000156622
Q9P0U4	CXXC1	CXXC-type zinc finger protein 1 OS=Homo sapiens GN=CXXC1 PE=1 SV=2	2.89634	2	2	2	656	75.663	8.24	109.2	115.9	105.8	87.3	87.3	94.5	110.3	89.7	1.22965	0.00569961
Q00534	CDK6	Cyclin-dependent kinase 6 OS=Homo sapiens GN=CDK6 PE=1 SV=1	45.3988	12	18	11	326	36.915	6.46	115.2	119.7	120.3	83.8	82.7	78.3	118.4	81.6	1.45098	9.33692e-05
Q8N7R7	CCNYL1	Cyclin-Y-like protein 1 OS=Homo sapiens GN=CCNYL1 PE=1 SV=2	6.96379	2	3	1	359	40.679	6.07	112.6	114.7	122.5	84.4	82.9	82.7	116.6	83.3333	1.3992	0.00040585
P21291	CSRP1	Cysteine and glycine-rich protein 1 OS=Homo sapiens GN=CSRP1 PE=1 SV=3	64.7668	12	33	12	193	20.554	8.57	82.7	83.4	86.3	113.4	118.3	115.8	84.1333	115.833	0.726331	6.01475e-05
Q9Y6N1	COX11	Cytochrome c oxidase assembly protein COX11, mitochondrial OS=Homo sapiens GN=COX11 PE=1 SV=3	17.3913	3	3	3	276	31.41	9.06	111.9	107	110.8	88.4	88.9	92.9	109.9	90.0667	1.22021	0.000647082
E5E079	COX2	Cytochrome c oxidase subunit 2 OS=Homo sapiens GN=COX2 PE=3 SV=1	30.837	8	38	2	227	25.543	4.89	110.2	109.5	115.3	86	88.7	90.3	111.667	88.3333	1.26415	0.000460989
G5D8C8	COX2	Cytochrome c oxidase subunit 2 OS=Homo sapiens GN=COX2 PE=3 SV=1	30.837	7	27	1	227	25.559	4.82	106	103.7	129.6	83.7	87.6	89.4	113.1	86.9	1.3015	0.0361476
P10606	COX5B	Cytochrome c oxidase subunit 5B, mitochondrial OS=Homo sapiens GN=COX5B PE=1 SV=2	46.5116	7	13	7	129	13.687	8.81	110.8	111	117	88.7	87.7	84.7	112.933	87.0333	1.29759	0.000393413
A0A024RBN6	COX6A1	Cytochrome c oxidase subunit 6A, mitochondrial OS=Homo sapiens GN=COX6A1 PE=3 SV=1	30.9211	2	4	1	152	16.776	10.83	101.3	115.2	128.8	84.4	80.6	89.7	115.1	84.9	1.35571	0.0225579
P14854	COX6B1	Cytochrome c oxidase subunit 6B1 OS=Homo sapiens GN=COX6B1 PE=1 SV=2	75.5814	7	16	7	86	10.186	7.05	104	113.3	112.6	87.3	92.6	90.2	109.967	90.0333	1.2214	0.0040462
H0UI06	COX7A2	Cytochrome c oxidase subunit 7A2, mitochondrial OS=Homo sapiens GN=COX7A2 PE=1 SV=1	20	2	7	2	115	12.836	9.13	105.6	111.4	111.3	93.7	89.4	88.6	109.433	90.5667	1.20832	0.00161799
P15954	COX7C	Cytochrome c oxidase subunit 7C, mitochondrial OS=Homo sapiens GN=COX7C PE=1 SV=1	28.5714	2	5	2	63	7.241	10.27	109.6	109.8	111.7	90.1	89.1	89.6	110.367	89.6	1.23177	9.02605e-06
O00483	NDUFA4	Cytochrome c oxidase subunit NDUFA4 OS=Homo sapiens GN=NDUFA4 PE=1 SV=1	45.679	4	9	4	81	9.364	9.38	110.8	109.5	113.4	85.5	92.1	88.6	111.233	88.7333	1.25357	0.000537837
H0YGV5	CYP2E1	Cytochrome P450 2E1 (Fragment) OS=Homo sapiens GN=CYP2E1 PE=1 SV=1	41.8605	1	2	1	43	4.753	8.84	83.6	85.2	75.4	141.3	112.1	102.4	81.4	118.6	0.686341	0.0369318
D3DQM9	CPEB4	Cytoplasmic polyadenylation element binding protein 4, isoform CRA_b OS=Homo sapiens GN=CPEB4 PE=4 SV=1	2.2942	1	1	1	741	81.387	6.96	83.8	91.2	97.3	108.3	112.6	107	90.7667	109.3	0.830436	0.012095
O00154	ACOT7	Cytosolic acyl coenzyme A thioester hydrolase OS=Homo sapiens GN=ACOT7 PE=1 SV=3	35	10	24	10	380	41.769	8.54	89.3	90.4	93	113.7	108.3	105.3	90.9	109.1	0.833181	0.00249426
Q9UI36	DACH1	Dachshund homolog 1 OS=Homo sapiens GN=DACH1 PE=1 SV=3	1.31579	1	1	1	760	78.627	8.51	70	74.8	69.3	142.8	123.8	119.3	71.3667	128.633	0.554807	0.00150641
J3QLJ8	DHRS7B	Dehydrogenase/reductase SDR family member 7B OS=Homo sapiens GN=DHRS7B PE=1 SV=1	35.514	3	3	1	107	11.929	9.64	103.1	134.1	132.8	83.8	73.3	72.9	123.333	76.6667	1.6087	0.0121811
Q9UGM3	DMBT1	Deleted in malignant brain tumors 1 protein OS=Homo sapiens GN=DMBT1 PE=1 SV=2	5.22172	1	1	1	2413	260.569	5.44	70.9	99.7	65.7	136	126.4	101.3	78.7667	121.233	0.649711	0.0454311
Q8TE01	derp12	DERP12 (Dermal papilla derived protein 12) OS=Homo sapiens GN=derp12 PE=2 SV=1	34.1108	9	11	9	343	38.169	6.58	147.2	130.2	138.7	64.6	58.5	60.8	138.7	61.3	2.26264	0.000120437
A0A024RC30	DSG3	Desmoglein 3 (Pemphigus vulgaris antigen), isoform CRA_a OS=Homo sapiens GN=DSG3 PE=4 SV=1	15.2152	10	13	10	999	107.435	5	111.5	111	110.3	88.6	89.1	89.4	110.933	89.0333	1.24598	8.01946e-07
Q13574	DGKZ	Diacylglycerol kinase zeta OS=Homo sapiens GN=DGKZ PE=1 SV=3	3.22292	2	2	2	1117	124.05	9.04	110.1	114.7	116.1	81.3	86.1	91.7	113.633	86.3667	1.31571	0.00147921
A0A1C7CYX9	DPYSL2	Dihydropyrimidinase-related protein 2 OS=Homo sapiens GN=DPYSL2 PE=1 SV=1	33.2349	15	20	4	677	73.457	6.35	75.5	81.8	80.1	117.9	123.8	120.9	79.1333	120.867	0.654716	8.01044e-05
Q14689	DIP2A	Disco-interacting protein 2 homolog A OS=Homo sapiens GN=DIP2A PE=1 SV=2	2.4825	3	4	1	1571	170.261	8.03	110.6	114.7	103.1	91.8	89.2	90.7	109.467	90.5667	1.20869	0.00556927
C4P096	DISC1	Disrupted in schizophrenia 1 isoform 8 OS=Homo sapiens GN=DISC1 PE=2 SV=1	0.790068	1	1	1	886	96.723	6.28	51.3	57.6	55.8	174.9	136.5	123.9	54.9	145.1	0.37836	0.00429231
B2RWN7	DMXL1	DMXL1 protein OS=Homo sapiens GN=DMXL1 PE=2 SV=1	1.1811	2	2	2	3048	340.057	6.3	69.6	75.2	82.3	100.9	123.3	148.7	75.7	124.3	0.60901	0.0272428
B2RBW4		DNA ligase OS=Homo sapiens PE=2 SV=1	7.79363	4	7	4	911	103.888	7.96	90.6	90.7	88.3	111.1	110.8	108.5	89.8667	110.133	0.815981	5.78658e-05
Q14181	POLA2	DNA polymerase alpha subunit B OS=Homo sapiens GN=POLA2 PE=1 SV=2	20.0669	6	11	6	598	65.906	5.24	111.5	112.8	111.2	83.9	92.3	88.2	111.833	88.1333	1.26891	0.000663834
Q53G08		DNA replication complex GINS protein PSF2 variant (Fragment) OS=Homo sapiens PE=2 SV=1	7.02703	1	2	1	185	21.356	5.64	82.4	89.6	93.9	111.5	107.7	114.9	88.6333	111.367	0.79587	0.00450787
P11388	TOP2A	DNA topoisomerase 2-alpha OS=Homo sapiens GN=TOP2A PE=1 SV=3	37.9491	50	86	38	1531	174.276	8.72	86.4	92.2	86.9	113.7	109.7	111.1	88.5	111.5	0.793722	0.000468619
H0Y8I7	TOPBP1	DNA topoisomerase 2-binding protein 1 (Fragment) OS=Homo sapiens GN=TOPBP1 PE=1 SV=1	3.8835	1	1	1	206	23.352	5.95	160.4	133.3	138.1	59	56	53.1	143.933	56.0333	2.56871	0.000498248
Q13472	TOP3A	DNA topoisomerase 3-alpha OS=Homo sapiens GN=TOP3A PE=1 SV=1	1.2987	1	1	1	1001	112.3	8.34	108.8	112.6	116.3	86.7	91.2	84.4	112.567	87.4333	1.28746	0.00103512
A0A024R1C2	TOP3B	DNA topoisomerase OS=Homo sapiens GN=TOP3B PE=3 SV=1	1.97216	2	2	2	862	96.599	8.12	110.8	113.4	104.6	93.9	86.3	91.1	109.6	90.4333	1.21194	0.00501025
Q6EEV4	POLR2M	DNA-directed RNA polymerase II subunit GRINL1A, isoforms 4/5 OS=Homo sapiens GN=POLR2M PE=1 SV=1	29.7297	3	4	3	148	15.122	8.37	92.5	93	84.8	116.9	103.4	109.3	90.1	109.867	0.820085	0.0138647
P62487	POLR2G	DNA-directed RNA polymerase II subunit RPB7 OS=Homo sapiens GN=POLR2G PE=1 SV=1	4.65116	1	2	1	172	19.282	5.54	87.5	90.6	92	112.8	107.9	109.2	90.0333	109.967	0.818733	0.000546276
P36954	POLR2I	DNA-directed RNA polymerase II subunit RPB9 OS=Homo sapiens GN=POLR2I PE=1 SV=1	18.4	1	2	1	125	14.514	5.14	103.7	126.9	116.2	74	88.1	91.2	115.6	84.4333	1.36913	0.0217938
Q9Y2Y1	POLR3K	DNA-directed RNA polymerase III subunit RPC10 OS=Homo sapiens GN=POLR3K PE=1 SV=2	17.5926	1	1	1	108	12.328	7.83	122	128.9	121.5	79.5	66.6	81.6	124.133	75.9	1.63549	0.000786581
A0A1U9X8Y8		DNA-directed RNA polymerase subunit OS=Homo sapiens PE=3 SV=1	12.6984	1	1	1	126	13.903	5.24	106.2	113.7	108.9	99.3	89.6	82.2	109.6	90.3667	1.21284	0.0237617
P62875	POLR2L	DNA-directed RNA polymerases I, II, and III subunit RPABC5 OS=Homo sapiens GN=POLR2L PE=1 SV=1	29.8507	2	5	2	67	7.64	7.77	103.3	111.9	113.3	90.1	92.2	89.2	109.5	90.5	1.20994	0.00427007
Q13217	DNAJC3	DnaJ homolog subfamily C member 3 OS=Homo sapiens GN=DNAJC3 PE=1 SV=1	25	9	12	9	504	57.544	6.15	87.5	89.7	90.2	111.2	111.9	109.6	89.1333	110.9	0.803727	3.48511e-05
Q16643	DBN1	Drebrin OS=Homo sapiens GN=DBN1 PE=1 SV=4	38.3667	15	29	15	649	71.385	4.45	84.2	84.8	83	118.6	116.7	112.6	84	115.967	0.724346	6.55223e-05
Q9NZ23	YA61	Drug-sensitive protein 1 OS=Homo sapiens GN=YA61 PE=2 SV=1	90.4412	10	35	10	136	14.858	7.5	148.9	138.3	142.4	58.5	54.2	57.6	143.2	56.7667	2.52261	1.34414e-05
Q6P0N6	DST	DST protein OS=Homo sapiens GN=DST PE=1 SV=1	33.3333	27	44	1	1143	132.207	5.48	85.7	78.7	85.5	116	119.8	114.3	83.3	116.7	0.713796	0.000289814
Q8NBA8	DTWD2	DTW domain-containing protein 2 OS=Homo sapiens GN=DTWD2 PE=1 SV=1	9.0604	2	2	2	298	33.394	8.68	117.4	116.7	100.8	86.3	88.9	89.9	111.633	88.3667	1.2633	0.0135785
Q7RTS9	DYM	Dymeclin OS=Homo sapiens GN=DYM PE=1 SV=1	1.19581	1	2	1	669	75.887	5.86	73.3	68.2	63.3	140.5	129.1	125.6	68.2667	131.733	0.518219	0.000288067
B0I1S0		DYNC2H1 variant protein OS=Homo sapiens PE=2 SV=1	2.36824	7	7	7	4307	492.339	6.52	104.1	117.9	106.7	85.4	92	94	109.567	90.4667	1.21113	0.0183804
Q9UFH2	DNAH17	Dynein heavy chain 17, axonemal OS=Homo sapiens GN=DNAH17 PE=1 SV=2	0.156076	1	1	1	4485	511.46	5.77	84.8	87	76.6	122.3	111.7	117.7	82.8	117.233	0.706284	0.00144947
Q8TE73	DNAH5	Dynein heavy chain 5, axonemal OS=Homo sapiens GN=DNAH5 PE=1 SV=3	0.237889	1	1	1	4624	528.684	6.1	140.8	132.2	127.3	61.9	74	63.7	133.433	66.5333	2.00551	0.000254183
A0A024R2W4	DAG1	Dystroglycan 1 (Dystrophin-associated glycoprotein 1), isoform CRA_a OS=Homo sapiens GN=DAG1 PE=4 SV=1	8.71508	6	11	6	895	97.48	8.56	110.7	108.6	110.5	92.1	90.3	87.7	109.933	90.0333	1.22103	0.000159718
Q96L91	EP400	E1A-binding protein p400 OS=Homo sapiens GN=EP400 PE=1 SV=4	2.97563	7	8	7	3159	343.276	9.19	85	84.3	84.7	120	116.3	109.8	84.6667	115.367	0.733892	0.000506115
O60337	MARCH6	E3 ubiquitin-protein ligase MARCH6 OS=Homo sapiens GN=MARCH6 PE=1 SV=2	1.31868	1	1	1	910	102.478	6.28	112.5	116.6	103.9	87.8	90.1	89	111	88.9667	1.24766	0.00440197
Q96EP0	RNF31	E3 ubiquitin-protein ligase RNF31 OS=Homo sapiens GN=RNF31 PE=1 SV=1	1.21269	1	1	1	1072	119.575	6.57	90.4	88.4	90.3	107	109.3	114.6	89.7	110.3	0.813237	0.000922068
Q86UK7	ZNF598	E3 ubiquitin-protein ligase ZNF598 OS=Homo sapiens GN=ZNF598 PE=1 SV=1	12.8319	8	10	8	904	98.575	8.4	89.4	89.8	87.7	111.9	110.1	111.1	88.9667	111.033	0.801261	1.17821e-05
Q5THR3	EFCAB6	EF-hand calcium-binding domain-containing protein 6 OS=Homo sapiens GN=EFCAB6 PE=1 SV=1	0.5996	1	1	1	1501	172.82	8.4	136	113.1	118	81.5	69.7	81.8	122.367	77.6667	1.57554	0.00508149
Q96C19	EFHD2	EF-hand domain-containing protein D2 OS=Homo sapiens GN=EFHD2 PE=1 SV=1	50	13	31	13	240	26.68	5.2	117.4	118.3	117.5	84.2	82.6	80	117.733	82.2667	1.43112	9.37449e-06
Q05639	EEF1A2	Elongation factor 1-alpha 2 OS=Homo sapiens GN=EEF1A2 PE=1 SV=1	38.6609	14	374	1	463	50.438	9.03	89.8	91.7	90.3	116.5	101.9	109.9	90.6	109.433	0.827901	0.0114952
E9PK06	EEF1D	Elongation factor 1-delta (Fragment) OS=Homo sapiens GN=EEF1D PE=1 SV=8	59.7122	7	35	1	139	15.205	5.57	81.6	84	98.7	123	110.1	102.7	88.1	111.933	0.787076	0.0405389
Q0PNE2	ELP6	Elongator complex protein 6 OS=Homo sapiens GN=ELP6 PE=1 SV=1	5.6391	1	1	1	266	29.774	6.84	84.1	95.1	83.9	103.7	124.8	108.4	87.7	112.3	0.780944	0.0291248
V9HWD9	HEL107	Epididymis luminal protein 107 OS=Homo sapiens GN=HEL107 PE=2 SV=1	75.7624	38	246	14	623	67.835	7.66	112.4	112.8	119.4	85.4	85.4	84.5	114.867	85.1	1.34978	0.000201903
Q6PUJ7	HEL-215	Epididymis luminal protein 215 OS=Homo sapiens GN=HEL-215 PE=2 SV=1	66.5441	15	61	1	272	29.802	5.76	61.6	95	87.7	118.2	112.4	125.1	81.4333	118.567	0.686815	0.0261989
V9HWE9	HEL-S-22	Epididymis secretory protein Li 22 OS=Homo sapiens GN=HEL-S-22 PE=2 SV=1	70	15	237	11	210	23.341	5.64	106.8	110.6	115.2	88	88.6	90.8	110.867	89.1333	1.24383	0.00107675
A0A0K0K1I0	HEL-S-265	Epididymis secretory protein Li 265 OS=Homo sapiens GN=HEL-S-265 PE=2 SV=1	46.4789	16	42	1	284	32.846	4.77	86.5	95.1	87.3	114.9	112.3	103.9	89.6333	110.367	0.812141	0.00855465
V9HWG3	HEL-S-45	Epididymis secretory protein Li 45 OS=Homo sapiens GN=HEL-S-45 PE=2 SV=1	66.5211	34	248	34	687	77.28	5.22	89	91.1	91.5	104.4	113.1	110.9	90.5333	109.467	0.82704	0.00225227
V9HWA9	HEL-S-62p	Epididymis secretory sperm binding protein Li 62p OS=Homo sapiens GN=HEL-S-62p PE=2 SV=1	4.63019	5	6	5	1663	187.03	6.4	85.2	86	81.4	133.9	112.4	101	84.2	115.767	0.727325	0.0317383
V9HWB4	HEL-S-89n	Epididymis secretory sperm binding protein Li 89n OS=Homo sapiens GN=HEL-S-89n PE=2 SV=1	61.6208	41	292	38	654	72.288	5.16	88.2	89.1	88.6	110.2	112.1	111.7	88.6333	111.333	0.796108	3.63683e-06
P27105	STOM	Erythrocyte band 7 integral membrane protein OS=Homo sapiens GN=STOM PE=1 SV=3	68.0556	15	71	15	288	31.711	7.88	116	116.4	121.5	82	81.9	82.3	117.967	82.0667	1.43745	3.52409e-05
Q3B7T1	EDRF1	Erythroid differentiation-related factor 1 OS=Homo sapiens GN=EDRF1 PE=1 SV=1	1.21163	1	1	1	1238	138.44	6.33	92.3	84.7	91.3	116.3	112.7	102.6	89.4333	110.533	0.809107	0.0112608
Q92506	HSD17B8	Estradiol 17-beta-dehydrogenase 8 OS=Homo sapiens GN=HSD17B8 PE=1 SV=2	31.0345	6	8	6	261	26.957	6.54	113.7	110.9	105.1	90.1	88.3	92	109.9	90.1333	1.2193	0.0019807
P78545	ELF3	ETS-related transcription factor Elf-3 OS=Homo sapiens GN=ELF3 PE=1 SV=1	8.62534	2	3	2	371	41.428	5.77	119.4	121.9	125.5	77.4	83.8	72.1	122.267	77.7667	1.57222	0.000309703
H2BNB9		ETV6/INO80D fusion protein OS=Homo sapiens PE=2 SV=1	0.966851	1	1	1	724	78.967	6.48	102.4	105.9	120.4	95.4	87.1	88.8	109.567	90.4333	1.21157	0.0343363
Q9GZV4	EIF5A2	Eukaryotic translation initiation factor 5A-2 OS=Homo sapiens GN=EIF5A2 PE=1 SV=3	54.2484	8	55	2	153	16.782	5.58	81.5	87.8	84.9	115.2	114.4	116.1	84.7333	115.233	0.73532	8.54635e-05
Q16394	EXT1	Exostosin-1 OS=Homo sapiens GN=EXT1 PE=1 SV=2	3.48525	2	2	2	746	86.2	9.04	102.1	121.3	105.4	88.9	89.2	93.1	109.6	90.4	1.21239	0.0342442
A8KAG7		Eyes absent homolog OS=Homo sapiens PE=2 SV=1	2.97398	1	1	1	538	59.179	6.48	120.1	110.9	123.5	95.1	79.4	70.9	118.167	81.8	1.44458	0.0105659
Q8N6M3	FITM2	Fat storage-inducing transmembrane protein 2 OS=Homo sapiens GN=FITM2 PE=2 SV=1	4.96183	1	1	1	262	29.835	8.65	119.7	116.6	108.6	89.2	80.6	85.3	114.967	85.0333	1.35202	0.00193614
Q7Z6M2	FBXO33	F-box only protein 33 OS=Homo sapiens GN=FBXO33 PE=1 SV=1	1.62162	1	1	1	555	62.59	7.36	93.1	93.4	83.3	117.4	112.8	99.9	89.9333	110.033	0.817328	0.0316188
A0A024R653	FBXO34	F-box protein 34, isoform CRA_a OS=Homo sapiens GN=FBXO34 PE=4 SV=1	2.95359	1	4	1	711	78.661	8	109.4	112	112.8	87.6	82.7	95.5	111.4	88.6	1.25734	0.00414051
Q14CM0	FRMPD4	FERM and PDZ domain-containing protein 4 OS=Homo sapiens GN=FRMPD4 PE=1 SV=1	0.680787	1	1	1	1322	144.289	5.25	69.9	63.4	73.2	142.3	139	112.2	68.8333	131.167	0.524778	0.0033204
A0A087WUF6	FGF2	Fibroblast growth factor OS=Homo sapiens GN=FGF2 PE=1 SV=2	6.59722	2	2	2	288	30.751	11.18	92.1	86.1	88.1	110.6	111.8	111.3	88.7667	111.233	0.798022	0.000235875
A0A024R462	FN1	Fibronectin 1, isoform CRA_n OS=Homo sapiens GN=FN1 PE=4 SV=1	6.15711	9	10	9	2355	259.049	5.73	88.3	86.8	82.6	118.3	113.5	110.6	85.9	114.133	0.752629	0.000559263
P21333	FLNA	Filamin-A OS=Homo sapiens GN=FLNA PE=1 SV=4	66.4148	133	462	120	2647	280.564	6.06	93	89	90.6	108.1	110.4	108.8	90.8667	109.1	0.832875	0.000172399
O75369	FLNB	Filamin-B OS=Homo sapiens GN=FLNB PE=1 SV=2	71.6756	137	488	123	2602	277.99	5.73	90.7	88.9	91.1	106.7	112	110.7	90.2333	109.8	0.821797	0.000350176
Q9BTI6	FLOT2	FLOT2 protein OS=Homo sapiens GN=FLOT2 PE=2 SV=1	49.8701	16	25	1	385	42.539	5.27	108.9	111.3	110.2	85.9	93.3	90.5	110.133	89.9	1.22506	0.000869764
Q53HQ0		Flotillin 1 variant (Fragment) OS=Homo sapiens PE=2 SV=1	63.466	20	30	20	427	47.325	8.09	113	108.3	111.5	91	86.3	89.9	110.933	89.0667	1.24551	0.000385097
Q14254	FLOT2	Flotillin-2 OS=Homo sapiens GN=FLOT2 PE=1 SV=2	49.7664	19	30	4	428	47.035	5.25	110.8	116.3	110.5	90.5	86.2	85.7	112.533	87.4667	1.28659	0.000493472
A0A024R5H1	FOLR1	Folate receptor 1 (Adult), isoform CRA_a OS=Homo sapiens GN=FOLR1 PE=4 SV=1	21.0117	3	4	3	257	29.799	7.97	121.2	123.4	130.8	78.4	72.5	73.7	125.133	74.8667	1.67142	0.000124188
Q13642	FHL1	Four and a half LIM domains protein 1 OS=Homo sapiens GN=FHL1 PE=1 SV=4	4.64396	1	1	1	323	36.239	8.97	116.6	130.3	139.8	67.1	79.9	66.3	128.9	71.1	1.81294	0.00199009
Q13643	FHL3	Four and a half LIM domains protein 3 OS=Homo sapiens GN=FHL3 PE=1 SV=4	12.5	3	3	3	280	31.171	6.2	91.3	91.2	81.7	113.1	111.8	110.8	88.0667	111.9	0.787012	0.00184553
Q9H479	FN3K	Fructosamine-3-kinase OS=Homo sapiens GN=FN3K PE=1 SV=1	22.6537	6	7	6	309	35.149	7.55	110.4	111.5	106.4	91.2	88.4	92.1	109.433	90.5667	1.20832	0.000587548
Q6P2I3	FAHD2B	Fumarylacetoacetate hydrolase domain-containing protein 2B OS=Homo sapiens GN=FAHD2B PE=1 SV=1	25.7962	4	8	4	314	34.591	7.75	109.5	111.8	120.3	90.8	84	83.5	113.867	86.1	1.32249	0.00235028
Q13344		Fus-like protein (Fragment) OS=Homo sapiens PE=2 SV=1	23.2955	11	43	9	528	53.345	9.42	111.8	115	104.8	89.6	89.9	88.9	110.533	89.4667	1.23547	0.00223844
X5D2I6	GPR89B	G protein-coupled receptor 89B isoform B (Fragment) OS=Homo sapiens GN=GPR89B PE=2 SV=1	5.03282	2	2	2	457	53.094	9.28	92.5	89.6	89	110.4	111.1	107.5	90.3667	109.667	0.824012	0.000235284
P09382	LGALS1	Galectin-1 OS=Homo sapiens GN=LGALS1 PE=1 SV=2	89.6296	9	63	9	135	14.706	5.5	81.2	79.6	80.7	121	120	117.4	80.5	119.467	0.673828	4.88671e-06
Q6FHG5	SNCG	Gamma-synuclein OS=Homo sapiens GN=SNCG PE=2 SV=1	75.5906	9	24	9	127	13.323	4.86	107.8	113.5	117.3	91.7	86.5	83.2	112.867	87.1333	1.29533	0.00226185
P17900	GM2A	Ganglioside GM2 activator OS=Homo sapiens GN=GM2A PE=1 SV=4	62.6943	8	16	8	193	20.825	5.31	113.5	115.4	123.2	89.3	79.4	79.3	117.367	82.6667	1.41976	0.00146003
Q8N144	GJD3	Gap junction delta-3 protein OS=Homo sapiens GN=GJD3 PE=1 SV=1	6.12245	1	1	1	294	31.913	8.54	193.2	191	185	14	9.3	7.6	189.733	10.3	18.4207	5.39912e-07
Q8WUU5	GATAD1	GATA zinc finger domain-containing protein 1 OS=Homo sapiens GN=GATAD1 PE=1 SV=1	6.69145	1	1	1	269	28.672	9.41	72.6	87.1	77	120.8	121.1	121.4	78.9	121.1	0.651528	0.000602046
P48060	GLIPR1	Glioma pathogenesis-related protein 1 OS=Homo sapiens GN=GLIPR1 PE=1 SV=3	9.02256	1	2	1	266	30.346	8.48	76.2	78.6	80.5	106.1	126.1	132.5	78.4333	121.567	0.645188	0.00584747
A8K3S1		Glucosamine-6-phosphate isomerase OS=Homo sapiens PE=2 SV=1	64.7059	13	29	9	289	32.658	6.92	112.5	105.1	111	93.8	90.4	87.1	109.533	90.4333	1.21121	0.00302017
Q8TED4	SLC37A2	Glucose-6-phosphate exchanger SLC37A2 OS=Homo sapiens GN=SLC37A2 PE=2 SV=2	5.38922	2	2	2	501	54.401	6.81	99.3	122.7	108.8	87	92.9	89.2	110.267	89.7	1.22928	0.042636
A0A024R8Q1	GAA	Glucosidase, alpha acid (Pompe disease, glycogen storage disease type II), isoform CRA_a OS=Homo sapiens GN=GAA PE=3 SV=1	16.1765	8	15	6	952	105.271	6	112.3	109.7	108.3	90.1	89.7	89.9	110.1	89.9	1.22469	6.77508e-05
Q8NB37	GATD1	Glutamine amidotransferase-like class 1 domain-containing protein 1 OS=Homo sapiens GN=GATD1 PE=1 SV=1	22.2727	3	3	3	220	23.283	6.61	86.1	83.4	84	126.1	108	112.2	84.5	115.433	0.732024	0.00501348
P15104	GLUL	Glutamine synthetase OS=Homo sapiens GN=GLUL PE=1 SV=4	58.445	17	28	17	373	42.037	6.89	123.1	121.4	127.8	75.7	72.7	79.2	124.1	75.8667	1.63576	5.61639e-05
Q9NPB8	GPCPD1	Glycerophosphocholine phosphodiesterase GPCPD1 OS=Homo sapiens GN=GPCPD1 PE=1 SV=2	5.65476	3	3	3	672	75.986	5.53	116.4	111.2	109.8	89.1	88.1	85.5	112.467	87.5667	1.28435	0.000396794
P23434	GCSH	Glycine cleavage system H protein, mitochondrial OS=Homo sapiens GN=GCSH PE=1 SV=2	32.948	2	3	2	173	18.873	4.88	100	111.9	117.8	94.8	90.5	85	109.9	90.1	1.21976	0.0292238
I3L3Q4	GLOD4	Glyoxalase domain-containing protein 4 (Fragment) OS=Homo sapiens GN=GLOD4 PE=1 SV=1	67.8414	12	28	1	227	25.484	7.01	129	110.5	103.1	88.2	84.2	84.9	114.2	85.7667	1.33152	0.0218646
P35052	GPC1	Glypican-1 OS=Homo sapiens GN=GPC1 PE=1 SV=2	40.1434	15	22	15	558	61.641	7.3	115.2	110.2	108	91.4	87.9	87.3	111.133	88.8667	1.25056	0.000857439
Q92896	GLG1	Golgi apparatus protein 1 OS=Homo sapiens GN=GLG1 PE=1 SV=2	35.1993	29	51	29	1179	134.464	6.9	112.6	110.5	112.4	88.3	87.3	88.9	111.833	88.1667	1.26843	8.40502e-06
Q8NBJ4	GOLM1	Golgi membrane protein 1 OS=Homo sapiens GN=GOLM1 PE=1 SV=1	10.9726	3	3	3	401	45.306	4.97	84.3	80.4	78.5	125.1	112.9	118.8	81.0667	118.933	0.681614	0.000638917
A0A0J9YX86	GOLGA8Q	Golgin A8 family member Q OS=Homo sapiens GN=GOLGA8Q PE=4 SV=1	1.58228	1	2	1	632	71.586	6.39	145.9	129	130.7	73	63.8	57.6	135.2	64.8	2.08642	0.000547063
A0A090N8Y6	GHRHR	Growth hormone releasing hormone receptor OS=Homo sapiens GN=GHRHR PE=3 SV=1	1.65485	1	1	1	423	47.371	6.73	72.7	73.7	76.3	140.9	116.6	119.7	74.2333	125.733	0.590403	0.00261267
P08754	GNAI3	Guanine nucleotide-binding protein G(k) subunit alpha OS=Homo sapiens GN=GNAI3 PE=1 SV=3	50.2825	12	43	6	354	40.506	5.69	113.3	112.7	111.6	88.6	89.3	84.5	112.533	87.4667	1.28659	9.17051e-05
A0A0A1HAV6		H.sapiens ras-related Hrab3B protein OS=Homo sapiens PE=2 SV=1	48.4018	8	18	4	219	24.744	5.11	85.3	81.2	81.9	117.7	117.3	116.6	82.8	117.2	0.706485	1.23609e-05
A0A024R837	HDHD3	Haloacid dehalogenase-like hydrolase domain containing 3, isoform CRA_a OS=Homo sapiens GN=HDHD3 PE=4 SV=1	16.7331	3	3	3	251	28.054	6.58	125.1	117.6	97.6	83.3	83.2	93.2	113.433	86.5667	1.31036	0.0385904
Q5TBU5	hCG_1773630	HCG1773630 OS=Homo sapiens GN=hCG_1773630 PE=2 SV=1	78.9474	4	10	3	76	7.85	5.31	152.9	113.4	115.9	84.1	73.9	59.9	127.4	72.6333	1.75402	0.0197948
A0A024R1R8	hCG_2014768	HCG2014768, isoform CRA_a OS=Homo sapiens GN=hCG_2014768 PE=4 SV=1	14.0625	1	2	1	64	7.087	9.99	117.2	109.3	110.1	86.6	86.3	90.4	112.2	87.7667	1.27839	0.000998095
A0A024RE15	hCG_2039413	HCG2039413, isoform CRA_a OS=Homo sapiens GN=hCG_2039413 PE=4 SV=1	0.38746	1	1	1	2839	301.455	7.43	108.5	122.1	102.6	91.5	87.8	87.5	111.067	88.9333	1.24888	0.0200894
A0A0S2Z428	KRT6A	HCG2039812, isoform CRA_b (Fragment) OS=Homo sapiens GN=KRT6A PE=2 SV=1	56.0284	36	155	6	564	60.008	8	89.3	80.8	79.9	120.4	117.9	111.7	83.3333	116.667	0.714286	0.00108703
D6W4Z6	hCG_23833	HCG23833, isoform CRA_b OS=Homo sapiens GN=hCG_23833 PE=4 SV=1	36.7483	14	22	12	449	51.044	6.57	78	85.7	83.8	113.2	122.6	116.7	82.5	117.5	0.702128	0.000619869
A0A024R152	hCG_28765	HCG28765, isoform CRA_b OS=Homo sapiens GN=hCG_28765 PE=4 SV=1	13.6874	12	13	12	1337	147.137	5.01	90.9	91.5	85.5	114.6	110.5	106.9	89.3	110.667	0.806928	0.00188094
A0A024R8D5	hCG_30600	HCG30600, isoform CRA_a OS=Homo sapiens GN=hCG_30600 PE=4 SV=1	16.1111	4	14	4	180	20.133	9.31	128.4	120.7	114	78.5	76.1	82.3	121.033	78.9667	1.53271	0.000751207
H6QX63		Hepatocellular carcinoma related protein 2 OS=Homo sapiens PE=2 SV=1	9.18033	2	2	2	305	34.84	10.78	72.9	77.1	71.3	131.3	126.5	121	73.7667	126.267	0.584213	0.000107717
Q13151	HNRNPA0	Heterogeneous nuclear ribonucleoprotein A0 OS=Homo sapiens GN=HNRNPA0 PE=1 SV=1	54.7541	14	62	12	305	30.822	9.29	108.8	111.2	112.8	90.1	87.4	89.6	110.933	89.0333	1.24598	0.000105427
Q5EC54	HNRPK	Heterogeneous nuclear ribonucleoprotein K transcript variant OS=Homo sapiens GN=HNRPK PE=2 SV=1	63.1466	24	194	2	464	51.026	5.33	104.3	111.5	116	94.3	87.9	85.9	110.6	89.3667	1.2376	0.00748573
M0QZM1	HNRNPM	Heterogeneous nuclear ribonucleoprotein M (Fragment) OS=Homo sapiens GN=HNRNPM PE=1 SV=1	83.5509	27	66	1	383	40.016	6.73	123.6	113.6	120.9	80.5	81.4	80	119.367	80.6333	1.48036	0.000211589
A0A087WZE9	HMGN3	High mobility group nucleosome-binding domain-containing protein 3 OS=Homo sapiens GN=HMGN3 PE=1 SV=1	6.92308	1	1	1	130	13.948	9.91	103.8	118.6	113.6	91.5	86.8	85.8	112	88.0333	1.27225	0.00692498
P26583	HMGB2	High mobility group protein B2 OS=Homo sapiens GN=HMGB2 PE=1 SV=2	41.1483	9	26	8	209	24.019	7.81	108.1	107.7	115	91.6	87.9	89.8	110.267	89.7667	1.22837	0.00139731
B4DZH6		Histone deacetylase OS=Homo sapiens PE=2 SV=1	0.650936	1	2	1	1229	132.696	5.36	76.1	78.9	76.2	119.4	120.3	129.1	77.0667	122.933	0.626898	0.00014234
Q02539	HIST1H1A	Histone H1.1 OS=Homo sapiens GN=HIST1H1A PE=1 SV=3	43.7209	9	39	4	215	21.829	10.99	107	113.8	117	87.6	86.8	87.8	112.6	87.4	1.28833	0.00104993
P16403	HIST1H1C	Histone H1.2 OS=Homo sapiens GN=HIST1H1C PE=1 SV=2	48.8263	14	78	4	213	21.352	10.93	110.3	110.3	117.8	90.1	82.9	88.6	112.8	87.2	1.29358	0.00153234
P16402	HIST1H1D	Histone H1.3 OS=Homo sapiens GN=HIST1H1D PE=1 SV=2	50.6787	17	84	7	221	22.336	11.02	112.3	111.3	114	87.8	86.5	88.1	112.533	87.4667	1.28659	1.11954e-05
Q92522	H1FX	Histone H1x OS=Homo sapiens GN=H1FX PE=1 SV=1	25.8216	4	8	4	213	22.474	10.76	108.9	105.3	113.4	96.6	89.5	86.3	109.2	90.8	1.20264	0.00870895
A0A0U1RRH7	HIST1H3D	Histone H2A OS=Homo sapiens GN=HIST1H3D PE=3 SV=1	31.1765	7	91	3	170	18.541	11.52	95.6	122.2	126.1	78.3	84.5	93.3	114.633	85.3667	1.34283	0.0497817
Q8IUE6	HIST2H2AB	Histone H2A type 2-B OS=Homo sapiens GN=HIST2H2AB PE=1 SV=3	35.3846	4	11	1	130	13.987	10.89	110.2	122.1	113.8	86.6	81.7	85.5	115.367	84.6	1.36367	0.00129465
P16104	H2AFX	Histone H2AX OS=Homo sapiens GN=H2AFX PE=1 SV=2	48.951	9	37	4	143	15.135	10.74	115.1	112.8	113	90.8	80.6	87.6	113.633	86.3333	1.31622	0.000917698
B4DR52		Histone H2B OS=Homo sapiens PE=2 SV=1	44.5783	9	260	4	166	18.03	10.32	113.1	108.2	117.6	86.4	82.4	92.3	112.967	87.0333	1.29797	0.00279551
Q5TEC6	HIST2H3PS2	Histone H3 OS=Homo sapiens GN=HIST2H3PS2 PE=1 SV=1	55.8824	8	33	3	136	15.421	11.27	110.5	121.3	114	83.5	82.3	88.4	115.267	84.7333	1.36035	0.0011619
P68431	HIST1H3A	Histone H3.1 OS=Homo sapiens GN=HIST1H3A PE=1 SV=2	55.8824	8	96	1	136	15.394	11.12	105.3	120.9	122	78.2	83.3	90.3	116.067	83.9333	1.38284	0.00751617
Q16695	HIST3H3	Histone H3.1t OS=Homo sapiens GN=HIST3H3 PE=1 SV=3	55.8824	8	39	1	136	15.499	11.12	95.1	125.4	131	74.8	82.1	91.6	117.167	82.8333	1.41449	0.0477232
P84243	H3F3A	Histone H3.3 OS=Homo sapiens GN=H3F3A PE=1 SV=2	55.8824	8	54	1	136	15.319	11.27	103.7	119.5	122.1	83.1	85.4	86.1	115.1	84.8667	1.35625	0.00654046
P62805	HIST1H4A	Histone H4 OS=Homo sapiens GN=HIST1H4A PE=1 SV=2	53.3981	8	197	8	103	11.36	11.36	109.1	107.8	112.6	85.1	88.5	96.9	109.833	90.1667	1.21811	0.00655545
Q9UPP1	PHF8	Histone lysine demethylase PHF8 OS=Homo sapiens GN=PHF8 PE=1 SV=3	4.5283	3	3	2	1060	117.79	8.72	110	112.2	111.4	87.8	86.8	91.8	111.2	88.8	1.25225	0.000173415
Q6ZNG2	DBX2	Homeobox protein DBX2 OS=Homo sapiens GN=DBX2 PE=2 SV=2	2.35988	1	1	1	339	36.532	9.35	127.9	114.9	123.4	77.1	73	83.7	122.067	77.9333	1.5663	0.00085709
A0A024R1Y7	LGP1	Homolog of mouse LGP1, isoform CRA_a OS=Homo sapiens GN=LGP1 PE=4 SV=1	2.83019	1	2	1	530	57.487	7.88	118.3	102.3	112.4	87.3	88.9	90.7	111	88.9667	1.24766	0.00991373
O00291	HIP1	Huntingtin-interacting protein 1 OS=Homo sapiens GN=HIP1 PE=1 SV=5	11.5718	9	10	8	1037	116.148	5.3	93.8	91.3	83.4	112.3	110.2	109.1	89.5	110.533	0.80971	0.00301057
P35914	HMGCL	Hydroxymethylglutaryl-CoA lyase, mitochondrial OS=Homo sapiens GN=HMGCL PE=1 SV=2	11.0769	3	3	3	325	34.338	8.54	118.9	105	109.9	92.2	82.1	92	111.267	88.7667	1.25347	0.0128841
Q01581	HMGCS1	Hydroxymethylglutaryl-CoA synthase, cytoplasmic OS=Homo sapiens GN=HMGCS1 PE=1 SV=2	32.5	13	18	13	520	57.257	5.41	79.3	88.1	86.4	107.8	120.2	118.2	84.6	115.4	0.733102	0.00279131
Q9Y4L1	HYOU1	Hypoxia up-regulated protein 1 OS=Homo sapiens GN=HYOU1 PE=1 SV=1	50.5506	42	111	42	999	111.266	5.22	89.5	90.1	89.4	108	111.3	111.7	89.6667	110.333	0.812689	6.50765e-05
A8K7D9		Importin subunit alpha OS=Homo sapiens PE=2 SV=1	48.7713	17	37	17	529	57.798	5.4	84.3	90.5	82.3	109.7	113.9	119.4	85.7	114.333	0.749563	0.00156286
Q13308	PTK7	Inactive tyrosine-protein kinase 7 OS=Homo sapiens GN=PTK7 PE=1 SV=2	25.1402	19	27	19	1070	118.317	7.09	111.5	106.6	109.4	89.1	91.4	92.1	109.167	90.8667	1.20139	0.000406909
F8W930	IGF2BP2	Insulin-like growth factor 2 mRNA-binding protein 2 OS=Homo sapiens GN=IGF2BP2 PE=1 SV=1	20.1653	10	12	10	605	66.745	8.46	91.2	87	87.1	110.1	109.8	114.9	88.4333	111.6	0.792413	0.000424537
P22692	IGFBP4	Insulin-like growth factor-binding protein 4 OS=Homo sapiens GN=IGFBP4 PE=1 SV=2	5.42636	1	1	1	258	27.915	7.15	114.1	123.8	105	86.9	81.7	88.6	114.3	85.7333	1.3332	0.00795377
Q75QN2	INTS8	Integrator complex subunit 8 OS=Homo sapiens GN=INTS8 PE=1 SV=1	6.33166	5	5	5	995	113.016	7.05	87.7	90.4	91.6	122.4	105.8	102.1	89.9	110.1	0.81653	0.033463
P13612	ITGA4	Integrin alpha-4 OS=Homo sapiens GN=ITGA4 PE=1 SV=3	0.775194	1	1	1	1032	114.827	6.48	127.9	119.9	125.9	82	71.3	73.1	124.567	75.4667	1.65062	0.000275692
A0A024R7N7	IFI30	Interferon, gamma-inducible protein 30, isoform CRA_b OS=Homo sapiens GN=IFI30 PE=4 SV=1	14.8	2	4	2	250	27.945	4.88	115.9	110.3	107	89.1	83.9	93.8	111.067	88.9333	1.24888	0.00459421
P09914	IFIT1	Interferon-induced protein with tetratricopeptide repeats 1 OS=Homo sapiens GN=IFIT1 PE=1 SV=2	32.4268	11	17	11	478	55.325	7.2	81.4	79.2	74.1	126.8	118.9	119.6	78.2333	121.767	0.642486	0.000196249
Q5T765	IFIT3	Interferon-induced protein with tetratricopeptide repeats 3, isoform CRA_a OS=Homo sapiens GN=IFIT3 PE=2 SV=1	43.4694	14	21	13	490	55.95	5.2	72.1	73.3	72	135.6	126.5	120.6	72.4667	127.567	0.568069	0.000230382
Q13325	IFIT5	Interferon-induced protein with tetratricopeptide repeats 5 OS=Homo sapiens GN=IFIT5 PE=1 SV=1	13.4855	4	6	4	482	55.812	7.4	114.8	111.5	111.2	83.7	91.5	87.4	112.5	87.5333	1.28522	0.000592236
O00458	IFRD1	Interferon-related developmental regulator 1 OS=Homo sapiens GN=IFRD1 PE=1 SV=4	7.98226	2	2	2	451	50.236	7.18	87.6	83.8	86.7	117.8	112.6	111.4	86.0333	113.933	0.75512	0.000253566
Q96AZ6	ISG20	Interferon-stimulated gene 20 kDa protein OS=Homo sapiens GN=ISG20 PE=1 SV=2	4.41989	1	1	1	181	20.351	8.92	65.3	82.4	65.1	121.4	131.6	134.1	70.9333	129.033	0.549729	0.00110456
P01583	IL1A	Interleukin-1 alpha OS=Homo sapiens GN=IL1A PE=1 SV=1	47.9705	8	12	8	271	30.587	5.2	71.1	71.9	67.4	116.7	137.9	134.9	70.1333	129.833	0.54018	0.000911013
B9EG57	IQCG	IQ motif containing G OS=Homo sapiens GN=IQCG PE=2 SV=1	2.0316	1	1	1	443	51.951	6.61	38.7	42.4	39.3	199.8	150.1	129.6	40.1333	159.833	0.251095	0.00457939
Q9BZI1	IRX2	Iroquois-class homeodomain protein IRX-2 OS=Homo sapiens GN=IRX2 PE=1 SV=2	12.5265	4	5	4	471	49.099	5.29	113.4	126	100.9	87.9	85.9	86	113.433	86.6	1.30985	0.0210469
V9HWJ2	HEL-S-26	Isocitrate dehydrogenase [NADP] OS=Homo sapiens GN=HEL-S-26 PE=2 SV=1	73.43	28	81	27	414	46.63	7.01	108.7	112.9	119.9	87.7	85.6	85.2	113.833	86.1667	1.32108	0.00118267
A0AUZ9	KANSL1L	KAT8 regulatory NSL complex subunit 1-like protein OS=Homo sapiens GN=KANSL1L PE=1 SV=2	0.70922	1	1	1	987	112.183	8.44	79	98	92.3	109.9	115.3	105.5	89.7667	110.233	0.814333	0.0314501
Q6UW63	KDELC1	KDEL motif-containing protein 1 OS=Homo sapiens GN=KDELC1 PE=1 SV=1	3.78486	1	1	1	502	58.005	7.71	118.4	129.3	120.9	76.5	79.2	75.8	122.867	77.1667	1.59222	0.000188921
A1A4E9	KRT13	Keratin 13 OS=Homo sapiens GN=KRT13 PE=2 SV=1	33.8428	17	58	6	458	49.555	4.96	135.5	120.4	125.9	77.6	66.3	74.1	127.267	72.6667	1.75138	0.000591949
P02533	KRT14	Keratin, type I cytoskeletal 14 OS=Homo sapiens GN=KRT14 PE=1 SV=4	70.1271	35	135	12	472	51.529	5.16	77.6	73.6	69.8	130	128.8	120	73.6667	126.267	0.583421	0.000170357
P19012	KRT15	Keratin, type I cytoskeletal 15 OS=Homo sapiens GN=KRT15 PE=1 SV=3	44.2982	20	60	8	456	49.181	4.77	129.5	112.8	114.5	81.8	80.3	81.1	118.933	81.0667	1.46711	0.00206454
Q04695	KRT17	Keratin, type I cytoskeletal 17 OS=Homo sapiens GN=KRT17 PE=1 SV=2	82.6389	39	332	23	432	48.076	5.02	82.9	83.9	86.6	113.6	120.2	112.8	84.4667	115.533	0.731102	0.000277764
P08727	KRT19	Keratin, type I cytoskeletal 19 OS=Homo sapiens GN=KRT19 PE=1 SV=4	75	36	190	22	400	44.079	5.14	118.3	106.2	108.9	90.4	87.6	88.5	111.133	88.8333	1.25103	0.00404631
P19013	KRT4	Keratin, type II cytoskeletal 4 OS=Homo sapiens GN=KRT4 PE=1 SV=4	26.2172	12	65	8	534	57.25	6.61	125.2	121.2	125.5	82.5	73.9	71.7	123.967	76.0333	1.63043	0.000178918
P05787	KRT8	Keratin, type II cytoskeletal 8 OS=Homo sapiens GN=KRT8 PE=1 SV=7	76.6046	47	450	38	483	53.671	5.59	79.6	74.6	77.7	121	125.9	121.1	77.3	122.667	0.630163	3.13125e-05
A0A024R259	KIAA0427	KIAA0427, isoform CRA_a OS=Homo sapiens GN=KIAA0427 PE=4 SV=1	6.35452	3	3	3	598	67.544	6.54	85.5	92.6	82.7	112.8	111.7	114.7	86.9333	113.067	0.768868	0.00104979
A0A024R377	KIAA0863	KIAA0863 protein, isoform CRA_a OS=Homo sapiens GN=KIAA0863 PE=4 SV=1	0.795756	1	1	1	1131	122.755	9.16	110.9	114.3	114.6	97.1	80	83.1	113.267	86.7333	1.30592	0.00792536
Q8NG31	KNL1	Kinetochore scaffold 1 OS=Homo sapiens GN=KNL1 PE=1 SV=3	0.853971	2	2	2	2342	265.224	5.47	82.7	87.2	74.6	124.3	120.8	110.4	81.5	118.5	0.687764	0.00266404
Q9BXK1	KLF16	Krueppel-like factor 16 OS=Homo sapiens GN=KLF16 PE=1 SV=1	6.74603	1	1	1	252	25.415	9.88	91.3	87.9	73.7	125.8	113.4	107.9	84.3	115.7	0.728608	0.0141884
Q13887	KLF5	Krueppel-like factor 5 OS=Homo sapiens GN=KLF5 PE=1 SV=2	4.37637	2	2	2	457	50.759	8.6	113.7	107.3	108.5	93.1	82.4	94.9	109.833	90.1333	1.21857	0.0107389
M0QY77	KXD1	KxDL motif-containing protein 1 OS=Homo sapiens GN=KXD1 PE=1 SV=1	9.23077	1	4	1	195	21.851	5.08	112.1	113.1	122	85.6	85.6	81.5	115.733	84.2333	1.37396	0.000781262
Q16719	KYNU	Kynureninase OS=Homo sapiens GN=KYNU PE=1 SV=1	56.9892	21	56	21	465	52.318	7.03	108.4	109.1	111.6	90.1	90.4	90.4	109.7	90.3	1.21484	3.78561e-05
P20700	LMNB1	Lamin-B1 OS=Homo sapiens GN=LMNB1 PE=1 SV=2	62.116	38	86	34	586	66.368	5.16	110.6	108.8	110.2	92.1	88.3	90	109.867	90.1333	1.21893	8.74241e-05
B0YJ32	LAMA3	Laminin alpha-3 chain variant 1 OS=Homo sapiens GN=LAMA3 PE=4 SV=1	16.5517	43	73	42	3335	366.714	7.24	86.8	80.3	79.5	121.4	123.4	108.6	82.2	117.8	0.697793	0.00234887
A0A0S2Z3R6	LAMB3	Laminin beta 3 isoform 1 (Fragment) OS=Homo sapiens GN=LAMB3 PE=2 SV=1	40.6997	35	52	35	1172	129.489	7.21	90.1	84.9	82.6	119	118.8	104.6	85.8667	114.133	0.752336	0.00578394
Q13753	LAMC2	Laminin subunit gamma-2 OS=Homo sapiens GN=LAMC2 PE=1 SV=2	31.6848	29	42	29	1193	130.892	6.19	90	83.2	82.1	121.4	118.7	104.6	85.1	114.9	0.740644	0.00665532
Q01650	SLC7A5	Large neutral amino acids transporter small subunit 1 OS=Homo sapiens GN=SLC7A5 PE=1 SV=2	11.2426	5	18	5	507	54.974	7.72	126.8	125	122.9	76.6	73.6	75	124.9	75.0667	1.66385	3.95275e-06
Q9BS40	LXN	Latexin OS=Homo sapiens GN=LXN PE=1 SV=2	16.6667	3	5	3	222	25.734	5.78	121.9	120.1	129.6	78.9	76.2	73.2	123.867	76.1	1.62768	0.000139906
A0A0S2Z3Y1	LGALS3BP	Lectin galactoside-binding soluble 3 binding protein isoform 1 (Fragment) OS=Homo sapiens GN=LGALS3BP PE=2 SV=1	37.094	16	28	16	585	65.289	5.27	112.3	112.1	115.4	85.6	88	86.7	113.267	86.7667	1.30542	3.15304e-05
Q8N653	LZTR1	Leucine-zipper-like transcriptional regulator 1 OS=Homo sapiens GN=LZTR1 PE=1 SV=2	0.833333	1	1	1	840	94.658	6.57	31.9	40.6	32.5	187.5	154.4	153.1	35	165	0.212121	0.000361065
A0A024R1Y5	LGP2	Likely ortholog of mouse D11lgp2, isoform CRA_b OS=Homo sapiens GN=LGP2 PE=4 SV=1	2.94985	1	1	1	678	76.564	7.37	93.9	72.5	89.3	121.4	119.6	103.3	85.2333	114.767	0.742666	0.0272703
Q9BU23	LMF2	Lipase maturation factor 2 OS=Homo sapiens GN=LMF2 PE=1 SV=2	4.10184	2	2	2	707	79.647	10.1	83.4	81.5	87.2	123.7	108	116.1	84.0333	115.933	0.724842	0.00272946
Q99732	LITAF	Lipopolysaccharide-induced tumor necrosis factor-alpha factor OS=Homo sapiens GN=LITAF PE=1 SV=2	4.34783	1	1	1	161	17.095	6.44	109.5	108.3	112.7	93	86.9	89.6	110.167	89.8333	1.22635	0.000761482
Q9Y2F5	ICE1	Little elongation complex subunit 1 OS=Homo sapiens GN=ICE1 PE=1 SV=5	1.1474	2	2	2	2266	247.737	5.48	112.4	122.7	97.4	87.5	88.7	91.3	110.833	89.1667	1.24299	0.0434205
D3YTI2	ACP1	Low molecular weight phosphotyrosine protein phosphatase OS=Homo sapiens GN=ACP1 PE=1 SV=1	21.1765	2	3	1	85	9.445	8.35	121.3	128.4	105.2	76.2	76.3	92.6	118.3	81.7	1.44798	0.013961
J3KMZ9	LDLR	Low-density lipoprotein receptor (Fragment) OS=Homo sapiens GN=LDLR PE=1 SV=1	8.78307	5	5	5	945	104.605	5.27	90.1	92.1	89.8	106.3	110.6	111.2	90.6667	109.367	0.829016	0.000391373
Q14210	LY6D	Lymphocyte antigen 6D OS=Homo sapiens GN=LY6D PE=1 SV=1	50.7812	4	11	4	128	13.278	8.21	134.8	122.9	117.7	74.2	72.1	78.4	125.133	74.9	1.67067	0.000737391
A0A024RDT4	LCP1	Lymphocyte cytosolic protein 1 (L-plastin), isoform CRA_a OS=Homo sapiens GN=LCP1 PE=4 SV=1	44.0191	21	47	15	627	70.244	5.43	74	74.3	75.6	127.4	125.2	123.5	74.6333	125.367	0.59532	2.07214e-06
P11117	ACP2	Lysosomal acid phosphatase OS=Homo sapiens GN=ACP2 PE=1 SV=3	6.61939	2	2	2	423	48.313	6.74	87.1	83	90.2	118.9	113.7	107	86.7667	113.2	0.76649	0.00278492
A6NHS7	MANSC4	MANSC domain-containing protein 4 OS=Homo sapiens GN=MANSC4 PE=3 SV=3	2.05882	1	1	1	340	37.855	8.02	93.5	59.7	68.7	141.8	132.6	103.7	73.9667	126.033	0.586882	0.0271636
P49137	MAPKAPK2	MAP kinase-activated protein kinase 2 OS=Homo sapiens GN=MAPKAPK2 PE=1 SV=1	18.5	7	8	4	400	45.538	8.68	106.8	114.7	112	95.2	84.4	87	111.167	88.8667	1.25094	0.0050539
Q9BUB5	MKNK1	MAP kinase-interacting serine/threonine-protein kinase 1 OS=Homo sapiens GN=MKNK1 PE=1 SV=1	2.58065	1	1	1	465	51.31	6.68	122	110.8	124.8	83.5	76.4	82.5	119.2	80.8	1.47525	0.00134327
Q15528	MED22	Mediator of RNA polymerase II transcription subunit 22 OS=Homo sapiens GN=MED22 PE=1 SV=2	7	1	1	1	200	22.207	4.68	72.3	76.5	70.7	135	127.2	118.3	73.1667	126.833	0.576873	0.000470059
Q8N565	MREG	Melanoregulin OS=Homo sapiens GN=MREG PE=1 SV=1	5.60748	1	1	1	214	24.912	5.73	91.6	84.1	86.6	116.5	116.9	104.3	87.4333	112.567	0.776725	0.0058328
Q4ZIN3	TMEM259	Membralin OS=Homo sapiens GN=TMEM259 PE=1 SV=1	5.16129	2	3	2	620	67.845	5.3	108.8	117.5	102.4	89	93.4	89	109.567	90.4667	1.21113	0.0143927
Q99640	PKMYT1	Membrane-associated tyrosine- and threonine-specific cdc2-inhibitory kinase OS=Homo sapiens GN=PKMYT1 PE=1 SV=1	2.60521	1	2	1	499	54.487	6.93	84.2	87.3	88.4	114.3	126.3	99.5	86.6333	113.367	0.764187	0.0271595
H3BUX1	MSLN	Mesothelin (Fragment) OS=Homo sapiens GN=MSLN PE=1 SV=1	17.5879	5	5	5	398	43.801	6.37	109.7	118.5	124.3	77.7	88.6	81.2	117.5	82.5	1.42424	0.00276952
Q687X5	STEAP4	Metalloreductase STEAP4 OS=Homo sapiens GN=STEAP4 PE=1 SV=1	27.451	8	13	8	459	51.948	9.29	108.9	112	111.4	90.1	88.4	89.2	110.767	89.2333	1.24131	3.58186e-05
A0A0A0MRK6	MTX1	Metaxin 1, isoform CRA_b OS=Homo sapiens GN=MTX1 PE=1 SV=1	6.65236	2	4	2	466	51.431	9.79	84.5	93.2	93.2	115.5	108.2	105.5	90.3	109.733	0.822904	0.00953227
Q9Y3D2	MSRB2	Methionine-R-sulfoxide reductase B2, mitochondrial OS=Homo sapiens GN=MSRB2 PE=1 SV=2	20.8791	2	2	2	182	19.524	8.63	106.1	113.5	117	87.5	84.8	91.1	112.2	87.8	1.2779	0.00272537
Q15800	MSMO1	Methylsterol monooxygenase 1 OS=Homo sapiens GN=MSMO1 PE=1 SV=1	18.43	4	4	4	293	35.193	7.23	82.5	86.6	83	108.3	111.5	128.1	84.0333	115.967	0.724634	0.00702059
A0A024R118	METTL7A	Methyltransferase like 7A, isoform CRA_a OS=Homo sapiens GN=METTL7A PE=4 SV=1	17.2131	3	4	3	244	28.301	8.38	124.9	118.8	127.7	75	76.8	76.9	123.8	76.2333	1.62396	6.08792e-05
Q96S19	METTL26	Methyltransferase-like 26 OS=Homo sapiens GN=METTL26 PE=1 SV=2	44.1176	7	8	7	204	22.564	7.83	104.9	113.1	113.1	91.6	87.6	89.7	110.367	89.6333	1.23131	0.00220745
J9TPG6	MICA	MHC class I chain-related protein A OS=Homo sapiens GN=MICA PE=4 SV=1	2.57732	1	1	1	388	43.032	6.65	94.3	91.9	84.1	107	105.8	116.8	90.1	109.867	0.820085	0.0131438
A0A0A6YYJ5	MACF1	Microtubule-actin cross-linking factor 1, isoforms 1/2/3/5 OS=Homo sapiens GN=MACF1 PE=1 SV=1	0.49054	1	1	1	1427	150.363	4.32	93.8	92.5	83.1	107.5	111.5	111.6	89.8	110.2	0.814882	0.00493524
H7C4C5	MAP4	Microtubule-associated protein (Fragment) OS=Homo sapiens GN=MAP4 PE=1 SV=1	35.0913	14	25	1	493	50.945	10.21	84	65.9	69	142.7	120.3	118.2	72.9667	127.067	0.574239	0.00493155
A0A024RAM4	MAP1B	Microtubule-associated protein 1B, isoform CRA_b OS=Homo sapiens GN=MAP1B PE=4 SV=1	3.52512	6	8	6	2468	270.454	4.81	81.2	86.8	85.9	116.4	116	113.6	84.6333	115.333	0.733815	9.39303e-05
A6NCE7	MAP1LC3B2	Microtubule-associated proteins 1A/1B light chain 3 beta 2 OS=Homo sapiens GN=MAP1LC3B2 PE=2 SV=1	11.2	1	2	1	125	14.619	8.68	72.1	76.8	69.8	124.4	133.6	123.4	72.9	127.133	0.573414	0.000146585
Q5VT66	MARC1	Mitochondrial amidoxime-reducing component 1 OS=Homo sapiens GN=MARC1 PE=1 SV=1	7.12166	2	4	2	337	37.476	8.88	67.1	69.5	66.9	144.8	125.3	126.4	67.8333	132.167	0.513241	0.000544032
Q9Y6C9	MTCH2	Mitochondrial carrier homolog 2 OS=Homo sapiens GN=MTCH2 PE=1 SV=1	50.495	11	22	3	303	33.309	7.97	85	82.8	88	120.1	115.7	108.4	85.2667	114.733	0.743173	0.00138867
O60830	TIMM17B	Mitochondrial import inner membrane translocase subunit Tim17-B OS=Homo sapiens GN=TIMM17B PE=1 SV=1	26.1628	2	4	2	172	18.261	9.03	103.3	119.7	118.2	93.7	79.3	85.8	113.733	86.2667	1.31839	0.0147734
Q9Y584	TIMM22	Mitochondrial import inner membrane translocase subunit Tim22 OS=Homo sapiens GN=TIMM22 PE=1 SV=2	7.73196	1	2	1	194	20.018	7.59	112.2	116.1	112.6	90.9	86.4	81.8	113.633	86.3667	1.31571	0.000717288
G3XAN8	TIMM8B	Mitochondrial import inner membrane translocase subunit Tim8 B OS=Homo sapiens GN=TIMM8B PE=1 SV=1	22.449	2	3	2	98	11.148	8.1	108.6	131	117.8	80.4	86.3	76	119.133	80.9	1.4726	0.00590423
A0A024R850	MRRF	Mitochondrial ribosome recycling factor, isoform CRA_a OS=Homo sapiens GN=MRRF PE=4 SV=1	31.5476	7	12	7	336	36.939	9.58	111.3	113.9	112.3	88.9	87.3	86.4	112.5	87.5333	1.28522	1.87278e-05
Q9H4K7	MTG2	Mitochondrial ribosome-associated GTPase 2 OS=Homo sapiens GN=MTG2 PE=1 SV=1	3.69458	1	1	1	406	43.928	9.45	111.7	119.3	99.5	90.7	89.4	89.4	110.167	89.8333	1.22635	0.0245402
B5BU16	MAP2K6	Mitogen-activated protein kinase kinase 6 OS=Homo sapiens GN=MAP2K6 PE=2 SV=1	34.4311	9	17	6	334	37.44	7.06	122.6	132	135.2	73.5	70.6	66.1	129.933	70.0667	1.85442	0.000161686
O60566	BUB1B	Mitotic checkpoint serine/threonine-protein kinase BUB1 beta OS=Homo sapiens GN=BUB1B PE=1 SV=3	10.5714	7	8	7	1050	119.47	5.27	71.2	75.9	74.1	134.6	125.6	118.5	73.7333	126.233	0.584104	0.000415021
Q9ULH7	MKL2	MKL/myocardin-like protein 2 OS=Homo sapiens GN=MKL2 PE=1 SV=3	6.52574	4	5	4	1088	118.054	6.28	119.4	119.6	108.3	85.7	83.8	83.1	115.767	84.2	1.3749	0.00116281
P26038	MSN	Moesin OS=Homo sapiens GN=MSN PE=1 SV=3	70.1906	45	139	22	577	67.778	6.4	92.2	87.8	89	111.6	108.8	110.5	89.6667	110.3	0.812934	0.000181884
O60669	SLC16A7	Monocarboxylate transporter 2 OS=Homo sapiens GN=SLC16A7 PE=1 SV=2	5.23013	1	1	1	478	52.166	9.31	105.4	118.3	113	83.4	93.3	86.6	112.233	87.7667	1.27877	0.00671896
Q53HB4		M-phase phosphoprotein 6 variant (Fragment) OS=Homo sapiens PE=2 SV=1	35	4	4	4	160	18.983	5.29	88.4	85.6	90.9	114.9	112.2	108	88.3	111.7	0.79051	0.000753444
B2R623		mRNA-capping enzyme OS=Homo sapiens PE=2 SV=1	4.85762	3	6	3	597	68.441	8.22	112.2	114.9	120.4	83.9	87.5	81	115.833	84.1333	1.37678	0.000489291
A0A087WWM1	MUC1	Mucin-1 OS=Homo sapiens GN=MUC1 PE=1 SV=1	0.871632	1	2	1	1262	122.941	7.56	112.7	114.7	116.1	85	82.9	88.5	114.5	85.4667	1.3397	0.0001088
A0A024R5D2	MEN1	Multiple endocrine neoplasia I, isoform CRA_a OS=Homo sapiens GN=MEN1 PE=4 SV=1	11.3821	3	8	3	615	67.951	6.55	81	84.5	77.2	121.1	123.4	112.7	80.9	119.067	0.679451	0.000596144
A8K5D4	MPZL1	Myelin protein zero-like 1, isoform CRA_b OS=Homo sapiens GN=MPZL1 PE=2 SV=1	3.71747	1	1	1	269	29.064	8.72	116.5	121.2	107.5	88.4	80.3	86.1	115.067	84.9333	1.35479	0.00300844
P24844	MYL9	Myosin regulatory light polypeptide 9 OS=Homo sapiens GN=MYL9 PE=1 SV=4	56.3953	8	38	3	172	19.814	4.92	87.7	87.7	95.5	111.2	110.6	107.4	90.3	109.733	0.822904	0.00243418
P35579	MYH9	Myosin-9 OS=Homo sapiens GN=MYH9 PE=1 SV=4	62.7551	137	654	116	1960	226.392	5.6	90.9	87.5	90.2	108.3	113.1	110.1	89.5333	110.5	0.810256	0.000273191
P58546	MTPN	Myotrophin OS=Homo sapiens GN=MTPN PE=1 SV=2	41.5254	6	14	6	118	12.887	5.52	104.2	111.6	113.6	96.7	88.6	85.3	109.8	90.2	1.21729	0.0114904
Q9NYA4	MTMR4	Myotubularin-related protein 4 OS=Homo sapiens GN=MTMR4 PE=1 SV=2	0.920502	1	1	1	1195	133.268	6.04	63.2	58.3	54.4	171.1	133.9	119.1	58.6333	141.367	0.414761	0.00618043
P29966	MARCKS	Myristoylated alanine-rich C-kinase substrate OS=Homo sapiens GN=MARCKS PE=1 SV=4	40.3614	7	12	7	332	31.536	4.45	116	110.8	113	89.5	85	85.7	113.267	86.7333	1.30592	0.000207764
Q86W28	NLRP8	NACHT, LRR and PYD domains-containing protein 8 OS=Homo sapiens GN=NLRP8 PE=2 SV=2	1.24046	1	1	1	1048	119.352	7.96	196	160.3	182.7	19.2	20.3	21.5	179.667	20.3333	8.83607	0.00010741
Q4G0N4	NADK2	NAD kinase 2, mitochondrial OS=Homo sapiens GN=NADK2 PE=1 SV=2	35.5204	11	15	11	442	49.402	8.18	114.7	110.4	104.3	88.8	90	91.9	109.8	90.2333	1.21685	0.00341507
P56181	NDUFV3	NADH dehydrogenase [ubiquinone] flavoprotein 3, mitochondrial OS=Homo sapiens GN=NDUFV3 PE=1 SV=2	14.8148	1	1	1	108	11.933	9.7	82.6	85.4	88.4	133.1	110.1	100.4	85.4667	114.533	0.746217	0.0418057
A4GYN5	ND5	NADH-ubiquinone oxidoreductase chain 5 OS=Homo sapiens GN=ND5 PE=3 SV=1	6.13599	3	10	2	603	66.959	9.03	113.3	118.8	105.9	82.7	85.9	93.5	112.667	87.3667	1.28958	0.00679014
Q9B2Z9	ND5	NADH-ubiquinone oxidoreductase chain 5 OS=Homo sapiens GN=ND5 PE=3 SV=1	6.13599	2	3	1	603	67.01	8.91	131.3	113.2	110.2	91.3	91.5	62.6	118.233	81.8	1.4454	0.0352273
Q3MHU6	NDUFB1	NDUFB1 protein (Fragment) OS=Homo sapiens GN=NDUFB1 PE=2 SV=1	12.3596	1	1	1	89	9.966	8.92	105.3	108.4	116.1	89.4	89.9	91	109.933	90.1	1.22013	0.00362846
Q15223	NECTIN1	Nectin-1 OS=Homo sapiens GN=NECTIN1 PE=1 SV=3	21.2766	6	11	6	517	57.122	6.1	113.1	114.6	111.7	83.1	86.7	90.9	113.133	86.9	1.30188	0.000400702
A0A0U1RRE5	NBDY	Negative regulator of P-body association OS=Homo sapiens GN=NBDY PE=1 SV=1	39.7059	1	1	1	68	7.021	9.42	126.1	129.2	128.6	72.5	69	74.6	127.967	72.0333	1.77649	7.74888e-06
A0A1U9X836		NEU1 OS=Homo sapiens PE=4 SV=1	2.6506	1	1	1	415	45.453	5.88	116.2	110.2	101.4	90.2	89.8	92.2	109.267	90.7333	1.20426	0.0131649
Q9NPE2	NGRN	Neugrin OS=Homo sapiens GN=NGRN PE=1 SV=2	11.3402	2	2	2	291	32.388	9.1	87	92.7	87	109.9	114.5	108.9	88.9	111.1	0.80018	0.000981551
Q5SPY9	NPDC1	Neural proliferation differentiation and control protein 1 OS=Homo sapiens GN=NPDC1 PE=1 SV=1	3.47395	1	1	1	403	42.723	7.2	99.3	118.9	117.8	90.9	89.3	83.7	112	87.9667	1.27321	0.0232667
Q9UGM1	CHRNA9	Neuronal acetylcholine receptor subunit alpha-9 OS=Homo sapiens GN=CHRNA9 PE=1 SV=2	1.46138	1	1	1	479	54.772	6.47	91.4	78.9	81.3	131	108.4	109	83.8667	116.133	0.722158	0.0181794
X6R8F3	LCN2	Neutrophil gelatinase-associated lipocalin OS=Homo sapiens GN=LCN2 PE=1 SV=1	24.5	3	4	3	200	22.774	8.5	112.8	117.3	122.1	84.4	81	82.3	117.4	82.5667	1.42188	0.000261553
F4ZW66		NF110b OS=Homo sapiens PE=2 SV=1	42.6503	32	92	1	898	95.718	8.81	115.3	113.4	111	88.2	84.5	87.5	113.233	86.7333	1.30553	9.52452e-05
H0YDF6	NHSL1	NHS-like protein 1 (Fragment) OS=Homo sapiens GN=NHSL1 PE=1 SV=1	6.50888	1	1	1	169	19.347	6.87	87.5	86.6	77.5	121.4	101.9	125	83.8667	116.1	0.722366	0.0148061
Q96TA1	FAM129B	Niban-like protein 1 OS=Homo sapiens GN=FAM129B PE=1 SV=3	45.7105	24	54	24	746	84.085	6.19	90.3	89.1	87.7	110.8	110.8	111.3	89.0333	110.967	0.802343	9.01875e-06
P40261	NNMT	Nicotinamide N-methyltransferase OS=Homo sapiens GN=NNMT PE=1 SV=1	39.7727	8	11	8	264	29.555	5.74	113.5	120	123	84.3	78.1	81.1	118.833	81.1667	1.46407	0.000346751
Q59GR1		Niemann-Pick disease, type C1 variant (Fragment) OS=Homo sapiens PE=4 SV=1	0.930954	1	1	1	1289	143.137	5.45	119.6	118.3	95.7	93.1	86.3	87	111.2	88.8	1.25225	0.0497558
P05114	HMGN1	Non-histone chromosomal protein HMG-14 OS=Homo sapiens GN=HMGN1 PE=1 SV=3	31	4	9	4	100	10.653	9.6	110.3	107.9	117.8	88.7	84.3	90.9	112	87.9667	1.27321	0.00250305
P05204	HMGN2	Non-histone chromosomal protein HMG-17 OS=Homo sapiens GN=HMGN2 PE=1 SV=3	7.77778	1	1	1	90	9.387	9.99	127.7	107.8	126.1	86.8	78.6	73	120.533	79.4667	1.51678	0.00551117
Q9H9Q4	NHEJ1	Non-homologous end-joining factor 1 OS=Homo sapiens GN=NHEJ1 PE=1 SV=1	14.7157	3	3	3	299	33.316	5.97	89.6	90.8	86.6	114.8	111.9	106.3	89	111	0.801802	0.00139833
P51688	SGSH	N-sulphoglucosamine sulphohydrolase OS=Homo sapiens GN=SGSH PE=1 SV=1	2.58964	1	1	1	502	56.659	6.95	98	112.4	121.8	86.9	88.9	92.1	110.733	89.3	1.24001	0.0389578
Q00653	NFKB2	Nuclear factor NF-kappa-B p100 subunit OS=Homo sapiens GN=NFKB2 PE=1 SV=4	29.3333	20	31	19	900	96.689	6.25	92	89.7	89.8	111.4	110	107.2	90.5	109.533	0.826233	0.000191847
Q5VU65	NUP210L	Nuclear pore membrane glycoprotein 210-like OS=Homo sapiens GN=NUP210L PE=2 SV=1	1.16525	1	1	1	1888	210.471	7.5	91.1	95.6	84.9	120	107.7	100.6	90.5333	109.433	0.827292	0.043004
Q86WQ0	NR2C2AP	Nuclear receptor 2C2-associated protein OS=Homo sapiens GN=NR2C2AP PE=1 SV=1	25.8993	2	2	2	139	15.866	6.16	101.6	114.1	119.6	98.2	83.5	83	111.767	88.2333	1.26672	0.0320972
A0A024QZI5	NCOA4	Nuclear receptor coactivator 4, isoform CRA_a OS=Homo sapiens GN=NCOA4 PE=4 SV=1	2.76873	2	2	2	614	69.682	6.01	93.7	91.3	84.9	111.6	101	117.5	89.9667	110.033	0.817631	0.0217413
Q9H1E3	NUCKS1	Nuclear ubiquitous casein and cyclin-dependent kinase substrate 1 OS=Homo sapiens GN=NUCKS1 PE=1 SV=1	18.107	5	7	5	243	27.28	5.08	114.9	106.7	111.4	97.5	82.3	87.2	111	89	1.24719	0.0122616
O60936	NOL3	Nucleolar protein 3 OS=Homo sapiens GN=NOL3 PE=1 SV=2	26.9231	4	5	4	208	22.616	4.18	86.3	87.2	88.7	118.4	108.8	110.6	87.4	112.6	0.776199	0.00113919
O75147	OBSL1	Obscurin-like protein 1 OS=Homo sapiens GN=OBSL1 PE=1 SV=4	8.86076	10	10	10	1896	206.817	5.63	111.7	111.1	108.2	87.8	91.4	89.8	110.333	89.6667	1.23048	0.00016113
A0A126GW78	OR5AC2	Olfactory receptor OS=Homo sapiens GN=OR5AC2 PE=3 SV=1	2.26537	1	2	1	309	35.263	8.94	167	148.8	166.7	43.1	40.3	34.1	160.833	39.1667	4.10638	5.03036e-05
Q99650	OSMR	Oncostatin-M-specific receptor subunit beta OS=Homo sapiens GN=OSMR PE=1 SV=1	1.63432	1	1	1	979	110.438	5.82	109	115.9	104.5	83.8	91.8	95.1	109.8	90.2333	1.21685	0.014276
A0A024RAU0	OLR1	Oxidised low density lipoprotein (Lectin-like) receptor 1, isoform CRA_a OS=Homo sapiens GN=OLR1 PE=4 SV=1	9.15751	2	2	2	273	30.939	7.28	111.6	114.4	111.8	92.7	83.6	86	112.6	87.4333	1.28784	0.000930481
B3KUL5		Oxysterol-binding protein OS=Homo sapiens PE=2 SV=1	9.81675	5	6	4	764	83.89	8.31	95.2	92	82.7	104	109.2	116.9	89.9667	110.033	0.817631	0.019339
O75182	SIN3B	Paired amphipathic helix protein Sin3b OS=Homo sapiens GN=SIN3B PE=1 SV=2	2.32358	2	2	2	1162	132.983	6.93	123.7	116.2	104.3	85	85.4	85.5	114.733	85.3	1.34506	0.00647481
Q9H6R6	ZDHHC6	Palmitoyltransferase ZDHHC6 OS=Homo sapiens GN=ZDHHC6 PE=1 SV=1	2.90557	1	1	1	413	47.631	8.47	86.1	89.3	83.1	121.6	113.2	106.6	86.1667	113.8	0.757176	0.00416615
A0A024RDE8	PDLIM5	PDZ and LIM domain 5, isoform CRA_c OS=Homo sapiens GN=PDLIM5 PE=4 SV=1	46.6443	21	47	7	596	63.935	8.21	89.1	85.2	89	114.1	112.4	110.1	87.7667	112.2	0.782234	0.000145719
O00151	PDLIM1	PDZ and LIM domain protein 1 OS=Homo sapiens GN=PDLIM1 PE=1 SV=4	84.8024	22	63	22	329	36.049	7.02	112.8	107.1	112.1	91	86.1	91	110.667	89.3667	1.23834	0.000929016
Q96JY6	PDLIM2	PDZ and LIM domain protein 2 OS=Homo sapiens GN=PDLIM2 PE=1 SV=1	10.2273	2	2	2	352	37.436	8.72	78.2	80.1	78.4	127.4	111.2	124.7	78.9	121.1	0.651528	0.0011188
Q6FH36	PPIH	Peptidyl-prolyl cis-trans isomerase (Fragment) OS=Homo sapiens GN=PPIH PE=2 SV=1	54.8023	7	17	7	177	19.196	8.07	114	111.9	104.7	91	88	90.4	110.2	89.8	1.22717	0.00232783
H0Y8P6	PIN4	Peptidyl-prolyl cis-trans isomerase NIMA-interacting 4 (Fragment) OS=Homo sapiens GN=PIN4 PE=1 SV=1	26.087	3	3	1	115	12.143	9.99	87	81.7	85.9	114.9	112.7	117.8	84.8667	115.133	0.737116	0.000158408
A8K2Q6		Peptidyl-prolyl cis-trans isomerase OS=Homo sapiens PE=2 SV=1	24.5283	3	5	3	212	22.703	8.4	155.9	148.1	151.4	48.8	46.4	49.5	151.8	48.2333	3.1472	1.86496e-06
Q9NUI1	DECR2	Peroxisomal 2,4-dienoyl-CoA reductase OS=Homo sapiens GN=DECR2 PE=1 SV=1	3.76712	1	1	1	292	30.758	9.22	108.9	114.7	105.2	93.9	86.2	91.2	109.6	90.4333	1.21194	0.00580064
Q9UKG9	CROT	Peroxisomal carnitine O-octanoyltransferase OS=Homo sapiens GN=CROT PE=1 SV=2	9.64052	4	4	4	612	70.133	7.08	104.3	120	111.3	88.8	91.1	84.4	111.867	88.1	1.26977	0.00862851
B3KM95		Phosphatidate cytidylyltransferase OS=Homo sapiens PE=2 SV=1	4.26966	1	1	1	445	51.326	7.09	111	126.7	107.8	82.8	87.2	84.4	115.167	84.8	1.3581	0.00709069
P42338	PIK3CB	Phosphatidylinositol 4,5-bisphosphate 3-kinase catalytic subunit beta isoform OS=Homo sapiens GN=PIK3CB PE=1 SV=1	2.80374	2	2	2	1070	122.683	7.09	105	110.1	112.3	97.5	85.2	90	109.133	90.9	1.20059	0.012057
A0A0B4J1S8	PI4KB	Phosphatidylinositol 4-kinase beta OS=Homo sapiens GN=PI4KB PE=1 SV=1	4.34783	3	3	3	828	92.666	6.32	124	122.3	104.3	82.5	85.5	81.3	116.867	83.1	1.40634	0.00627375
A8K2S1		Phospholipase A2 OS=Homo sapiens PE=2 SV=1	10.5474	6	8	6	749	85.182	5.38	89.7	93.1	87.9	106	114	109.4	90.2333	109.8	0.821797	0.00213173
Q9Y263	PLAA	Phospholipase A-2-activating protein OS=Homo sapiens GN=PLAA PE=1 SV=2	23.0189	12	17	12	795	87.101	6.37	110.8	108.9	109.1	88.8	90.7	91.6	109.6	90.3667	1.21284	4.69432e-05
O15162	PLSCR1	Phospholipid scramblase 1 OS=Homo sapiens GN=PLSCR1 PE=1 SV=1	11.6352	3	3	3	318	35.026	4.94	126.7	120	124.5	76.8	78.2	73.7	123.733	76.2333	1.62309	3.7077e-05
D3DTP7	hCG_1987383	Phospholipid scramblase OS=Homo sapiens GN=hCG_1987383 PE=3 SV=1	9.14286	2	3	2	350	37.681	7.81	77.6	88.2	88.4	119.2	118.8	107.8	84.7333	115.267	0.735107	0.0040989
O14832	PHYH	Phytanoyl-CoA dioxygenase, peroxisomal OS=Homo sapiens GN=PHYH PE=1 SV=1	5.32544	1	1	1	338	38.514	8.47	80.8	83.7	84.3	131.2	107.5	112.4	82.9333	117.033	0.70863	0.0095258
O00625	PIR	Pirin OS=Homo sapiens GN=PIR PE=1 SV=1	50.3448	8	13	8	290	32.093	6.92	128.8	125.9	122.8	75.3	72	75.3	125.833	74.2	1.69587	1.48137e-05
Q99697	PITX2	Pituitary homeobox 2 OS=Homo sapiens GN=PITX2 PE=1 SV=2	5.36278	1	2	1	317	35.347	9.45	116.5	113	106.3	90.2	80.2	93.9	111.933	88.1	1.27053	0.00929802
Q53HJ8		PKCI-1-related HIT protein variant (Fragment) OS=Homo sapiens PE=2 SV=1	41.7178	4	10	4	163	17.163	9.48	99.6	113.6	118.7	94.7	90.7	82.7	110.633	89.3667	1.23797	0.0339018
Q9BTY2	FUCA2	Plasma alpha-L-fucosidase OS=Homo sapiens GN=FUCA2 PE=1 SV=2	8.99358	3	4	3	467	54.032	6.25	113.7	118.7	122	78.8	80.6	86.3	118.133	81.9	1.44241	0.000393837
P23634	ATP2B4	Plasma membrane calcium-transporting ATPase 4 OS=Homo sapiens GN=ATP2B4 PE=1 SV=2	11.6035	10	12	5	1241	137.833	6.6	117.8	104.4	107.5	91.9	88.1	90.3	109.9	90.1	1.21976	0.00918919
P05120	SERPINB2	Plasminogen activator inhibitor 2 OS=Homo sapiens GN=SERPINB2 PE=1 SV=2	57.1084	16	42	1	415	46.566	5.63	83.8	86	86.6	110	119.8	113.8	85.4667	114.533	0.746217	0.000616425
E9PKC0	PLEKHA7	Pleckstrin homology domain-containing family A member 7 OS=Homo sapiens GN=PLEKHA7 PE=1 SV=1	2.5177	2	2	2	1271	144.335	8.87	78.8	87.7	88.2	107.2	121.7	116.4	84.9	115.1	0.737619	0.0044405
B7WPA5	PLEKHB2	Pleckstrin homology domain-containing family B member 2 OS=Homo sapiens GN=PLEKHB2 PE=1 SV=1	6.14887	1	1	1	309	34.133	9.76	95.9	91.6	81.7	112.7	116.4	101.8	89.7333	110.3	0.813539	0.027613
Q8WV24	PHLDA1	Pleckstrin homology-like domain family A member 1 OS=Homo sapiens GN=PHLDA1 PE=1 SV=4	12.9676	6	8	6	401	44.988	9.89	90.8	85.7	85.5	109.4	113.4	115.1	87.3333	112.633	0.775377	0.000473949
Q9NYT0	PLEK2	Pleckstrin-2 OS=Homo sapiens GN=PLEK2 PE=1 SV=1	36.2606	9	16	9	353	39.946	9.41	87.6	90.5	87.8	105.4	113.4	115.2	88.6333	111.333	0.796108	0.00197421
Q8WXV6	PLEC1	Plectin isoform 1a (Fragment) OS=Homo sapiens GN=PLEC1 PE=2 SV=1	35.1351	1	1	1	37	4.143	9.99	90.1	88	88.6	111.4	109.7	112.2	88.9	111.1	0.80018	2.12495e-05
O75051	PLXNA2	Plexin-A2 OS=Homo sapiens GN=PLXNA2 PE=1 SV=4	5.27983	8	8	6	1894	210.969	6.48	125.5	114.8	121.6	78.7	80	79.4	120.633	79.3667	1.51995	0.000195756
P51805	PLXNA3	Plexin-A3 OS=Homo sapiens GN=PLXNA3 PE=1 SV=2	1.49653	3	3	1	1871	207.57	7.31	52.4	56.8	57.8	163.1	145.2	124.7	55.6667	144.333	0.385681	0.00138557
O15031	PLXNB2	Plexin-B2 OS=Homo sapiens GN=PLXNB2 PE=1 SV=3	15.2884	19	20	19	1838	204.997	6.24	111	110.7	107.9	88.9	89.1	92.4	109.867	90.1333	1.21893	0.000194888
A0A140VJM4	KCTD12	Potassium channel tetramerisation domain containing 12 OS=Homo sapiens GN=KCTD12 PE=2 SV=1	38.7692	8	11	8	325	35.679	5.64	87.9	85.2	86.1	110.2	114.2	116.3	86.4	113.567	0.760787	0.000156233
P0CG39	POTEJ	POTE ankyrin domain family member J OS=Homo sapiens GN=POTEJ PE=3 SV=1	9.53757	7	105	1	1038	117.315	5.97	89.4	88.4	93.3	105.4	105.7	117.6	90.3667	109.567	0.824764	0.0109983
H0YG38	PRPF40A	Pre-mRNA-processing factor 40 homolog A (Fragment) OS=Homo sapiens GN=PRPF40A PE=1 SV=1	20.2312	6	7	1	346	36.561	4.98	121.8	114.6	110	90.6	79.4	83.5	115.467	84.5	1.36647	0.0028424
A0A024QYV5	PRKRIP1	PRKR interacting protein 1 (IL11 inducible), isoform CRA_a OS=Homo sapiens GN=PRKRIP1 PE=4 SV=1	4.8913	1	2	1	184	20.984	9.79	115.7	116.7	113	82.3	83.1	89.2	115.133	84.8667	1.35664	0.000244032
A0A0C4DG89	DDX46	Probable ATP-dependent RNA helicase DDX46 OS=Homo sapiens GN=DDX46 PE=1 SV=1	36.2403	34	61	1	1032	117.389	9.29	107.5	114	111.2	95.4	97.1	74.8	110.9	89.1	1.24467	0.0423044
O95786	DDX58	Probable ATP-dependent RNA helicase DDX58 OS=Homo sapiens GN=DDX58 PE=1 SV=2	19.8919	14	18	14	925	106.531	6.4	84.2	83.3	78.9	117.9	119.8	115.8	82.1333	117.833	0.69703	5.83314e-05
Q8IY21	DDX60	Probable ATP-dependent RNA helicase DDX60 OS=Homo sapiens GN=DDX60 PE=1 SV=3	13.1425	15	19	15	1712	197.727	7.59	79.7	84.6	76.7	124.8	116.3	117.8	80.3333	119.633	0.671496	0.000353301
Q6ZPD9	DPY19L3	Probable C-mannosyltransferase DPY19L3 OS=Homo sapiens GN=DPY19L3 PE=2 SV=1	0.977654	1	1	1	716	83.142	8.72	71.8	76.1	66.1	137.7	127.5	120.8	71.3333	128.667	0.554404	0.000550731
Q9Y4C8	RBM19	Probable RNA-binding protein 19 OS=Homo sapiens GN=RBM19 PE=1 SV=3	5.625	4	5	4	960	107.265	6.54	87.1	87.5	86.6	116.8	113	108.9	87.0667	112.9	0.771184	0.00035539
Q8N9N8	EIF1AD	Probable RNA-binding protein EIF1AD OS=Homo sapiens GN=EIF1AD PE=1 SV=1	47.8788	7	9	7	165	19.041	5.21	86.1	91.5	87.1	109.6	117.6	108	88.2333	111.733	0.789678	0.00230208
P09668	CTSH	Pro-cathepsin H OS=Homo sapiens GN=CTSH PE=1 SV=4	37.3134	8	14	8	335	37.369	8.07	121.3	117.6	123	80.6	77.2	80.3	120.633	79.3667	1.51995	2.82525e-05
Q9NZQ7	CD274	Programmed cell death 1 ligand 1 OS=Homo sapiens GN=CD274 PE=1 SV=1	11.0345	2	2	2	290	33.254	7.23	83.1	88	84	113.4	121	110.4	85.0333	114.933	0.739849	0.00102556
O75340	PDCD6	Programmed cell death protein 6 OS=Homo sapiens GN=PDCD6 PE=1 SV=1	58.1152	9	41	9	191	21.855	5.4	84.5	88.9	93.6	106.8	115.1	111.1	89	111	0.801802	0.00346983
Q9ULL5	PRR12	Proline-rich protein 12 OS=Homo sapiens GN=PRR12 PE=1 SV=2	1.893	1	1	1	1215	129.911	8	92.4	90	87.4	116.6	110.6	103	89.9333	110.067	0.817081	0.00862709
Q53SZ7	PRR30	Proline-rich protein 30 OS=Homo sapiens GN=PRR30 PE=2 SV=1	2.6699	1	1	1	412	44.662	10.36	103.2	112.4	120.3	86.4	88.4	89.2	111.967	88	1.27235	0.00875606
A0A024RE18	PROM2	Prominin 2, isoform CRA_a OS=Homo sapiens GN=PROM2 PE=4 SV=1	9.47242	5	7	5	834	91.853	6.24	109.9	109.6	108.7	90	89.4	92.4	109.4	90.6	1.20751	4.43771e-05
Q59EN5		Prosaposin variant (Fragment) OS=Homo sapiens PE=2 SV=1	36.7925	18	46	18	530	58.688	5.1	120	112	117.4	83.4	80.9	86.3	116.467	83.5333	1.39425	0.000309882
P35354	PTGS2	Prostaglandin G/H synthase 2 OS=Homo sapiens GN=PTGS2 PE=1 SV=2	40.7285	19	26	19	604	68.952	7.39	76.1	76.1	75.8	108.8	136.1	127.1	76	124	0.612903	0.00394052
Q8N4Q0	ZADH2	Prostaglandin reductase 3 OS=Homo sapiens GN=ZADH2 PE=1 SV=1	2.38727	1	2	1	377	40.115	8.18	104.4	112.4	110.6	92	90.8	89.7	109.133	90.8333	1.20147	0.00188807
P40306	PSMB10	Proteasome subunit beta type-10 OS=Homo sapiens GN=PSMB10 PE=1 SV=1	25.641	5	5	5	273	28.918	7.81	119.5	115.1	111.9	88	82.6	82.9	115.5	84.5	1.36686	0.000386383
Q13948	CUX1	Protein CASP OS=Homo sapiens GN=CUX1 PE=1 SV=2	19.9115	9	12	2	678	77.408	5.44	113.4	110.8	110.7	87.1	85.8	92.2	111.633	88.3667	1.2633	0.000408981
O75629	CREG1	Protein CREG1 OS=Homo sapiens GN=CREG1 PE=1 SV=1	20.9091	3	5	3	220	24.059	7.59	102	125.4	117.5	80.8	83.1	91.2	114.967	85.0333	1.35202	0.0166994
O00622	CYR61	Protein CYR61 OS=Homo sapiens GN=CYR61 PE=1 SV=1	57.2178	18	30	18	381	41.998	8.21	74.1	64.3	62.5	154	129	116.1	66.9667	133.033	0.503383	0.00483566
P13667	PDIA4	Protein disulfide-isomerase A4 OS=Homo sapiens GN=PDIA4 PE=1 SV=2	64.8062	44	179	44	645	72.887	5.07	90.8	89.2	91.7	108	110.9	109.5	90.5667	109.467	0.827345	7.01584e-05
Q14554	PDIA5	Protein disulfide-isomerase A5 OS=Homo sapiens GN=PDIA5 PE=1 SV=1	3.66089	2	2	2	519	59.556	7.91	85.9	88	79.4	122	115.5	109.1	84.4333	115.533	0.730814	0.00236776
Q8TBF8	FAM81A	Protein FAM81A OS=Homo sapiens GN=FAM81A PE=2 SV=3	1.90217	1	1	1	368	42.365	8.92	115.1	121.2	109.2	88.5	81.3	84.7	115.167	84.8333	1.35756	0.00168463
Q8N5M9	JAGN1	Protein jagunal homolog 1 OS=Homo sapiens GN=JAGN1 PE=1 SV=1	16.9399	3	3	3	183	21.111	9.73	129.8	113.1	101.2	84	85.5	86.4	114.7	85.3	1.34467	0.0241903
B2R9M7		Protein kinase C epsilon type OS=Homo sapiens PE=2 SV=1	2.57802	2	2	2	737	83.63	7.12	39	46.6	44.4	180.7	151.2	138.1	43.3333	156.667	0.276596	0.000898036
B5BU77	PRKCH	Protein kinase C eta type OS=Homo sapiens GN=PRKCH PE=2 SV=1	2.48902	1	2	1	683	77.762	7.77	84.8	86.1	91.8	110.9	115.9	110.4	87.5667	112.4	0.779063	0.000863299
A0A024RBN1	PRKAB1	Protein kinase, AMP-activated, beta 1 non-catalytic subunit, isoform CRA_a OS=Homo sapiens GN=PRKAB1 PE=4 SV=1	11.1111	1	1	1	270	30.363	6.4	75.7	99.7	92.8	113	107.9	110.9	89.4	110.6	0.808318	0.0436848
A0A024R7J0	PRKACA	Protein kinase, cAMP-dependent, catalytic, alpha, isoform CRA_c OS=Homo sapiens GN=PRKACA PE=3 SV=1	39.0313	10	18	3	351	40.564	8.79	103.3	113.3	116.2	88.4	85.4	93.4	110.933	89.0667	1.24551	0.00861834
Q9UFN0	NIPSNAP3A	Protein NipSnap homolog 3A OS=Homo sapiens GN=NIPSNAP3A PE=1 SV=2	32.7935	5	6	5	247	28.449	9.16	114.7	115	118.4	90.3	82	79.6	116.033	83.9667	1.3819	0.000747029
Q96AB6	NTAN1	Protein N-terminal asparagine amidohydrolase OS=Homo sapiens GN=NTAN1 PE=1 SV=3	5.80645	1	1	1	310	34.656	6.27	70.2	63.5	61.3	145.3	118.6	140.9	65	134.933	0.481719	0.00129291
O60502	MGEA5	Protein O-GlcNAcase OS=Homo sapiens GN=MGEA5 PE=1 SV=2	21.179	13	25	13	916	102.849	4.91	88.7	90.9	91.4	112.2	108.8	107.9	90.3333	109.633	0.823959	0.000239168
Q8WVF1	OSCP1	Protein OSCP1 OS=Homo sapiens GN=OSCP1 PE=1 SV=4	2.82776	1	1	1	389	44.558	5.83	115.1	131.2	117.4	81.4	79.6	75.4	121.233	78.8	1.53849	0.00135089
O60927	PPP1R11	Protein phosphatase 1 regulatory subunit 11 OS=Homo sapiens GN=PPP1R11 PE=1 SV=1	32.5397	2	4	2	126	13.944	7.01	114.2	116	104.7	88.1	88.4	88.6	111.633	88.3667	1.2633	0.00268243
Q8TE77	SSH3	Protein phosphatase Slingshot homolog 3 OS=Homo sapiens GN=SSH3 PE=1 SV=2	25.7967	13	23	13	659	72.951	5.3	114.6	111	110.6	88.3	87.6	87.9	112.067	87.9333	1.27445	4.77655e-05
Q96PU8	QKI	Protein quaking OS=Homo sapiens GN=QKI PE=1 SV=1	21.1144	5	6	5	341	37.647	8.56	92.6	94.1	85.3	109.9	108.5	109.5	90.6667	109.3	0.829521	0.00247514
Q9H871	RMND5A	Protein RMD5 homolog A OS=Homo sapiens GN=RMND5A PE=1 SV=1	4.85934	2	3	2	391	43.964	6.06	126.5	117.8	124.2	77.7	74.1	79.7	122.833	77.1667	1.59179	0.000119788
P29034	S100A2	Protein S100-A2 OS=Homo sapiens GN=S100A2 PE=1 SV=3	46.9388	7	24	5	98	11.109	4.78	85.9	89.3	90.3	101.9	116.9	115.7	88.5	111.5	0.793722	0.00998457
P25815	S100P	Protein S100-P OS=Homo sapiens GN=S100P PE=1 SV=2	42.1053	4	7	4	95	10.393	4.88	118.2	136	138.8	69.3	69.9	67.8	131	69	1.89855	0.000667052
Q9H4B6	SAV1	Protein salvador homolog 1 OS=Homo sapiens GN=SAV1 PE=1 SV=2	10.9661	2	2	2	383	44.606	9.09	90.5	90.1	85.8	108.2	106.8	118.7	88.8	111.233	0.798322	0.00517182
O43819	SCO2	Protein SCO2 homolog, mitochondrial OS=Homo sapiens GN=SCO2 PE=1 SV=3	12.0301	3	3	3	266	29.791	8.85	114.1	110.2	108.3	88.6	87.1	91.7	110.867	89.1333	1.24383	0.000567894
O60248	SOX15	Protein SOX-15 OS=Homo sapiens GN=SOX15 PE=1 SV=1	22.3176	3	4	3	233	25.236	9.76	119.7	106.8	102.8	97.9	87.2	85.6	109.767	90.2333	1.21648	0.0378802
Q6PL24	TMED8	Protein TMED8 OS=Homo sapiens GN=TMED8 PE=1 SV=1	3.69231	1	1	1	325	35.718	4.74	92.1	95.1	81.1	113.3	112.9	105.6	89.4333	110.6	0.80862	0.0127733
A0A024R8J2	PTP4A1	Protein tyrosine phosphatase type IVA, member 1, isoform CRA_a OS=Homo sapiens GN=PTP4A1 PE=4 SV=1	28.3237	4	7	2	173	19.802	8.97	105.3	115.7	110.7	85.6	88.5	94.2	110.567	89.4333	1.2363	0.00574762
D3DVW9	PTPNS1	Protein tyrosine phosphatase, non-receptor type substrate 1, isoform CRA_a OS=Homo sapiens GN=PTPNS1 PE=4 SV=1	3.57143	1	1	1	504	54.891	6.98	122	109.4	112.1	85.2	79.4	91.9	114.5	85.5	1.33918	0.00529762
Q08AM6	VAC14	Protein VAC14 homolog OS=Homo sapiens GN=VAC14 PE=1 SV=1	7.80051	5	6	5	782	87.917	6.13	83.7	88.2	85.2	110.7	118.6	113.5	85.7	114.267	0.75	0.000428732
Q86YA3	ZGRF1	Protein ZGRF1 OS=Homo sapiens GN=ZGRF1 PE=1 SV=3	0.903042	2	2	2	2104	236.453	6.16	31.7	26	34.6	214.6	152.6	140.5	30.7667	169.233	0.1818	0.00388964
A0A024QZL1	PRG1	Proteoglycan 1, secretory granule, isoform CRA_a OS=Homo sapiens GN=PRG1 PE=4 SV=1	8.22785	1	1	1	158	17.613	4.86	90.1	90.5	90.8	110.2	108.2	110.2	90.4667	109.533	0.825928	1.0609e-05
Q9UMZ1		Prothymosin a14 OS=Homo sapiens PE=2 SV=1	25.7426	2	11	1	101	11.052	3.79	112.3	118.7	109.5	86.1	84.5	89	113.5	86.5333	1.31163	0.000874787
Q9NYQ8	FAT2	Protocadherin Fat 2 OS=Homo sapiens GN=FAT2 PE=1 SV=2	3.10416	9	10	9	4349	479.018	5.16	111.6	110.7	106.8	87.6	91.6	91.7	109.7	90.3	1.21484	0.000630236
Q9H0N5	PCBD2	Pterin-4-alpha-carbinolamine dehydratase 2 OS=Homo sapiens GN=PCBD2 PE=1 SV=4	13.0769	2	3	1	130	14.356	9.11	89.9	81	86.8	131.4	107.9	103	85.9	114.1	0.752848	0.0367978
Q96GX2	ATXN7L3B	Putative ataxin-7-like protein 3B OS=Homo sapiens GN=ATXN7L3B PE=3 SV=2	23.7113	2	3	2	97	10.764	4.36	119.3	125.5	127.6	77.8	70.8	79.1	124.133	75.9	1.63549	0.000176529
A8MXQ7		Putative IQ motif and ankyrin repeat domain-containing protein LOC642574 OS=Homo sapiens PE=5 SV=2	1.15894	1	1	1	604	68.253	6.52	36.9	38.4	38.9	188	149.3	148.6	38.0667	161.967	0.235028	0.000683206
A4CYL7		Putative map kinase interacting kinase [Homo sapiens] (Fragment) OS=Homo sapiens PE=3 SV=1	6.99153	2	2	2	472	52.493	6.29	105.2	114.9	107.7	83.4	94.1	94.8	109.267	90.7667	1.20382	0.0169791
Q99785		Putative uncharacterized protein (Fragment) OS=Homo sapiens PE=2 SV=1	8.69565	2	3	2	299	32.353	10.61	119.4	116.7	120.4	80.8	78.8	83.9	118.833	81.1667	1.46407	3.43548e-05
Q6MZS5	DKFZp686A13234	Putative uncharacterized protein DKFZp686A13234 (Fragment) OS=Homo sapiens GN=DKFZp686A13234 PE=2 SV=1	47.9608	26	73	1	613	68.317	8.91	126.3	111.7	114	83.3	76.1	88.6	117.333	82.6667	1.41935	0.0039423
Q68D09	DKFZp686D1968	Putative uncharacterized protein DKFZp686D1968 (Fragment) OS=Homo sapiens GN=DKFZp686D1968 PE=2 SV=1	10.3387	6	8	1	561	62.203	6.73	174.7	148.2	160	42.1	36.3	38.7	160.967	39.0333	4.12383	0.000100166
Q5CZB5	DKFZp686M0430	Putative uncharacterized protein DKFZp686M0430 OS=Homo sapiens GN=DKFZp686M0430 PE=2 SV=1	22.6448	17	25	1	1157	125.01	4.49	84.5	84.9	89	123.8	111.9	106	86.1333	113.9	0.756219	0.00691124
Q8WYV8	pp14356	Putative uncharacterized protein pp14356 OS=Homo sapiens GN=pp14356 PE=2 SV=1	5.18519	1	1	1	135	16.063	9.77	121.7	112.8	114.6	90	78.2	82.7	116.367	83.6333	1.39139	0.00171676
A0A024R5C5	PC	Pyruvate carboxylase OS=Homo sapiens GN=PC PE=4 SV=1	33.871	27	36	27	1178	129.551	6.84	108.6	110.3	109.4	90.5	90.2	91	109.433	90.5667	1.20832	4.11385e-06
A0A024R5Z9	PKM2	Pyruvate kinase OS=Homo sapiens GN=PKM2 PE=3 SV=1	74.3879	36	367	1	531	58.025	7.71	103.8	112	115.1	81.1	98.4	89.6	110.3	89.7	1.22965	0.0268096
Q9UJ41	RABGEF1	Rab5 GDP/GTP exchange factor OS=Homo sapiens GN=RABGEF1 PE=1 SV=2	2.9661	1	1	1	708	79.321	6.81	74.4	77.1	75.5	126.3	134.9	111.7	75.6667	124.3	0.608742	0.00204115
Q7Z4W7		Rab-related GTP-binding protein OS=Homo sapiens PE=2 SV=1	23.1132	4	5	3	212	23.965	7.49	79.2	83.3	78.2	113.7	123.9	121.7	80.2333	119.767	0.669914	0.000338447
A8MQ07	RAPGEF5	Rap guanine nucleotide exchange factor 5 OS=Homo sapiens GN=RAPGEF5 PE=1 SV=3	1.23288	1	1	1	730	84.676	6.01	137.7	138.6	136.6	73.7	55.1	58.3	137.633	62.3667	2.20684	0.000199421
P51159	RAB27A	Ras-related protein Rab-27A OS=Homo sapiens GN=RAB27A PE=1 SV=3	10.4072	2	2	1	221	24.852	5.22	76.6	82	76.4	137.1	117.9	109.9	78.3333	121.633	0.644012	0.00637666
P20336	RAB3A	Ras-related protein Rab-3A OS=Homo sapiens GN=RAB3A PE=1 SV=1	27.7273	5	14	1	220	24.968	5.03	63.9	75.5	66.6	130.6	130.6	132.8	68.6667	131.333	0.522843	6.25624e-05
P60602	ROMO1	Reactive oxygen species modulator 1 OS=Homo sapiens GN=ROMO1 PE=1 SV=1	10.1266	1	2	1	79	8.177	9.33	114.8	101	117.1	93.8	88.3	85.1	110.967	89.0667	1.24588	0.0177219
Q96HR9	REEP6	Receptor expression-enhancing protein 6 OS=Homo sapiens GN=REEP6 PE=1 SV=2	6.16114	1	1	1	211	23.403	8.56	119.6	121.7	121.5	86.4	68.3	82.5	120.933	79.0667	1.52951	0.00164344
H0Y9P0	RACK1	Receptor of-activated protein C kinase 1 (Fragment) OS=Homo sapiens GN=RACK1 PE=1 SV=1	65.0602	6	21	1	83	8.755	4.42	113.6	120.8	120	86.8	82.1	76.7	118.133	81.8667	1.443	0.000608598
X5DNK3	ERBB2	Receptor protein-tyrosine kinase (Fragment) OS=Homo sapiens GN=ERBB2 PE=2 SV=1	7.49004	6	7	4	1255	137.821	5.91	109.3	110.9	108.6	90.4	87	93.8	109.6	90.4	1.21239	0.000762217
B7Z2A4		Receptor-type tyrosine-protein phosphatase OS=Homo sapiens PE=2 SV=1	1.47601	1	1	1	813	91.863	6.55	127.9	118.9	125.8	79.7	74.4	73.3	124.2	75.8	1.63852	0.000135078
Q9BRX8	FAM213A	Redox-regulatory protein FAM213A OS=Homo sapiens GN=FAM213A PE=1 SV=3	21.3974	4	8	4	229	25.747	8.84	110.5	115.1	119.9	86.8	82.8	84.9	115.167	84.8333	1.35756	0.000504092
O43665	RGS10	Regulator of G-protein signaling 10 OS=Homo sapiens GN=RGS10 PE=1 SV=2	24.8555	3	3	3	173	20.223	5.49	86.9	93.2	91.6	106.7	107.6	114	90.5667	109.433	0.827597	0.00316955
F8W914	RTN4	Reticulon OS=Homo sapiens GN=RTN4 PE=1 SV=1	43.1884	9	30	1	345	37.121	4.77	90.1	93	86.6	105.4	111.3	113.5	89.9	110.067	0.816778	0.00269525
Q6H3X3	RAET1G	Retinoic acid early transcript 1G protein OS=Homo sapiens GN=RAET1G PE=1 SV=1	3.29341	1	1	1	334	37.082	7.3	105.3	113.9	113.3	89.3	83.5	94.7	110.833	89.1667	1.24299	0.00704705
Q9HB40	SCPEP1	Retinoid-inducible serine carboxypeptidase OS=Homo sapiens GN=SCPEP1 PE=1 SV=1	24.3363	9	12	9	452	50.798	5.81	118.9	121.4	126.8	79.1	76.8	77	122.367	77.6333	1.57621	5.24549e-05
Q8IZV5	RDH10	Retinol dehydrogenase 10 OS=Homo sapiens GN=RDH10 PE=1 SV=1	4.98534	2	2	2	341	38.062	7.4	117.9	117.1	110.7	82.7	87.6	83.9	115.233	84.7333	1.35995	0.000357091
O15013	ARHGEF10	Rho guanine nucleotide exchange factor 10 OS=Homo sapiens GN=ARHGEF10 PE=1 SV=4	1.16874	1	2	1	1369	151.516	5.68	86.6	89.5	86.6	119	98.3	120	87.5667	112.433	0.778832	0.0252704
A0A024R275	RFK	Riboflavin kinase, isoform CRA_a OS=Homo sapiens GN=RFK PE=4 SV=1	43.8272	3	4	3	162	18.398	8	88	87.5	89.6	111.6	108.8	114.4	88.3667	111.6	0.791816	0.000180352
Q9HCJ3	RAVER2	Ribonucleoprotein PTB-binding 2 OS=Homo sapiens GN=RAVER2 PE=1 SV=2	4.34153	2	2	2	691	74.292	7.47	123.6	130	102.2	85.9	78.9	79.4	118.6	81.4	1.457	0.0129034
P23443	RPS6KB1	Ribosomal protein S6 kinase beta-1 OS=Homo sapiens GN=RPS6KB1 PE=1 SV=2	3.80952	2	2	2	525	59.102	6.65	83.6	82.6	88.1	105.9	104.3	135.6	84.7667	115.267	0.735396	0.0417051
Q9UBS0	RPS6KB2	Ribosomal protein S6 kinase beta-2 OS=Homo sapiens GN=RPS6KB2 PE=1 SV=2	6.84647	3	4	3	482	53.422	7.34	86	94.8	88.8	114.4	105.7	110.2	89.8667	110.1	0.816228	0.00498752
A0A024QYX3	RBM3	RNA binding motif (RNP1, RRM) protein 3, isoform CRA_c OS=Homo sapiens GN=RBM3 PE=4 SV=1	38.2166	3	6	3	157	17.16	8.91	102.5	115.2	111	88.2	94.2	89	109.567	90.4667	1.21113	0.0102858
Q6P6C2	ALKBH5	RNA demethylase ALKBH5 OS=Homo sapiens GN=ALKBH5 PE=1 SV=2	21.5736	4	4	4	394	44.229	9.09	114	121.1	105.8	87.9	81.7	89.4	113.633	86.3333	1.31622	0.00550796
H0YA47	RUFY1	RUN and FYVE domain-containing protein 1 (Fragment) OS=Homo sapiens GN=RUFY1 PE=1 SV=1	8.23171	3	5	1	328	38.309	5.41	137.8	120.7	136.6	72.4	67	65.5	131.7	68.3	1.92826	0.000423957
Q96C34	RUNDC1	RUN domain-containing protein 1 OS=Homo sapiens GN=RUNDC1 PE=1 SV=3	1.30506	1	1	1	613	67.601	6.19	82.6	89.7	80.8	115	104.4	127.5	84.3667	115.633	0.729605	0.0122718
A0A1B0GVA9	RYR3	Ryanodine receptor 3 (Fragment) OS=Homo sapiens GN=RYR3 PE=4 SV=1	21.2121	3	8	3	33	3.901	4.55	129.6	122.7	113	92.6	70.6	71.5	121.767	78.2333	1.55646	0.00732385
A6NKF1	SAC3D1	SAC3 domain-containing protein 1 OS=Homo sapiens GN=SAC3D1 PE=1 SV=2	3.71287	1	1	1	404	43.526	8.69	133.3	116.3	114.3	82.2	77.4	76.4	121.3	78.6667	1.54195	0.00246992
A0A024R1I5	SEC14L2	SEC14-like 2 (S. cerevisiae), isoform CRA_b OS=Homo sapiens GN=SEC14L2 PE=4 SV=1	12.1588	4	6	4	403	46.116	7.84	108.3	109.9	109.3	92.8	88.6	91.1	109.167	90.8333	1.20183	0.000149405
I1VE18	SEC22B	SEC22 vesicle trafficking protein B (Fragment) OS=Homo sapiens GN=SEC22B PE=4 SV=1	35.8491	1	1	1	53	6.119	4.94	65.1	79.3	78.3	133.9	126.2	117.1	74.2333	125.733	0.590403	0.00151631
Q14674	ESPL1	Separin OS=Homo sapiens GN=ESPL1 PE=1 SV=3	1.36792	2	3	2	2120	233.028	7.55	69.8	94.8	83.8	121.1	127.6	103	82.8	117.233	0.706284	0.0289276
A0A024RA53	STK17A	Serine/threonine kinase 17a (Apoptosis-inducing), isoform CRA_a OS=Homo sapiens GN=STK17A PE=3 SV=1	5.55556	2	2	2	414	46.53	5.06	94.9	91.3	84.4	101.4	114.5	113.4	90.2	109.767	0.821743	0.0197874
Q8WUJ0	STYX	Serine/threonine/tyrosine-interacting protein OS=Homo sapiens GN=STYX PE=1 SV=1	4.03587	1	1	1	223	25.476	6.29	84.8	82.4	79.5	121.3	121.5	110.5	82.2333	117.767	0.698273	0.000840128
Q13177	PAK2	Serine/threonine-protein kinase PAK 2 OS=Homo sapiens GN=PAK2 PE=1 SV=3	54.1985	19	34	14	524	58.006	5.96	91.2	90	90.1	109.5	109	110.3	90.4333	109.6	0.825122	3.74793e-06
B2R841		Serine/threonine-protein kinase PLK OS=Homo sapiens PE=2 SV=1	28.524	12	15	12	603	68.222	8.91	88.5	94.2	88.1	109.1	109.6	110.5	90.2667	109.733	0.8226	0.000638761
Q9BVS4	RIOK2	Serine/threonine-protein kinase RIO2 OS=Homo sapiens GN=RIOK2 PE=1 SV=2	13.0435	4	5	4	552	63.243	5.94	87.2	95.9	86.9	116.9	104.3	108.9	90	110.033	0.817934	0.0132002
O75170	PPP6R2	Serine/threonine-protein phosphatase 6 regulatory subunit 2 OS=Homo sapiens GN=PPP6R2 PE=1 SV=2	3.72671	2	2	2	966	104.876	4.87	81.9	86.8	86.8	112.9	116.7	114.9	85.1667	114.833	0.741655	0.000112814
Q9BRF8	CPPED1	Serine/threonine-protein phosphatase CPPED1 OS=Homo sapiens GN=CPPED1 PE=1 SV=3	39.172	8	13	4	314	35.526	6.2	115.8	107.5	111.2	85.8	86.3	93.4	111.5	88.5	1.25989	0.00258295
P36873	PPP1CC	Serine/threonine-protein phosphatase PP1-gamma catalytic subunit OS=Homo sapiens GN=PPP1CC PE=1 SV=1	69.6594	16	67	3	323	36.96	6.54	82.8	88.9	83.6	120.3	115.1	109.3	85.1	114.9	0.740644	0.00130239
A0A0A0MQW3	SERPINB13	Serpin B13 OS=Homo sapiens GN=SERPINB13 PE=1 SV=1	35.5	13	16	1	400	45.259	5.82	120.9	118.4	128.9	77.9	76.1	77.8	122.733	77.2667	1.58844	0.000146036
P29508	SERPINB3	Serpin B3 OS=Homo sapiens GN=SERPINB3 PE=1 SV=2	54.8718	22	47	12	390	44.537	6.81	134.3	123.9	136.6	68.5	66.7	70	131.6	68.4	1.92398	9.57742e-05
P48594	SERPINB4	Serpin B4 OS=Homo sapiens GN=SERPINB4 PE=1 SV=2	51.7949	17	34	7	390	44.825	6.21	120.8	132.8	116.6	78.2	75.6	76.1	123.4	76.6333	1.61027	0.000683075
A0A087X1N8	SERPINB6	Serpin B6 OS=Homo sapiens GN=SERPINB6 PE=1 SV=1	62.0253	19	45	1	395	44.793	5.68	107	108.6	121.8	85.3	87.5	89.8	112.467	87.5333	1.28484	0.00686756
P50454	SERPINH1	Serpin H1 OS=Homo sapiens GN=SERPINH1 PE=1 SV=2	68.8995	23	76	23	418	46.411	8.69	105.6	111.8	113.7	88.8	90.7	89.5	110.367	89.6667	1.23086	0.0011751
A0A024QZX3	SERPINB6	Serpin peptidase inhibitor, clade B (Ovalbumin), member 6, isoform CRA_a OS=Homo sapiens GN=SERPINB6 PE=3 SV=1	64.3617	19	47	1	376	42.594	5.27	109.3	117.8	113.8	84.6	90.1	84.3	113.633	86.3333	1.31622	0.000912212
A0A024QZT4	SERPINB9	Serpin peptidase inhibitor, clade B (Ovalbumin), member 9, isoform CRA_a OS=Homo sapiens GN=SERPINB9 PE=2 SV=1	52.1277	16	24	14	376	42.376	5.86	116.7	115.9	113.9	85.3	82.9	85.2	115.5	84.4667	1.3674	1.09644e-05
A0A024QYT5	SERPINE1	Serpin peptidase inhibitor, clade E (Nexin, plasminogen activator inhibitor type 1), member 1, isoform CRA_b OS=Homo sapiens GN=SERPINE1 PE=3 SV=1	13.1841	3	3	3	402	45.031	7.2	74.9	87.6	91.8	116.9	118.8	110	84.7667	115.233	0.735609	0.00605788
Q9H788	SH2D4A	SH2 domain-containing protein 4A OS=Homo sapiens GN=SH2D4A PE=1 SV=1	13.6564	4	4	4	454	52.694	8.06	76.4	76.5	76	133.9	128	109.3	76.3	123.733	0.616649	0.00306866
Q5TCZ1	SH3PXD2A	SH3 and PX domain-containing protein 2A OS=Homo sapiens GN=SH3PXD2A PE=1 SV=1	0.70609	1	1	1	1133	125.213	8.9	70.6	91.6	86.7	121.5	116.6	113	82.9667	117.033	0.708915	0.00745642
V9HW48	HEL-S-115	SH3 domain-binding glutamic acid-rich-like protein OS=Homo sapiens GN=HEL-S-115 PE=2 SV=1	44.7368	5	9	5	114	12.766	5.25	106.7	111	112.6	91.6	89.2	88.8	110.1	89.8667	1.22515	0.000503424
A0A024R6R1	SHCBP1	SHC SH2-domain binding protein 1, isoform CRA_a OS=Homo sapiens GN=SHCBP1 PE=4 SV=1	24.256	11	16	11	672	75.612	4.75	86.8	90.4	84.7	111.9	112.8	113.4	87.3	112.7	0.774623	0.000122527
D4QEZ8	ACADS	Short-chain acyl-CoA dehydrogenase OS=Homo sapiens GN=ACADS PE=2 SV=1	15.2913	5	7	5	412	44.327	7.72	114.3	113.4	116.6	86.3	84.1	85.3	114.767	85.2333	1.3465	1.34454e-05
O75911	DHRS3	Short-chain dehydrogenase/reductase 3 OS=Homo sapiens GN=DHRS3 PE=1 SV=2	3.97351	1	1	1	302	33.527	8.84	107.9	115.9	106.7	86.7	89.7	93.1	110.167	89.8333	1.22635	0.0040519
Q99720	SIGMAR1	Sigma non-opioid intracellular receptor 1 OS=Homo sapiens GN=SIGMAR1 PE=1 SV=1	11.2108	2	2	2	223	25.112	5.96	88.9	92	82.1	111	108.3	117.8	87.6667	112.367	0.780184	0.0037114
P42224	STAT1	Signal transducer and activator of transcription 1-alpha/beta OS=Homo sapiens GN=STAT1 PE=1 SV=2	35.0667	20	30	20	750	87.28	6.05	128	124.5	126	74.3	71.4	75.9	126.167	73.8667	1.70803	6.07776e-06
A8K4S9		Signal transducer and activator of transcription OS=Homo sapiens PE=2 SV=1	17.7096	11	14	11	847	94.074	6.29	107.9	110.3	109.9	92.7	88.8	90.5	109.367	90.6667	1.20625	0.000157983
O43166	SIPA1L1	Signal-induced proliferation-associated 1-like protein 1 OS=Homo sapiens GN=SIPA1L1 PE=1 SV=4	2.10643	2	2	2	1804	199.904	8.19	109.4	108.8	110.9	95	84.6	91.3	109.7	90.3	1.21484	0.0033532
O00193	SMAP	Small acidic protein OS=Homo sapiens GN=SMAP PE=1 SV=1	30.0546	5	13	5	183	20.32	4.72	85	85	86.3	113.4	115	115.3	85.4333	114.567	0.745708	2.37889e-06
F8WBV6	SERF2	Small EDRK-rich factor 2 OS=Homo sapiens GN=SERF2 PE=1 SV=1	10.1852	3	3	3	108	11.935	10.84	117.6	121.6	97.4	82.8	85.7	94.8	112.2	87.7667	1.27839	0.0424737
Q92966	SNAPC3	snRNA-activating protein complex subunit 3 OS=Homo sapiens GN=SNAPC3 PE=1 SV=1	3.89294	1	2	1	411	46.723	5.27	73.5	95.2	87.9	128.6	113.4	101.4	85.5333	114.467	0.747234	0.0460813
Q8WVQ1	CANT1	Soluble calcium-activated nucleotidase 1 OS=Homo sapiens GN=CANT1 PE=1 SV=1	8.4788	2	2	2	401	44.812	6.09	88.4	90.4	93	106.6	109.9	111.6	90.6	109.367	0.828406	0.000693869
Q59GX2		Solute carrier family 2 (Facilitated glucose transporter), member 1 variant (Fragment) OS=Homo sapiens PE=2 SV=1	11.6054	7	11	7	517	56.981	9.47	82.9	84.5	83.9	103.7	120	124.9	83.7667	116.2	0.720884	0.00724145
A0A024R0W3	SLC38A2	Solute carrier family 38, member 2, isoform CRA_b OS=Homo sapiens GN=SLC38A2 PE=4 SV=1	15.8103	5	10	5	506	55.99	8	77.6	82.7	82.3	117.4	121.1	118.9	80.8667	119.133	0.678791	4.04557e-05
Q86XE0	SNX32	Sorting nexin-32 OS=Homo sapiens GN=SNX32 PE=1 SV=1	5.45906	3	4	1	403	46.37	7.09	88.6	74	81.8	123.6	116.6	115.4	81.4667	118.533	0.687289	0.00167825
Q9NRY2	INIP	SOSS complex subunit C OS=Homo sapiens GN=INIP PE=1 SV=1	12.5	1	1	1	104	11.418	9.25	111.3	119.5	103.6	87.9	87.4	90.3	111.467	88.5333	1.25904	0.008025
Q9H4F8	SMOC1	SPARC-related modular calcium-binding protein 1 OS=Homo sapiens GN=SMOC1 PE=1 SV=1	1.84332	1	1	1	434	48.132	8.22	107.3	116.9	119.8	99	78.1	78.9	114.667	85.3333	1.34375	0.0198561
A0A024RDV9	SPG20	Spastic paraplegia 20 isoform 1 OS=Homo sapiens GN=SPG20 PE=2 SV=1	16.0661	6	7	6	666	72.788	5.91	87.2	89.9	88.4	114.6	112.7	107.2	88.5	111.5	0.793722	0.000613084
F5H0R1	TUT1	Speckle targeted PIP5K1A-regulated poly(A) polymerase OS=Homo sapiens GN=TUT1 PE=1 SV=1	5.37281	3	4	3	912	98.374	6.43	108.9	110.1	114.9	87.8	92.3	86.1	111.3	88.7333	1.25432	0.000975621
Q9BX95	SGPP1	Sphingosine-1-phosphate phosphatase 1 OS=Homo sapiens GN=SGPP1 PE=1 SV=2	1.5873	1	1	1	441	49.076	8.82	88	94.4	87.4	110.4	107.3	112.5	89.9333	110.067	0.817081	0.00173216
Q8IX90	SKA3	Spindle and kinetochore-associated protein 3 OS=Homo sapiens GN=SKA3 PE=1 SV=2	5.58252	2	2	2	412	46.33	5.11	86.4	93.3	83.2	105.1	119.8	112.2	87.6333	112.367	0.779887	0.00884549
A0A1W2PQ47	FDFT1	Squalene synthase OS=Homo sapiens GN=FDFT1 PE=1 SV=1	24.3697	9	11	9	476	53.595	7.3	87.7	93.3	88.5	111.8	109.4	109.4	89.8333	110.2	0.815185	0.000449753
O75563	SKAP2	Src kinase-associated phosphoprotein 2 OS=Homo sapiens GN=SKAP2 PE=1 SV=1	2.78552	1	1	1	359	41.191	4.69	114.7	113.4	115.7	75.4	85.5	95.3	114.6	85.4	1.34192	0.0072361
Q9Y3M8	STARD13	StAR-related lipid transfer protein 13 OS=Homo sapiens GN=STARD13 PE=1 SV=2	3.05481	2	3	2	1113	124.889	7.02	93.4	85.9	86.6	115.9	105.8	112.3	88.6333	111.333	0.796108	0.00395336
Q17R23	STON2	Stonin 2 OS=Homo sapiens GN=STON2 PE=2 SV=1	0.994475	1	3	1	905	101.096	5.39	154.1	137.2	148.8	57.4	49.5	53	146.7	53.3	2.75235	6.99411e-05
A0A024QZB4	hCG_1993905	Sulfotransferase OS=Homo sapiens GN=hCG_1993905 PE=3 SV=1	16.9492	4	5	4	295	34.175	6.62	111.1	111.8	114	89.8	87.7	85.6	112.3	87.7	1.2805	7.97458e-05
A0A024R074	SYBL1	Synaptobrevin-like 1, isoform CRA_b OS=Homo sapiens GN=SYBL1 PE=3 SV=1	20	3	4	3	260	30.197	8.37	115.1	121.5	99	91	86.3	87.2	111.867	88.1667	1.26881	0.0257805
Q6XYQ8	SYT10	Synaptotagmin-10 OS=Homo sapiens GN=SYT10 PE=2 SV=1	1.52964	1	1	1	523	59.089	7.64	116.1	104.3	108.4	94.1	87.6	89.5	109.6	90.4	1.21239	0.00835331
Q13277	STX3	Syntaxin-3 OS=Homo sapiens GN=STX3 PE=1 SV=3	21.1073	4	5	4	289	33.134	5.44	89.3	91.3	90.6	111.9	113.2	103.7	90.4	109.6	0.824818	0.00317941
P61764	STXBP1	Syntaxin-binding protein 1 OS=Homo sapiens GN=STXBP1 PE=1 SV=1	16.4983	5	6	5	594	67.526	6.96	89.4	93	88.3	106.6	111.5	111.2	90.2333	109.767	0.822047	0.000782386
Q9BPZ7	MAPKAP1	Target of rapamycin complex 2 subunit MAPKAP1 OS=Homo sapiens GN=MAPKAP1 PE=1 SV=2	2.10728	1	1	1	522	59.086	7.55	108	114.5	107.7	86.8	87.6	95.5	110.067	89.9667	1.22342	0.00481515
A0A075B712	TRAJ54	T-cell receptor alpha joining 54 (Fragment) OS=Homo sapiens GN=TRAJ54 PE=4 SV=1	35	1	1	1	20	2.15	11	99.7	85.9	85.1	110.2	105.9	113.1	90.2333	109.733	0.822296	0.0196981
Q9NRE2	TSHZ2	Teashirt homolog 2 OS=Homo sapiens GN=TSHZ2 PE=1 SV=3	0.773694	1	1	1	1034	114.933	7.83	55.5	53.5	55.7	162.9	141.1	131.3	54.9	145.1	0.37836	0.00064984
Q68CZ2	TNS3	Tensin-3 OS=Homo sapiens GN=TNS3 PE=1 SV=2	23.6678	19	24	19	1445	155.169	6.81	112.3	110.4	108	88.6	89	91.7	110.233	89.7667	1.228	0.000204759
A0A140VJT2		Testicular tissue protein Li 158 OS=Homo sapiens PE=2 SV=1	11.8081	2	4	2	271	29.798	5.74	86	90.8	90.9	104.2	116.7	111.4	89.2333	110.767	0.805597	0.00558587
Q96J42	TXNDC15	Thioredoxin domain-containing protein 15 OS=Homo sapiens GN=TXNDC15 PE=1 SV=1	8.88889	1	1	1	360	39.86	4.83	99.8	115.1	114.7	82.4	93.1	94.9	109.867	90.1333	1.21893	0.0362858
Q8IYQ7	THNSL1	Threonine synthase-like 1 OS=Homo sapiens GN=THNSL1 PE=1 SV=2	14.6703	7	7	7	743	83.017	7.12	109.1	113.3	105.2	90	89.5	92.8	109.2	90.7667	1.20308	0.00195514
A0A024R9Q1	THBS1	Thrombospondin 1, isoform CRA_a OS=Homo sapiens GN=THBS1 PE=4 SV=1	41.2821	42	78	1	1170	129.27	4.94	93.6	88.2	85.1	113.6	107.3	112.2	88.9667	111.033	0.801261	0.00214197
B2RBL3		Thymidine phosphorylase OS=Homo sapiens PE=2 SV=1	2.28216	1	2	1	482	49.892	5.53	122.1	109.1	109.7	93	79.1	87	113.633	86.3667	1.31571	0.00954843
Q6YHU6	THADA	Thyroid adenoma-associated protein OS=Homo sapiens GN=THADA PE=1 SV=1	7.73169	11	11	11	1953	219.465	6.06	107.9	110.5	109.9	87.3	89.1	95.3	109.433	90.5667	1.20832	0.00177293
Q5JTD0	TJAP1	Tight junction-associated protein 1 OS=Homo sapiens GN=TJAP1 PE=1 SV=1	6.10413	3	4	3	557	61.783	5.97	91	89.1	89.8	109.4	114.6	106.1	89.9667	110.033	0.817631	0.00137929
P13726	F3	Tissue factor OS=Homo sapiens GN=F3 PE=1 SV=1	32.8814	7	19	7	295	33.047	7.03	64.1	63.4	63.5	123.5	142.4	143.1	63.6667	136.333	0.466993	0.000348035
A0A0A0MTS7	TTN	Titin OS=Homo sapiens GN=TTN PE=1 SV=1	0.0194493	1	2	1	35991	3992.16	6.39	160.3	133.2	138.9	58	54.9	54.8	144.133	55.9	2.57841	0.000446611
Q12933	TRAF2	TNF receptor-associated factor 2 OS=Homo sapiens GN=TRAF2 PE=1 SV=2	19.9601	9	12	9	501	55.823	7.53	115	113.9	112.8	86.6	84	87.6	113.9	86.0667	1.32339	2.38371e-05
Q8NFZ5	TNIP2	TNFAIP3-interacting protein 2 OS=Homo sapiens GN=TNIP2 PE=1 SV=1	3.2634	1	1	1	429	48.669	6.44	52.9	57.9	57.2	157.3	150.9	123.7	56	143.967	0.388979	0.00107773
O15455	TLR3	Toll-like receptor 3 OS=Homo sapiens GN=TLR3 PE=1 SV=1	4.75664	3	3	3	904	103.763	7.18	105.3	108	114.4	89.4	91.5	91.5	109.233	90.8	1.20301	0.0027116
B9VJ68	TLR5	Toll-like receptor 5 OS=Homo sapiens GN=TLR5 PE=3 SV=1	0.815851	2	3	2	858	97.566	6.68	87.2	95	90.2	110.7	108.8	108.1	90.8	109.2	0.831502	0.00155769
J3KN66	TOR1AIP1	Torsin-1A-interacting protein 1 OS=Homo sapiens GN=TOR1AIP1 PE=1 SV=1	29.5492	14	28	1	599	67.781	7.9	90.8	83.5	88.3	111.4	111.1	114.9	87.5333	112.467	0.778305	0.000537555
Q5JTV8	TOR1AIP1	Torsin-1A-interacting protein 1 OS=Homo sapiens GN=TOR1AIP1 PE=1 SV=2	31.5609	15	31	2	583	66.208	8.18	112.6	108.6	107.9	93	92.2	85.8	109.7	90.3333	1.21439	0.00202334
O14545	TRAFD1	TRAF-type zinc finger domain-containing protein 1 OS=Homo sapiens GN=TRAFD1 PE=1 SV=1	11.1684	6	9	6	582	64.8	5.29	113.3	109.8	104.5	90.2	90.4	91.9	109.2	90.8333	1.2022	0.00216045
A0A140VK56		Transaldolase OS=Homo sapiens PE=2 SV=1	39.1691	15	64	15	337	37.516	6.81	109.9	109.4	112.4	90.3	88.9	89.2	110.567	89.4667	1.23584	3.23739e-05
Q96QE5	TEFM	Transcription elongation factor, mitochondrial OS=Homo sapiens GN=TEFM PE=1 SV=1	7.77778	2	2	2	360	41.65	9.32	114.3	114.1	106.6	90.8	87.5	86.8	111.667	88.3667	1.26367	0.00116788
Q02447	SP3	Transcription factor Sp3 OS=Homo sapiens GN=SP3 PE=1 SV=3	5.76184	3	4	3	781	81.876	5.26	112.7	109.9	106.5	87.2	94.7	89	109.7	90.3	1.21484	0.00254727
H0YL70	TLE3	Transducin-like enhancer protein 3 OS=Homo sapiens GN=TLE3 PE=1 SV=1	13.9386	8	11	6	782	84.425	7.27	112.6	112.4	111.7	89.2	85.2	88.9	112.233	87.7667	1.27877	4.90987e-05
Q9Y6A5	TACC3	Transforming acidic coiled-coil-containing protein 3 OS=Homo sapiens GN=TACC3 PE=1 SV=1	14.6778	7	9	7	838	90.304	5.05	94.1	93.4	83.9	112.1	107	109.4	90.4667	109.5	0.82618	0.0061672
Q5U0D2	TAGLN	Transgelin OS=Homo sapiens GN=TAGLN PE=2 SV=1	62.1891	11	23	11	201	22.596	8.84	74.7	75.7	73.3	125.9	126.3	124.1	74.5667	125.433	0.594472	7.93727e-07
Q9UI15	TAGLN3	Transgelin-3 OS=Homo sapiens GN=TAGLN3 PE=1 SV=2	14.0704	2	15	1	199	22.458	7.33	109.5	115.7	102.1	89.5	90.5	92.7	109.1	90.9	1.20022	0.0108102
Q9HBA0	TRPV4	Transient receptor potential cation channel subfamily V member 4 OS=Homo sapiens GN=TRPV4 PE=1 SV=2	2.87026	2	2	2	871	98.218	7.77	112.2	123.6	101	85.4	85.9	92	112.267	87.7667	1.27915	0.0233506
Q9BSH4	TACO1	Translational activator of cytochrome c oxidase 1 OS=Homo sapiens GN=TACO1 PE=1 SV=1	35.3535	6	7	6	297	32.457	8.13	84.7	91.9	89.1	108.6	103.5	122.2	88.5667	111.433	0.794795	0.0185266
P30536	TSPO	Translocator protein OS=Homo sapiens GN=TSPO PE=1 SV=3	9.46746	2	4	2	169	18.816	9.36	114.7	133.8	115.8	84.6	76	75.1	121.433	78.5667	1.54561	0.00340196
A0PK00	TMEM120B	Transmembrane protein 120B OS=Homo sapiens GN=TMEM120B PE=1 SV=1	5.01475	1	1	1	339	40.22	8.9	108.9	105.3	119.2	95	83.3	88.3	111.133	88.8667	1.25056	0.0142998
Q7Z7N9	TMEM179B	Transmembrane protein 179B OS=Homo sapiens GN=TMEM179B PE=1 SV=1	7.30594	1	1	1	219	23.535	7.85	116.5	106.4	113.4	85.6	88.1	90.1	112.1	87.9333	1.27483	0.00176387
Q8N9X5	TMEM75	Transmembrane protein 75 OS=Homo sapiens GN=TMEM75 PE=2 SV=1	11.5942	1	1	1	138	15.351	8.5	67	80.3	88.6	109.7	122.2	132.2	78.6333	121.367	0.647899	0.00916506
P55084	HADHB	Trifunctional enzyme subunit beta, mitochondrial OS=Homo sapiens GN=HADHB PE=1 SV=3	55.0633	20	43	20	474	51.262	9.41	110	106.9	112.6	91.2	91	88.4	109.833	90.2	1.21766	0.000473297
A0A024R3J1	TRIM29	Tripartite motif-containing 29, isoform CRA_a OS=Homo sapiens GN=TRIM29 PE=4 SV=1	58.3333	31	71	31	588	65.793	7.15	116.1	113.7	117.3	83.5	83.5	86	115.7	84.3333	1.37194	2.01579e-05
Q32P41	TRMT5	tRNA (guanine(37)-N1)-methyltransferase OS=Homo sapiens GN=TRMT5 PE=1 SV=2	14.3418	6	9	6	509	58.209	8.62	110.7	110.3	109.4	91.4	89.9	88.3	110.133	89.8667	1.22552	3.1535e-05
D9YZV5	TPM1	Tropomyosin 1 (Alpha) isoform 4 OS=Homo sapiens GN=TPM1 PE=3 SV=1	51.7606	17	45	2	284	32.856	4.78	78.9	82.7	84.2	121.7	126.1	106.4	81.9333	118.067	0.693958	0.00425475
K7ELP0	TPM4	Tropomyosin alpha-4 chain (Fragment) OS=Homo sapiens GN=TPM4 PE=1 SV=1	42.029	3	6	1	69	8.018	5.01	89.7	85.8	87.6	114.6	113.8	108.5	87.7	112.3	0.780944	0.000377964
P67936	TPM4	Tropomyosin alpha-4 chain OS=Homo sapiens GN=TPM4 PE=1 SV=3	65.3226	21	75	8	248	28.504	4.69	89.5	90.2	89.7	112.1	112.4	106.1	89.8	110.2	0.814882	0.000586223
P48775	TDO2	Tryptophan 2,3-dioxygenase OS=Homo sapiens GN=TDO2 PE=1 SV=1	2.46305	1	1	1	406	47.841	6.93	157.3	124.6	130.8	63.6	61.2	62.5	137.567	62.4333	2.20342	0.00171257
Q15714	TSC22D1	TSC22 domain family protein 1 OS=Homo sapiens GN=TSC22D1 PE=1 SV=3	1.95713	2	3	1	1073	109.61	5.64	78.3	80.6	72.8	120	132.9	115.4	77.2333	122.767	0.629107	0.00135466
A0A183YE00	TUB4q	Tubulin beta chain OS=Homo sapiens GN=TUB4q PE=2 SV=1	20.5069	9	77	1	434	48.403	5.26	62.5	66.3	62.5	159.8	110.6	138.4	63.7667	136.267	0.467955	0.00712905
Q9BUF5	TUBB6	Tubulin beta-6 chain OS=Homo sapiens GN=TUBB6 PE=1 SV=1	67.0404	20	207	6	446	49.825	4.88	77.9	90.5	84.4	111.6	112.5	123	84.2667	115.7	0.72832	0.00367197
Q03169	TNFAIP2	Tumor necrosis factor alpha-induced protein 2 OS=Homo sapiens GN=TNFAIP2 PE=2 SV=2	46.4832	21	39	21	654	72.616	6.46	114.4	117.8	118.9	84.1	80	84.8	117.033	82.9667	1.41061	7.22947e-05
D6RCM8	TNFAIP8	Tumor necrosis factor alpha-induced protein 8 OS=Homo sapiens GN=TNFAIP8 PE=1 SV=1	18.5	3	4	3	200	23.242	9.1	117	109.9	101	87.5	92.7	91.9	109.3	90.7	1.20507	0.0192057
A0A024R4C3	TP73	Tumor protein p73, isoform CRA_a OS=Homo sapiens GN=TP73 PE=3 SV=1	4.40252	2	2	1	636	69.579	6.95	115.5	116.4	109.1	78.7	80	100.2	113.667	86.3	1.31711	0.0202321
P09758	TACSTD2	Tumor-associated calcium signal transducer 2 OS=Homo sapiens GN=TACSTD2 PE=1 SV=3	39.9381	11	37	11	323	35.687	8.87	108	109.8	110.9	92.3	89.3	89.6	109.567	90.4	1.21202	0.000113941
U6FVB0	CD74-Ntrk1	Tyrosine-protein kinase receptor OS=Homo sapiens GN=CD74-Ntrk1 fusion gene PE=2 SV=1	6.2201	3	3	3	627	70.29	8.13	112.2	117.4	109.6	83.9	85.8	91	113.067	86.9	1.30111	0.00111165
M1VKI3	SDC4-ROS1_S4;R32	Tyrosine-protein kinase receptor OS=Homo sapiens GN=SDC4-ROS1_S4;R32 PE=2 SV=1	5.09383	4	6	4	746	83.073	4.97	87.9	88.2	84.4	115.1	112.3	112.2	86.8333	113.2	0.767079	6.93804e-05
P62312	LSM6	U6 snRNA-associated Sm-like protein LSm6 OS=Homo sapiens GN=LSM6 PE=1 SV=1	33.75	3	5	3	80	9.122	9.58	107.7	111.1	117.8	90.3	86.5	86.6	112.2	87.8	1.2779	0.00162579
Q9Y5Z9	UBIAD1	UbiA prenyltransferase domain-containing protein 1 OS=Homo sapiens GN=UBIAD1 PE=1 SV=1	2.95858	1	1	1	338	36.808	8.15	84.1	77.5	76	126.7	119.6	116.1	79.2	120.8	0.655629	0.000477678
Q9Y6I4	USP3	Ubiquitin carboxyl-terminal hydrolase 3 OS=Homo sapiens GN=USP3 PE=1 SV=2	5.96154	2	2	2	520	58.859	8.18	76.9	87.1	89.6	119.9	105.2	121.4	84.5333	115.5	0.73189	0.0087128
Q8TEY7	USP33	Ubiquitin carboxyl-terminal hydrolase 33 OS=Homo sapiens GN=USP33 PE=1 SV=2	3.7155	2	2	2	942	106.659	6.02	109.6	121.2	110.1	81.4	86.7	90.9	113.633	86.3333	1.31622	0.00429895
Q9H8M7	MINDY3	Ubiquitin carboxyl-terminal hydrolase MINDY-3 OS=Homo sapiens GN=MINDY3 PE=1 SV=1	14.6067	4	5	4	445	49.693	4.77	93.1	90.9	83.7	111.5	111.7	109.1	89.2333	110.767	0.805597	0.00189448
P57075	UBASH3A	Ubiquitin-associated and SH3 domain-containing protein A OS=Homo sapiens GN=UBASH3A PE=1 SV=1	1.059	1	2	1	661	74.075	7.66	61.3	59.4	58	160.6	132.4	128.3	59.5667	140.433	0.424163	0.00136884
Q16763	UBE2S	Ubiquitin-conjugating enzyme E2 S OS=Homo sapiens GN=UBE2S PE=1 SV=2	37.3874	5	8	5	222	23.831	8.38	86.8	89.3	83.1	110.8	114.7	115.2	86.4	113.567	0.760787	0.000282
Q9H832	UBE2Z	Ubiquitin-conjugating enzyme E2 Z OS=Homo sapiens GN=UBE2Z PE=1 SV=2	21.1864	7	10	7	354	38.186	5.62	92.7	89.2	90.3	113.3	111.9	102.6	90.7333	109.267	0.830384	0.00618935
P05161	ISG15	Ubiquitin-like protein ISG15 OS=Homo sapiens GN=ISG15 PE=1 SV=5	52.7273	7	16	7	165	17.876	7.44	54.1	54.8	56.2	155.1	140.8	139	55.0333	144.967	0.379628	6.21941e-05
F4MHI3	UTY	Ubiquitously transcribed tetratricopeptide repeat protein Y-linked transcript variant 200 OS=Homo sapiens GN=UTY PE=2 SV=2	1.57791	2	2	1	1014	111.25	7.87	126.7	114.4	105.5	80	82	91.5	115.533	84.5	1.36726	0.0119386
Q92575	UBXN4	UBX domain-containing protein 4 OS=Homo sapiens GN=UBXN4 PE=1 SV=2	6.88976	3	5	3	508	56.743	6.38	117	109.8	101.9	90.3	86.9	94.2	109.567	90.4667	1.21113	0.0169143
A0A024R5F9	B3GNT6	UDP-GlcNAc:betaGal beta-1,3-N-acetylglucosaminyltransferase 6, isoform CRA_a OS=Homo sapiens GN=B3GNT6 PE=4 SV=1	11.0843	3	3	3	415	47.089	7.2	88.3	91.9	85.8	122.6	105.1	106.2	88.6667	111.3	0.796646	0.0188245
A0A096LPI6		Uncharacterized protein (Fragment) OS=Homo sapiens PE=4 SV=2	55.5556	11	28	8	279	30.467	7.87	109	107.6	111.1	92.3	88.7	91.3	109.233	90.7667	1.20345	0.00023626
Q8NDD1	C1orf131	Uncharacterized protein C1orf131 OS=Homo sapiens GN=C1orf131 PE=1 SV=3	6.80272	2	2	2	294	32.746	9.92	108.2	108.2	111	90.5	88.4	93.8	109.133	90.9	1.20059	0.000567437
O95567	C22orf31	Uncharacterized protein C22orf31 OS=Homo sapiens GN=C22orf31 PE=2 SV=1	2.41379	1	1	1	290	32.634	10.05	41.5	34.8	41	184.9	160.6	137.1	39.1	160.867	0.243058	0.000953306
C9JG08	C2orf16	Uncharacterized protein C2orf16 OS=Homo sapiens GN=C2orf16 PE=1 SV=2	0.167038	1	1	1	5388	598.127	9.1	94.6	92.2	84.3	119.3	104.6	104.9	90.3667	109.6	0.824513	0.0289047
Q08AI8	C2orf54	Uncharacterized protein C2orf54 OS=Homo sapiens GN=C2orf54 PE=2 SV=2	2.46085	1	1	1	447	49.534	6.48	106.5	119.9	106.3	86.7	99.5	81.2	110.9	89.1333	1.2442	0.0365964
Q9P206	KIAA1522	Uncharacterized protein KIAA1522 OS=Homo sapiens GN=KIAA1522 PE=1 SV=2	7.92271	5	6	5	1035	107.03	9.73	110.9	119.5	101.9	91.6	90.1	86.1	110.767	89.2667	1.24085	0.0157798
H3BRJ5		Uncharacterized protein OS=Homo sapiens PE=4 SV=1	2.1097	1	1	1	948	108.612	7.17	103.6	119.5	116.6	95.8	86	78.6	113.233	86.8	1.30453	0.0193147
Q92614	MYO18A	Unconventional myosin-XVIIIa OS=Homo sapiens GN=MYO18A PE=1 SV=3	26.0467	44	57	16	2054	232.971	6.3	120.1	107.8	110.7	87.5	87.2	86.8	112.867	87.1667	1.29484	0.00229768
Q96BW1	UPRT	Uracil phosphoribosyltransferase homolog OS=Homo sapiens GN=UPRT PE=1 SV=1	2.26537	1	1	1	309	33.765	6.04	92.8	77.4	85.3	132.1	106.3	106.1	85.1667	114.833	0.741655	0.0378457
Q16831	UPP1	Uridine phosphorylase 1 OS=Homo sapiens GN=UPP1 PE=1 SV=1	43.5484	11	17	11	310	33.912	7.88	88.8	92.2	89.9	109.3	108.9	110.8	90.3	109.667	0.823404	7.45492e-05
Q53HM1		Uridine-cytidine kinase (Fragment) OS=Homo sapiens PE=2 SV=1	5.47445	2	2	2	548	61.163	7.36	76.8	78.6	85.1	122.2	117.6	119.7	80.1667	119.833	0.668985	0.000154525
P06132	UROD	Uroporphyrinogen decarboxylase OS=Homo sapiens GN=UROD PE=1 SV=2	43.5967	9	14	9	367	40.761	6.14	113.4	109.8	114.9	89.2	85.7	87	112.7	87.3	1.29095	0.000154796
B7ZKM6	UACA	Uveal autoantigen with coiled-coil domains and ankyrin repeats OS=Homo sapiens GN=UACA PE=2 SV=1	4.37853	4	6	4	1416	162.465	7.03	87.5	92	84.9	113.9	109.8	111.9	88.1333	111.867	0.787843	0.000575504
C9JJN9	VPS8	Vacuolar protein sorting-associated protein 8 homolog OS=Homo sapiens GN=VPS8 PE=1 SV=1	1.12045	1	1	1	1428	161.698	5.67	149.7	127.3	142.2	66.5	54.5	59.8	139.733	60.2667	2.31858	0.000435792
Q86WA6	BPHL	Valacyclovir hydrolase OS=Homo sapiens GN=BPHL PE=1 SV=1	7.21649	2	3	2	291	32.522	9.14	111.3	111.2	109.5	89.9	93.4	84.8	110.667	89.3667	1.23834	0.00114725
A0A024RDG1	VDP	Vesicle docking protein p115, isoform CRA_a OS=Homo sapiens GN=VDP PE=4 SV=1	32.0166	26	43	26	962	107.828	4.91	110.2	110.7	107.4	91.3	90.6	89.8	109.433	90.5667	1.20832	7.14055e-05
Q93050	ATP6V0A1	V-type proton ATPase 116 kDa subunit a isoform 1 OS=Homo sapiens GN=ATP6V0A1 PE=1 SV=3	10.8722	7	7	6	837	96.35	6.43	89.5	92	87.5	100.8	113.2	117	89.6667	110.333	0.812689	0.01506
A8K0Z3	WASHC1	WASH complex subunit 1 OS=Homo sapiens GN=WASHC1 PE=1 SV=2	9.67742	4	4	2	465	50.297	5.68	111.6	116	110.8	87.7	88.1	85.8	112.8	87.2	1.29358	0.0001315
A0A096LPC5	WASHC2C	WASH complex subunit 2C OS=Homo sapiens GN=WASHC2C PE=1 SV=1	17.0768	12	18	2	1341	147.065	4.81	85.8	90	88.9	104.8	115.7	114.8	88.2333	111.767	0.789442	0.00317126
Q9BRX9	WDR83	WD repeat domain-containing protein 83 OS=Homo sapiens GN=WDR83 PE=1 SV=1	12.6984	3	4	3	315	34.321	5.58	86.4	87	83.3	110.4	110.7	122.2	85.5667	114.433	0.747742	0.00204845
Q8IV35	WDR49	WD repeat-containing protein 49 OS=Homo sapiens GN=WDR49 PE=2 SV=1	2.15208	1	1	1	697	79.244	8.47	175.5	145.3	157.6	34.9	57.1	29.6	159.467	40.5333	3.93421	0.00061205
B1ANS9	WDR64	WD repeat-containing protein 64 OS=Homo sapiens GN=WDR64 PE=2 SV=1	1.20259	1	1	1	1081	123.553	8.19	90.9	94	82.5	107.7	111.8	113.1	89.1333	110.867	0.803969	0.00462976
Q562E7	WDR81	WD repeat-containing protein 81 OS=Homo sapiens GN=WDR81 PE=1 SV=2	3.60639	3	4	3	1941	211.564	5.58	105.5	120.5	108.9	82.9	94.8	87.4	111.633	88.3667	1.2633	0.0152015
A4D1P6	WDR91	WD repeat-containing protein 91 OS=Homo sapiens GN=WDR91 PE=1 SV=2	4.41767	2	2	2	747	83.292	6.58	82.1	94.4	84.4	110.5	102.7	126	86.9667	113.067	0.769163	0.0288929
P30291	WEE1	Wee1-like protein kinase OS=Homo sapiens GN=WEE1 PE=1 SV=2	1.39319	1	1	1	646	71.553	6.77	130.2	123.5	109.1	78.6	76.9	81.6	120.933	79.0333	1.53016	0.00277266
Q969T9	WBP2	WW domain-binding protein 2 OS=Homo sapiens GN=WBP2 PE=1 SV=1	5.36398	1	1	1	261	28.068	5.91	87.7	82.8	83.7	124.3	112.5	108.9	84.7333	115.233	0.73532	0.00336325
P16989	YBX3	Y-box-binding protein 3 OS=Homo sapiens GN=YBX3 PE=1 SV=4	33.0645	9	30	2	372	40.066	9.77	88.6	92	88.1	113.9	108	109.4	89.5667	110.433	0.811047	0.000643193
Q7Z739	YTHDF3	YTH domain-containing family protein 3 OS=Homo sapiens GN=YTHDF3 PE=1 SV=1	5.98291	3	3	2	585	63.822	9.04	126.4	120.1	119.3	79.6	74.8	79.7	121.933	78.0333	1.56258	9.22215e-05
Q7Z2W4	ZC3HAV1	Zinc finger CCCH-type antiviral protein 1 OS=Homo sapiens GN=ZC3HAV1 PE=1 SV=3	49.8891	36	60	1	902	101.367	8.4	79	80.6	77.3	125.3	121.5	116.3	78.9667	121.033	0.652437	0.000110725
Q15326	ZMYND11	Zinc finger MYND domain-containing protein 11 OS=Homo sapiens GN=ZMYND11 PE=1 SV=2	9.13621	3	3	3	602	70.917	8.53	105.8	119.8	101.8	88.9	91.4	92.4	109.133	90.9	1.20059	0.0304387
F5H3Z2	ZNF140	Zinc finger protein 140 OS=Homo sapiens GN=ZNF140 PE=4 SV=1	6.93069	1	1	1	101	11.614	8.94	124.1	119.1	103	71.8	80.2	101.8	115.4	84.6	1.36407	0.0484452
Q96ME7	ZNF512	Zinc finger protein 512 OS=Homo sapiens GN=ZNF512 PE=1 SV=2	1.23457	1	1	1	567	64.641	9.76	208.1	154.3	167.3	25.7	21.6	23.1	176.567	23.4667	7.52415	0.000707729
Q17R98	ZNF827	Zinc finger protein 827 OS=Homo sapiens GN=ZNF827 PE=1 SV=1	0.832562	1	1	1	1081	119.09	6.89	118.8	117.3	114.1	84.9	100.7	64.2	116.733	83.2667	1.40192	0.0348534
A0A024QZN5	ZWINT	ZW10 interactor, isoform CRA_b OS=Homo sapiens GN=ZWINT PE=4 SV=1	7.2327	2	2	2	318	35.633	5.35	72.4	75	71.2	136.9	125.7	118.7	72.8667	127.1	0.573302	0.000559733
I3L3X0	ZG16B	Zymogen granule protein 16 homolog B (Fragment) OS=Homo sapiens GN=ZG16B PE=1 SV=1	10.5263	1	1	1	95	10.337	8.51	20.4	19	23.4	207.9	171.3	157.9	20.9333	179.033	0.116924	0.000458194
