# Supplementary material for: Proteomic Analysis Reveals That Placenta-Specific Protein 9 Inhibits Proliferation and Stimulates Motility of Human Bronchial Epithelial Cells
Source: Front Oncol. 2021 May 28;11:628480. doi: 10.3389/fonc.2021.628480 (PMC8194706; doi:10.3389/fonc.2021.628480)
Supplement: Supplementary Figure 1 — Global characteristics of peptide properties identified in iTRAQ. (A) Normalized Mascot ion score distributions. (B) Normalized molecular weight distribution. (C) Normalized isoelectric point distribution. (D) Distribution of the lengths of identified peptides. (E) Distribution of protein sequence coverage distribution. (F) Peptide count distribution. (G) Protein ratio distribution between the 16HBE-GFP-Plac9 and 16HBE-GFP lines. [file DataSheet_1.zip › Table S2.XLSX]

## Sheet: enrich
Table S2. Enriched GO terms among the differentially expressed proteins
GO-ID	Term	Category	FDR	P-Value	#DIFF	#REF	%Diff	%Ref	Over/Under	TestSeqs
GO:0032502	developmental process	P	2.92e-06	1.67e-10	424	3350	59.3838	48.9694	OVER	A8K2Q6, J3QLJ8, Q6QNY0, P17676, Q9HCJ3, Q9BZI1, A0A024RDT4, O00151, P49137, Q92614, A0A024QZB4, A0A0A0MTS7, H3BUX1, Q9UGM1, P27105, Q6PUJ7, A0A0S2Z428, D9YZV5, Q9UGM3, Q5TBU2, Q12834, P08727, Q9H832, P16104, A0A024RAM4, P62487, Q5TBU5, M1VKI3, P67936, P05787, B2RBL3, A4D1P6, Q9BRX9, Q9BRX8, Q9UI15, F5H0R1, A0A024RC30, Q9NQW6, A0A0C4DG89, O00291, A0A024RDV9, Q9Y6A2, B2R761, P29508, A0A024R462, Q9U…
GO:0044767	single-organism developmental process	P	2.3e-05	2.7e-09	410	3265	57.423	47.7269	OVER	A8K2Q6, J3QLJ8, Q6QNY0, P17676, Q9BZI1, A0A024RDT4, O00151, P49137, Q92614, A0A024QZB4, A0A0A0MTS7, H3BUX1, Q9UGM1, P27105, Q6PUJ7, A0A0S2Z428, D9YZV5, Q9UGM3, Q5TBU2, Q12834, P08727, Q9H832, P16104, A0A024RAM4, P62487, Q5TBU5, M1VKI3, P67936, P05787, B2RBL3, A4D1P6, Q9BRX9, Q9BRX8, Q9UI15, A0A024RC30, Q9NQW6, A0A0C4DG89, O00291, A0A024RDV9, Q9Y6A2, B2R761, P29508, A0A024R462, Q9UJ41, P40306, Q9Y…
GO:0048869	cellular developmental process	P	2.3e-05	6.82e-09	316	2391	44.2577	34.951	OVER	Q53HQ0, Q15417, O75147, A0A024R7J0, Q6QNY0, B2R9H9, P17676, F4ZW66, Q9UBS0, A0A024R5F9, Q9BZI1, A0A024RDT4, Q96BM9, O00151, P49137, Q92614, A0A024QZB4, A0A0A0MTS7, Q14210, P27105, Q6PUJ7, A0A0S2Z428, D9YZV5, Q9UGM3, Q5TBU2, Q12834, P62805, P08727, P12429, P58546, P16104, Q02447, A0A024RAM4, A0A087X1N8, A0A024R4C3, P09382, Q5TBU5, Q16643, M1VKI3, P67936, B4DW52, P05787, B2RBL3, A4D1P6, Q9BRX9, A0A…
GO:0048856	anatomical structure development	P	2.3e-05	8.46e-09	394	3132	55.1821	45.7828	OVER	A8K2Q6, J3QLJ8, Q6QNY0, P17676, Q9BZI1, A0A024RDT4, O00151, P49137, Q92614, A0A024QZB4, A0A0A0MTS7, H3BUX1, Q9UGM1, P27105, Q6PUJ7, A0A0S2Z428, D9YZV5, Q9UGM3, Q12834, P08727, Q9H832, P16104, A0A024RAM4, M1VKI3, P67936, P05787, B2RBL3, A4D1P6, Q9BRX9, Q9BRX8, Q9UI15, A0A024RC30, Q9NQW6, A0A0C4DG89, A0A024RDV9, Q9Y6A2, P29508, A0A024R462, Q9UJ41, P40306, Q9Y6A5, A0A0A0MSS8, Q17R98, Q8N4T8, H0Y9P0,…
GO:0048731	system development	P	2.3e-05	8.66e-09	345	2664	48.3193	38.9417	OVER	A8K2Q6, Q9NPB8, Q53HQ0, Q15417, J3QLJ8, O75147, A0A024R7J0, Q6QNY0, B2R9H9, P17676, Q9UBS0, A0A024R5F9, Q9BZI1, A0A024RDT4, Q96BM9, O00151, P49137, Q92614, A0A0A0MTS7, H3BUX1, Q9UGM1, Q14210, P27105, Q6PUJ7, A0A0S2Z428, D9YZV5, Q12834, P62805, P08727, P12429, P58546, P16104, Q02447, A0A024RAM4, A0A087X1N8, A0A024R4C3, P09382, Q16643, M1VKI3, P67936, B4DW52, P05787, B2RBL3, Q9BRX9, A0A024RDE8, Q9B…
GO:0042221	response to chemical	P	2.3e-05	9.42e-09	338	2598	47.3389	37.9769	OVER	A8K2Q6, Q53HQ0, J3QLJ8, Q86W28, A0A024R7J0, Q6QNY0, B2R9H9, P17676, F4ZW66, Q9UBS0, A0A024R5F9, Q86XE0, P43155, P49137, A0A024QZB4, A0A0A0MTS7, O14545, Q9UGM1, Q14210, Q7Z739, Q6PUJ7, D9YZV5, A8K319, Q5TBU2, P08727, P12429, Q8NFZ5, Q9H832, P58546, Q9B2Z9, Q9Y4L1, O60337, Q02447, A0A087X1N8, P62487, B4DRL5, A0A024R4C3, P09382, Q5TBU5, Q16763, M1VKI3, P67936, B4DW52, P05787, B2RBL3, Q9H1E3, A0A024R…
GO:0048513	animal organ development	P	2.3e-05	1.13e-08	280	2070	39.2157	30.2587	OVER	A8K2Q6, Q9NPB8, Q53HQ0, J3QLJ8, O75147, A0A024R7J0, Q6QNY0, B2R9H9, P17676, Q9UBS0, Q9BZI1, A0A024RDT4, Q96BM9, O00151, P49137, Q92614, A0A0A0MTS7, H3BUX1, Q9UGM1, Q14210, P27105, Q6PUJ7, A0A0S2Z428, D9YZV5, Q12834, P62805, P08727, P12429, P58546, P16104, Q02447, A0A087X1N8, A0A024R4C3, P09382, M1VKI3, P67936, B4DW52, P05787, Q9BRX9, A0A024RDE8, Q9BRX8, Q9UI15, Q9UPP1, O75369, A0A024RC30, Q9NQW6,…
GO:0009888	tissue development	P	2.3e-05	1.2e-08	190	1282	26.6106	18.74	OVER	V9HWE9, Q9NPB8, P78545, Q13753, Q53HQ0, Q15417, P12814, J3QLJ8, O75147, Q7Z4W7, A0A024RA53, A0A024R7J0, B2R9H9, P17676, Q9UBS0, P42224, Q9BZI1, A0A024RDT4, B7Z5W1, Q92614, A0A024QZB4, A0A0A0MTS7, Q9UGM1, A8KAG7, P27105, O43166, Q13643, Q13642, A0A0S2Z428, D9YZV5, Q9UGM3, A0A024RAD8, B2RA03, Q12834, P08727, P12429, Q13887, P16989, H3BRJ5, P58546, B7Z2A4, A0A0S2Z3Y1, K7ELP0, A0A087X1N8, B0YJ32, A0A…
GO:0006952	defense response	P	2.3e-05	1.25e-08	164	1066	22.9692	15.5825	OVER	V9HWE9, P78545, Q53HQ0, A0A024R035, Q86W28, A0A024RA53, A0A024R7J0, P17676, A0A024R3J1, A0A024R8D5, F4ZW66, Q9UBS0, P42224, Q86XE0, B7Z5W1, P49137, E9PKC0, O14545, P27105, Q6PUJ7, A0A0S2Z428, Q9UGM3, A8K319, B3KMR4, B2RA03, P08727, P12429, Q13887, Q8NFZ5, Q9H832, H3BRJ5, Q5T765, A0A024RAU0, A0A0S2Z3Y1, A0A024RAM4, A0A087X1N8, Q9BUF5, B4DRL5, P09382, Q16763, D3DVW9, Q9Y2Y1, P42338, P05787, B4DR52,…
GO:0048646	anatomical structure formation involved in morphogenesis	P	2.3e-05	1.31e-08	110	636	15.4062	9.29689	OVER	P78545, Q53HQ0, P12814, O75147, A0A024RA53, A0A024R7J0, B2R9H9, P42224, Q9BZI1, B7Z5W1, P49137, Q92614, A0A0A0MTS7, Q9UGM1, A8KAG7, A0A0S2Z428, D9YZV5, B2RA03, P08727, P12429, Q13887, Q8NG31, P58546, B7Z2A4, Q02447, A0A0S2Z3Y1, K7ELP0, B0YJ32, V9HWG3, M1VKI3, P67936, P09668, P42338, B4DW52, P05787, B2RBL3, Q6YHK3, O75369, P13726, P35354, A0A024R5H1, A1A4E9, Q00653, P57075, P51805, A0A024R462, B3K…
GO:0022613	ribonucleoprotein complex biogenesis	P	5.77e-05	3.94e-08	28	629	3.92157	9.19456	UNDER	Q8TEY7, A0A024QYX3, Q8IY21, A0A0C4DG89, Q53HB4, B2R823, Q05823, O60783, Q4U2R6, Q96AZ6, P62312, Q6PIK7, A0A024R1Y5, Q14011, Q15646, O95786, Q9BVS4, H0Y8P6, B2RBA0, O60936, A8MYK1, Q4FZ45, A8KA76, P05161, E9PSH0, Q7Z7H8, Q9H4K7, A0A096LPI6
GO:0030154	cell differentiation	P	5.77e-05	3.96e-08	298	2258	41.7367	33.0069	OVER	Q53HQ0, Q15417, O75147, A0A024R7J0, Q6QNY0, B2R9H9, P17676, F4ZW66, Q9UBS0, A0A024R5F9, Q9BZI1, A0A024RDT4, Q96BM9, O00151, P49137, Q92614, A0A024QZB4, A0A0A0MTS7, Q14210, P27105, Q6PUJ7, A0A0S2Z428, D9YZV5, Q9UGM3, Q5TBU2, Q12834, P62805, P08727, P12429, P58546, Q02447, A0A024RAM4, A0A087X1N8, A0A024R4C3, P09382, Q5TBU5, Q16643, M1VKI3, P67936, B4DW52, P05787, B2RBL3, Q9BRX9, A0A024RDE8, Q9BRX8,…
GO:0009605	response to external stimulus	P	7.3e-05	5.43e-08	199	1382	27.8711	20.2017	OVER	Q15417, Q86W28, A0A024R7J0, Q6QNY0, B2R9H9, P17676, F4ZW66, Q9UBS0, A0A024R5F9, Q86XE0, P49137, A0A0A0MTS7, Q9UGM1, P27105, Q6PUJ7, A0A0S2Z428, Q9UGM3, A8K319, P12429, Q8NFZ5, P58546, A0A024RAM4, A0A087X1N8, B4DRL5, A0A024R4C3, P09382, Q9Y2Y1, M1VKI3, B3KM95, B4DW52, P05787, B2RBL3, Q9UI15, P13726, A0A024R5H1, P15104, O60669, A0A024QZT4, A0A0C4DG89, P51805, Q05823, P29508, A0A024R462, Q9UJ41, Q96…
GO:0004872	receptor activity	F	9.37e-05	8.28e-08	60	289	8.40336	4.22453	OVER	P19012, B2R7Y0, B2R9H9, A0A024RE15, A0A126GW78, J3KMZ9, Q99720, B4DQE1, X5DNK3, B7Z5W1, Q9UGM1, Q15223, V9HWB4, A0A0S2Z428, Q9UGM3, A8K319, B2RA03, P08727, Q08AM6, P12429, A0A024RAU0, B7Z2A4, P35052, A0A0S2Z3Y1, A0A087X1N8, O60494, M1VKI3, P09668, A0A090N8Y6, A0A024QZX3, P48594, B9VJ68, P13726, A0A0A0MQW3, A0A024R5H1, A1A4E9, A0A024QZT4, O75051, P51805, P29508, A0A024R2W4, U6FVB0, O15455, O15031,…
GO:0060089	molecular transducer activity	F	9.37e-05	8.28e-08	60	289	8.40336	4.22453	OVER	P19012, B2R7Y0, B2R9H9, A0A024RE15, A0A126GW78, J3KMZ9, Q99720, B4DQE1, X5DNK3, B7Z5W1, Q9UGM1, Q15223, V9HWB4, A0A0S2Z428, Q9UGM3, A8K319, B2RA03, P08727, Q08AM6, P12429, A0A024RAU0, B7Z2A4, P35052, A0A0S2Z3Y1, A0A087X1N8, O60494, M1VKI3, P09668, A0A090N8Y6, A0A024QZX3, P48594, B9VJ68, P13726, A0A0A0MQW3, A0A024R5H1, A1A4E9, A0A024QZT4, O75051, P51805, P29508, A0A024R2W4, U6FVB0, O15455, O15031,…
GO:0007275	multicellular organism development	P	9.37e-05	8.76e-08	367	2919	51.4006	42.6692	OVER	A8K2Q6, Q9NPB8, Q14689, Q53HQ0, Q15417, J3QLJ8, O75147, A0A024R7J0, Q6QNY0, B2R9H9, P17676, F4ZW66, Q9UBS0, A0A024R5F9, Q9BZI1, A0A024RDT4, Q96BM9, O00151, P49137, Q92614, A0A0A0MTS7, H3BUX1, Q9UGM1, Q14210, P27105, Q6PUJ7, A0A0S2Z428, D9YZV5, Q9UGM3, Q12834, P62805, P08727, P12429, P58546, P16104, Q02447, A0A024RAM4, A0A087X1N8, A0A024R4C3, P09382, Q16643, M1VKI3, P67936, B4DW52, P05787, B2RBL3,…
GO:0032501	multicellular organismal process	P	9.37e-05	9.1e-08	429	3526	60.084	51.5422	OVER	A8K2Q6, J3QLJ8, Q6QNY0, P17676, Q9BZI1, Q86XE0, A0A024RDT4, O00151, P49137, Q92614, A0A0A0MTS7, H3BUX1, Q9UGM1, P27105, Q6PUJ7, A0A0S2Z428, D9YZV5, Q9UGM3, A8K319, Q12834, P08727, Q9H832, P16104, A0A024RAM4, P62487, Q9Y2Y1, M1VKI3, Q9H4K7, P67936, P05787, B2RBL3, A4D1P6, Q9BRX9, Q9BRX8, Q9UI15, F5H0R1, A0A024RC30, Q9NQW6, A0A0C4DG89, O00291, A0A024RDV9, Q9Y6A2, B2R761, P29508, A0A024R462, Q9UJ41,…
GO:0006954	inflammatory response	P	0.000434	4.46e-07	59	298	8.26331	4.35609	OVER	V9HWE9, O15162, P78545, P26583, Q5EC54, A0A024R035, Q86W28, P19012, A0A024RA53, V9HWA9, A0A024QYT5, P17676, B5BU77, A0A024R8D5, Q86XE0, B7Z5W1, P49137, Q6PUJ7, A0A024R9Q1, A0A0S2Z428, B2RA03, P08727, P12429, Q13887, Q8NFZ5, A0A024RAU0, Q53Z63, P25815, A0A024R074, B2R838, P42338, P01583, B5BU16, D6RCM8, B9VJ68, Q6YHK3, P13726, P35354, A0A024R5H1, A1A4E9, B2R9B4, Q00653, H2BNB9, Q92793, P00966, A0A…
GO:0042254	ribosome biogenesis	P	0.000486	5.28e-07	18	452	2.52101	6.60722	UNDER	Q15646, Q8IY21, Q9BVS4, H0Y8P6, A8MYK1, Q4FZ45, A0A0C4DG89, Q53HB4, B2R823, Q05823, O60783, P05161, Q4U2R6, Q96AZ6, Q7Z7H8, P62312, Q9H4K7, A0A096LPI6
GO:0044707	single-multicellular organism process	P	0.000546	6.44e-07	399	3276	55.8824	47.8877	OVER	A8K2Q6, J3QLJ8, Q6QNY0, P17676, Q9BZI1, Q86XE0, A0A024RDT4, O00151, P49137, Q92614, A0A0A0MTS7, H3BUX1, Q9UGM1, P27105, Q6PUJ7, A0A0S2Z428, D9YZV5, Q9UGM3, A8K319, Q12834, P08727, P16104, A0A024RAM4, P62487, Q9Y2Y1, M1VKI3, Q9H4K7, P67936, P05787, B2RBL3, Q9BRX9, Q9BRX8, Q9UI15, A0A024RC30, Q9NQW6, A0A0C4DG89, A0A024RDV9, Q9Y6A2, B2R761, P29508, A0A024R462, Q9UJ41, P40306, Q9Y6A5, A0A0A0MSS8, Q17…
GO:0000786	nucleosome	C	0.000546	6.55e-07	13	27	1.82073	0.394679	OVER	B4DR52, Q5TEC6, P62805, P16403, P16402, P16104, Q8IUE6, P84243, P68431, Q92522, Q16695, Q02539, A0A0U1RRH7
GO:0050793	regulation of developmental process	P	0.000649	8.39e-07	212	1545	29.6919	22.5844	OVER	A8K2Q6, Q53HQ0, O75147, A0A024R7J0, B2R9H9, P17676, Q9UBS0, Q9BZI1, A0A024RDT4, Q96BM9, P49137, Q92614, A0A024QZB4, Q9UGM1, Q6PUJ7, A0A0S2Z428, D9YZV5, Q5TBU2, Q12834, P62805, P08727, P12429, P58546, Q02447, A0A024RAM4, A0A087X1N8, A0A024R4C3, P09382, Q5TBU5, Q16643, M1VKI3, P67936, Q9BRX9, A0A024RDE8, Q9BRX8, O75369, P13726, A0A024RC30, A1A4E9, Q9ULH7, A0A024QZT4, A0A0C4DG89, A0A024RDV9, P51805,…
GO:0051240	positive regulation of multicellular organismal process	P	0.000649	8.53e-07	149	1004	20.8683	14.6762	OVER	A8K2Q6, Q53HQ0, P12814, B2RCD2, Q86W28, O75147, B2R9H9, P17676, A0A024R3J1, Q9UBS0, P42224, Q9BZI1, A0A024RDT4, Q6XYQ8, P49137, Q9UGM1, Q9Y4C8, P62875, D9YZV5, A8K319, Q12834, P08727, P12429, P16989, P58546, B7Z2A4, D3DQM9, K7ELP0, A0A024RAM4, A0A087X1N8, A0A024R4C3, P09382, Q9Y2Y1, M1VKI3, P67936, P09668, A0A090N8Y6, A0A024RDE8, B2R4H6, O75369, P13726, A0A0A0MQW3, O75881, P35354, A1A4E9, Q9ULH7,…
GO:0065008	regulation of biological quality	P	0.000675	9.27e-07	317	2499	44.3978	36.5297	OVER	A8K2Q6, Q9NPB8, Q53HQ0, J3QLJ8, Q86W28, A0A024R7J0, Q6QNY0, B2R9H9, P17676, Q9HCJ3, F4ZW66, Q9UBS0, Q9BZI1, Q86XE0, A0A024RDT4, Q96BM9, P43155, P49137, Q92614, A0A024QZB4, Q9UGM1, P27105, Q7Z739, Q6PUJ7, A0A0S2Z428, D9YZV5, A8K319, Q12834, P62805, P08727, P12429, Q8NFZ5, P58546, Q9Y4L1, Q02447, A0A024RAM4, A0A087X1N8, A0A024R4C3, P09382, Q16763, Q16643, M1VKI3, P67936, B4DW52, A4D1P6, Q9H1E3, Q9B…
GO:0050691	regulation of defense response to virus by host	P	0.000839	1.2e-06	39	171	5.46218	2.49963	OVER	P05787, B4DTZ5, Q5TEC6, A0A024QZX3, P48594, A0A0A0MQW3, A0A024RA53, P19013, B2R7Y0, A0A024QZT4, P42224, P84243, P68431, B4DQE1, P29508, Q16695, P27105, Q15646, P09914, Q13325, O95786, A0A0S2Z428, A8K319, P12429, A8K4F0, J9TPG6, Q5T765, Q6P6C2, Q5VT79, O75182, A0A0S2Z3Y1, A0A024RAM4, A0A087X1N8, Q7Z2W4, Q96HR9, P05161, A0A087WUF6, P05120, A0A024R050
GO:0035425	autocrine signaling	P	0.00102	1.52e-06	9	14	1.2605	0.204648	OVER	A0A087X1N8, A0A024QZX3, P48594, P29508, A0A0A0MQW3, P05120, B2R7Y0, B2R9H9, A0A024QZT4
GO:0006955	immune response	P	0.00103	1.59e-06	152	1038	21.2885	15.1732	OVER	Q53HQ0, A0A024R035, B2RCD2, Q86W28, A0A024RA53, Q01650, A0A024R7J0, P17676, A0A024R3J1, Q9UBS0, P42224, Q86XE0, A0A024RDT4, P49137, O14545, Q9UGM1, P27105, Q7Z739, Q6PUJ7, A0A0S2Z428, Q9UGM3, A8K319, B3KMR4, B2RA03, P08727, P12429, Q8NFZ5, Q9H832, H3BRJ5, Q5T765, A0A024RAU0, O60337, B7Z2A4, A0A0S2Z3Y1, A0A087X1N8, G3V4K0, Q9BUF5, B4DRL5, P09382, Q16763, D3DVW9, Q9Y2Y1, M1VKI3, P09668, P42338, B4D…
GO:0071944	cell periphery	C	0.0014	2.26e-06	288	2249	40.3361	32.8753	OVER	Q96TA1, Q53HQ0, A8K4E0, J3QLJ8, Q96CP7, A0A024R7J0, B2R9H9, Q9UBS0, Q86XE0, A0A024RDT4, Q96BM9, O00151, B4DV24, Q92614, H3BUX1, Q9UGM1, Q14210, P27105, Q5T3F8, Q6PUJ7, A0A0S2Z428, D9YZV5, P08727, P12429, P58546, O60337, Q02447, A0A024RAM4, A0A087X1N8, B4DRL5, P09382, Q16643, M1VKI3, P67936, B4DW52, P05787, A0A024RDE8, J3KPF3, O75369, P13726, A0A024RC30, Q9NQW6, A0A024R5H1, A1A4E9, O60669, A0A087W…
GO:0016477	cell migration	P	0.0014	2.33e-06	145	988	20.3081	14.4423	OVER	A8K2Q6, Q13753, B3KQY7, P12814, B2RCD2, A0A024RA53, Q01650, A0A024R7J0, Q9UBS0, P42224, A0A024RDT4, Q96BM9, B7Z5W1, P49137, Q92614, D9YZV5, B2RA03, Q12834, O15013, P08727, P12429, Q13887, A0A024RAU0, B7Z2A4, A0A0S2Z3Y1, K7ELP0, A0A087X1N8, Q9BUF5, B0YJ32, B4DRL5, P09382, D3DVW9, M1VKI3, P67936, P09668, P42338, Q9BRX9, J3KPF3, O75369, P13726, A0A0A0MQW3, C0JYY2, Q9NQW6, P35354, A0A024R5H1, A1A4E9,…
GO:0051239	regulation of multicellular organismal process	P	0.00145	2.49e-06	234	1762	32.7731	25.7565	OVER	A8K2Q6, Q53HQ0, Q15417, Q86W28, O75147, A0A024R7J0, B2R9H9, P17676, Q9UBS0, Q9BZI1, Q86XE0, A0A024RDT4, Q96BM9, P49137, Q92614, Q9UGM1, Q6PUJ7, A0A0S2Z428, D9YZV5, A8K319, Q12834, P62805, P08727, P12429, P58546, Q02447, A0A024RAM4, A0A087X1N8, A0A024R4C3, P09382, Q16643, Q9Y2Y1, M1VKI3, Q9H4K7, P67936, Q9BRX9, A0A024RDE8, Q9BRX8, O75369, P13726, A0A024RC30, A1A4E9, Q9ULH7, A0A024QZT4, A0A0C4DG89,…
GO:0031581	hemidesmosome assembly	P	0.00147	2.61e-06	17	48	2.38095	0.701652	OVER	P05787, Q13753, A0A0A6YYJ5, A0A0S2Z428, A0A0S2Z3R6, B2RA03, P08727, O75369, Q04695, P19012, P19013, A1A4E9, B0YJ32, D3DRA2, Q6P0N6, P02533, P21333
GO:0016072	rRNA metabolic process	P	0.00179	3.28e-06	10	311	1.40056	4.54612	UNDER	Q53HB4, B2R823, Q8IY21, Q05823, Q9BVS4, H0Y8P6, Q96AZ6, P62312, A0A096LPI6, Q4FZ45
GO:0005886	plasma membrane	C	0.0018	3.39e-06	277	2160	38.7955	31.5743	OVER	Q96TA1, Q53HQ0, A8K4E0, J3QLJ8, Q96CP7, A0A024R7J0, B2R9H9, Q9UBS0, Q86XE0, A0A024RDT4, Q96BM9, B4DV24, Q92614, H3BUX1, Q9UGM1, Q14210, P27105, Q5T3F8, Q6PUJ7, A0A0S2Z428, D9YZV5, P08727, P12429, P58546, O60337, Q02447, A0A024RAM4, A0A087X1N8, B4DRL5, P09382, Q16643, M1VKI3, P67936, B4DW52, P05787, A0A024RDE8, J3KPF3, O75369, P13726, A0A024RC30, A0A024R5H1, A1A4E9, O60669, A0A087WWM1, O00291, A0A…
GO:0016102	diterpenoid biosynthetic process	P	0.00198	4.08e-06	8	12	1.12045	0.175413	OVER	P52895, P14550, P05091, Q8IZV5, J3QLJ8, P47895, A0A0A0MSS8, Q9H2A2
GO:0002138	retinoic acid biosynthetic process	P	0.00198	4.08e-06	8	12	1.12045	0.175413	OVER	P52895, P14550, P05091, Q8IZV5, J3QLJ8, P47895, A0A0A0MSS8, Q9H2A2
GO:1902173	negative regulation of keratinocyte apoptotic process	P	0.00198	4.08e-06	8	12	1.12045	0.175413	OVER	A0A087X1N8, A0A024QZX3, P48594, P29508, A0A0A0MQW3, P05120, B2R7Y0, A0A024QZT4
GO:0051094	positive regulation of developmental process	P	0.002	4.22e-06	122	805	17.0868	11.7673	OVER	A8K2Q6, Q53HQ0, P12814, O75147, P17676, Q9UBS0, P42224, Q9BZI1, A0A024RDT4, Q6XYQ8, P49137, A0A024QZB4, Q9UGM1, Q9Y4C8, Q13643, Q5TBU2, Q12834, P08727, P12429, Q13887, P16989, D3DQM9, Q02447, A0A024RAM4, A0A087X1N8, A0A024R4C3, P09382, Q5TBU5, M1VKI3, P09668, A0A090N8Y6, A0A024RDE8, O75369, P13726, A0A0A0MQW3, C0JYY2, O75881, P35354, A1A4E9, Q9ULH7, A0A024QZT4, Q00653, Q9H4B6, P29508, A0A024R462,…
GO:0045137	development of primary sexual characteristics	P	0.00244	5.3e-06	30	122	4.20168	1.78337	OVER	P52895, P26583, Q5EC54, A0A024QYX3, B9VJ68, Q5VU65, A0A024R7J0, P17676, P20336, Q9BZI1, O60248, A0A0A1HAV6, U6FVB0, O15455, V9HWJ2, A0A0A0MSS8, P45973, Q14011, P80723, O95503, Q8IZV5, Q01581, P16989, Q07817, A0A024QZI5, P14550, Q99697, A0A087WUF6, Q9UI36, A8K2S1
GO:0052041	negative regulation by symbiont of host programmed cell death	P	0.00256	7.17e-06	9	16	1.2605	0.233884	OVER	Q07817, A0A087X1N8, A0A024QZX3, P48594, P29508, A0A0A0MQW3, P05120, B2R7Y0, A0A024QZT4
GO:0052040	modulation by symbiont of host programmed cell death	P	0.00256	7.17e-06	9	16	1.2605	0.233884	OVER	Q07817, A0A087X1N8, A0A024QZX3, P48594, P29508, A0A0A0MQW3, P05120, B2R7Y0, A0A024QZT4
GO:0052248	modulation of programmed cell death in other organism involved in symbiotic interaction	P	0.00256	7.17e-06	9	16	1.2605	0.233884	OVER	Q07817, A0A087X1N8, A0A024QZX3, P48594, P29508, A0A0A0MQW3, P05120, B2R7Y0, A0A024QZT4
GO:0052150	modulation by symbiont of host apoptotic process	P	0.00256	7.17e-06	9	16	1.2605	0.233884	OVER	Q07817, A0A087X1N8, A0A024QZX3, P48594, P29508, A0A0A0MQW3, P05120, B2R7Y0, A0A024QZT4
GO:0052490	negative regulation by organism of programmed cell death in other organism involved in symbiotic interaction	P	0.00256	7.17e-06	9	16	1.2605	0.233884	OVER	Q07817, A0A087X1N8, A0A024QZX3, P48594, P29508, A0A0A0MQW3, P05120, B2R7Y0, A0A024QZT4
GO:0052433	modulation by organism of apoptotic process in other organism involved in symbiotic interaction	P	0.00256	7.17e-06	9	16	1.2605	0.233884	OVER	Q07817, A0A087X1N8, A0A024QZX3, P48594, P29508, A0A0A0MQW3, P05120, B2R7Y0, A0A024QZT4
GO:1902172	regulation of keratinocyte apoptotic process	P	0.00256	7.17e-06	9	16	1.2605	0.233884	OVER	A0A087X1N8, A0A024QZX3, B3KMR4, P48594, P29508, A0A0A0MQW3, P05120, B2R7Y0, A0A024QZT4
GO:0097283	keratinocyte apoptotic process	P	0.00256	7.17e-06	9	16	1.2605	0.233884	OVER	A0A087X1N8, A0A024QZX3, B3KMR4, P48594, P29508, A0A0A0MQW3, P05120, B2R7Y0, A0A024QZT4
GO:0044531	modulation of programmed cell death in other organism	P	0.00256	7.17e-06	9	16	1.2605	0.233884	OVER	Q07817, A0A087X1N8, A0A024QZX3, P48594, P29508, A0A0A0MQW3, P05120, B2R7Y0, A0A024QZT4
GO:0044532	modulation of apoptotic process in other organism	P	0.00256	7.17e-06	9	16	1.2605	0.233884	OVER	Q07817, A0A087X1N8, A0A024QZX3, P48594, P29508, A0A0A0MQW3, P05120, B2R7Y0, A0A024QZT4
GO:0033668	negative regulation by symbiont of host apoptotic process	P	0.00256	7.17e-06	9	16	1.2605	0.233884	OVER	Q07817, A0A087X1N8, A0A024QZX3, P48594, P29508, A0A0A0MQW3, P05120, B2R7Y0, A0A024QZT4
GO:0009653	anatomical structure morphogenesis	P	0.0026	7.59e-06	226	1713	31.6527	25.0402	OVER	Q53HQ0, O75147, A0A024R7J0, B2R9H9, P17676, Q9UBS0, A0A024R5F9, Q9BZI1, A0A024RDT4, O00151, P49137, Q92614, A0A0A0MTS7, Q9UGM1, A0A0S2Z428, D9YZV5, Q12834, P08727, P12429, P58546, Q02447, A0A024RAM4, A0A024R4C3, M1VKI3, P67936, B4DW52, P05787, B2RBL3, Q9BRX9, A0A024RDE8, Q9UPP1, O75369, P13726, A0A024R5H1, A1A4E9, A0A024RDV9, P51805, A0A024R462, P40306, Q6P0N6, H0Y9P0, O75911, A0A096LPC5, Q13707,…
GO:0040011	locomotion	P	0.0026	7.59e-06	163	1160	22.8291	16.9566	OVER	A8K2Q6, Q13753, B3KQY7, P12814, B2RCD2, Q7Z4W7, A0A024RA53, Q01650, A0A024R7J0, B2R9H9, A0A024R3J1, Q9UBS0, A0A024R5F9, P42224, A0A024RDT4, Q96BM9, B7Z5W1, P49137, Q92614, D9YZV5, A8K319, B2RA03, Q12834, O15013, P08727, P12429, Q13887, H3BRJ5, A0A024RAU0, B7Z2A4, A0A0S2Z3Y1, K7ELP0, A0A087X1N8, Q9BUF5, B0YJ32, Q96CF2, B4DRL5, P09382, D3DVW9, M1VKI3, P67936, P09668, P42338, B2RBL3, Q9BRX9, J3KPF3,…
GO:0034660	ncRNA metabolic process	P	0.00265	7.88e-06	30	579	4.20168	8.46367	UNDER	Q32P41, Q8IY21, B2R4H6, Q0PNE2, F5H0R1, Q53HB4, Q00653, B2R823, Q05823, Q96AZ6, P62312, A0A024R1Y5, P62875, Q8N4T8, Q92506, A8K4V6, Q9BVS4, A8K6R4, H0Y8P6, P16989, B2RCM6, P36954, Q4FZ45, Q02447, P62487, Q9Y2F5, Q13151, Q92966, Q75QN2, A0A096LPI6
GO:0045927	positive regulation of growth	P	0.00283	8.58e-06	50	259	7.0028	3.786	OVER	A8K2Q6, Q5EC54, K7EJH8, Q96L91, P12814, P19012, V9HWA9, Q9UBS0, O60248, A8K8A4, A0A024RDT4, Q6XYQ8, C4P096, X5DNK3, Q02539, P08727, P16989, P58546, Q07817, A0A024RAM4, P25815, Q92522, E9PSH0, M1VKI3, B2R838, A0A090N8Y6, Q5TEC6, A0A024R377, O75369, A1A4E9, A0A0C4DG89, H7C4C5, P84243, P68431, Q16695, A0A024R462, H0YA47, Q6P0N6, P26038, P23443, P80723, A0A0A6YYJ5, Q9P0U4, Q04695, P16403, P16402, Q99…
GO:0003723	RNA binding	F	0.00299	9.22e-06	106	1462	14.8459	21.3711	UNDER	A8K2Q6, P05204, A0A024QYX3, P12814, Q9HCJ3, F4ZW66, B2R623, Q96BM9, Q92614, Q9Y4C8, A8KAG7, Q7Z739, B2RA03, P62805, P12429, P16989, Q5T765, D3DQM9, Q9BUF5, P62487, P09382, A0A096LPI6, B4DTZ5, J3KPF3, O75369, F5H0R1, O60669, P11388, A0A0C4DG89, Q53HB4, Q00534, Q05823, O60783, Q96AZ6, Q6P0N6, A0A024R1Y5, M0QZM1, P09914, Q6MZS5, A0A0A6YYJ5, H0Y9P0, B2R6E2, A8K6R4, O95503, E9PDP5, Q8N9N8, A8KA76, H0Y…
GO:0038001	paracrine signaling	P	0.00305	9.64e-06	8	13	1.12045	0.190031	OVER	A0A087X1N8, A0A024QZX3, P48594, P29508, A0A0A0MQW3, P05120, B2R7Y0, A0A024QZT4
GO:0070887	cellular response to chemical stimulus	P	0.00305	9.92e-06	253	1964	35.4342	28.7093	OVER	A8K2Q6, Q53HQ0, Q86W28, A0A024R7J0, B2R9H9, P17676, F4ZW66, Q9UBS0, Q86XE0, P49137, A0A024QZB4, O14545, Q6PUJ7, D9YZV5, A8K319, Q5TBU2, P08727, P12429, Q8NFZ5, Q9H832, Q9Y4L1, Q02447, A0A087X1N8, P62487, B4DRL5, A0A024R4C3, P09382, Q5TBU5, Q16763, M1VKI3, P67936, P05787, Q9H1E3, A0A024RDE8, Q9UPP1, O75369, P13726, A0A024R5H1, A1A4E9, A0A024QZT4, A0A0C4DG89, A0A024RDV9, Q9Y6A2, P51805, Q05823, P29…
GO:0006613	cotranslational protein targeting to membrane	P	0.00305	9.93e-06	0	111	0	1.62257	UNDER
GO:0044815	DNA packaging complex	C	0.00312	1.04e-05	13	33	1.82073	0.482386	OVER	B4DR52, Q5TEC6, P62805, P16403, P16402, P16104, Q8IUE6, P84243, P68431, Q92522, Q16695, Q02539, A0A0U1RRH7
GO:0042289	MHC class II protein binding	F	0.00312	1.07e-05	7	10	0.980392	0.146177	OVER	B2RA03, P08727, Q04695, P19012, U6FVB0, A1A4E9, P02533
GO:0042613	MHC class II protein complex	C	0.00312	1.07e-05	7	10	0.980392	0.146177	OVER	B2RA03, P08727, Q04695, P19012, U6FVB0, A1A4E9, P02533
GO:0014706	striated muscle tissue development	P	0.00347	1.21e-05	49	255	6.86275	3.72753	OVER	Q9NPB8, P21291, K7EJH8, Q53HQ0, P12814, O75147, A0A024RA53, P35579, Q9UBS0, P05091, O60248, Q92614, Q9BTI6, A0A0A0MTS7, Q9UGM1, P29966, Q14254, A8KAG7, Q13643, D9YZV5, Q13887, P16989, P58546, Q96JY6, O75182, P35052, K7ELP0, A0A024R4C3, P24844, P67936, B4DW52, P21333, A0A024RDE8, Q15714, O75369, A0A024RC30, Q9ULH7, A0A0C4DG89, P57075, Q9H4B6, Q9UJ41, P47895, P23443, O00458, A0A0K0K1I0, F4MHI3, Q13…
GO:0000184	nuclear-transcribed mRNA catabolic process, nonsense-mediated decay	P	0.00347	1.24e-05	2	156	0.280112	2.28037	UNDER	A0A024R259, P36873
GO:0044763	single-organism cellular process	P	0.00347	1.29e-05	573	5131	80.2521	75.0037	OVER	A8K2Q6, Q96TA1, J3QLJ8, Q6QNY0, P17676, O60566, B2R623, Q9BZI1, Q86XE0, A0A024RDT4, O00151, B3KXN9, P49137, Q92614, A0A024QZB4, A0A0A0MTS7, Q9UGM1, P27105, Q6PUJ7, A0A0S2Z428, D9YZV5, Q9UGM3, A8K319, Q5TBU2, Q12834, P08727, Q08AM6, P52209, O00154, Q8NFZ5, Q9H832, Q53EZ4, B2RCM6, Q9B2Z9, P16104, O60337, A0A024RAM4, P62487, Q8IUE6, Q5JTV8, Q5TBU5, M1VKI3, P67936, B3KM95, P05787, B2RBL3, A4D1P6, Q9B…
GO:0030414	peptidase inhibitor activity	F	0.00347	1.29e-05	21	75	2.94118	1.09633	OVER	A0A024QZX3, P48594, D6RCM8, Q6YHK3, Q6FHG5, A0A0A0MQW3, Q9H832, B2R7Y0, V9HWA9, P50454, O60936, A0A140VJT2, Q9BS40, A0A024QZT4, A0A024QYT5, Q9UBS0, A0A087X1N8, P29508, P05120, P49137, P23443
GO:0004866	endopeptidase inhibitor activity	F	0.00347	1.29e-05	21	75	2.94118	1.09633	OVER	A0A024QZX3, P48594, D6RCM8, Q6YHK3, Q6FHG5, A0A0A0MQW3, Q9H832, B2R7Y0, V9HWA9, P50454, O60936, A0A140VJT2, Q9BS40, A0A024QZT4, A0A024QYT5, Q9UBS0, A0A087X1N8, P29508, P05120, P49137, P23443
GO:0016229	steroid dehydrogenase activity	F	0.00376	1.44e-05	11	25	1.54062	0.365444	OVER	Q8N4T8, P52895, O75911, Q92506, P14550, B2R761, Q9NUI1, Q8IZV5, J3QLJ8, A0A0A0MSS8, A0A024R9D7
GO:0002526	acute inflammatory response	P	0.00376	1.47e-05	18	59	2.52101	0.862447	OVER	Q6PUJ7, V9HWE9, O15162, P01583, Q5EC54, Q6YHK3, P13726, A0A024R035, A0A024RA53, P35354, V9HWA9, P17676, A0A024R8D5, E5KPM5, Q99650, P00966, A0A024R462, A8K2S1
GO:0045214	sarcomere organization	P	0.00376	1.49e-05	20	70	2.80112	1.02324	OVER	P05787, D9YZV5, K7EJH8, A0A0K0K1I0, B2RA03, P08727, O75369, P12814, Q13707, Q04695, P19012, A0A024RA53, A1A4E9, K7ELP0, Q8TDZ2, P02533, A0A0A0MTS7, P67936, B4DW52, P21333
GO:0030529	intracellular ribonucleoprotein complex	C	0.00376	1.51e-05	62	955	8.68347	13.9599	UNDER	A8K2Q6, Q5EC54, A0A024QYX3, B3KQY7, Q8IY21, B2RCD2, P35579, Q96PU8, F4ZW66, O60248, A0A183YE00, P62312, P29966, Q9Y4C8, Q14011, Q7Z739, V9HWB4, A8K319, Q9GZV4, Q8IV35, H0Y8P6, P16989, Q9Y4L1, A8MYK1, D3DQM9, E7EVC7, Q9BUF5, P62487, Q05639, E9PSH0, Q7Z7H8, Q9H4K7, B2R838, B4DW52, A0A096LPI6, H0YL70, Q9BRX9, B2RBX8, Q96QE5, A0A0C4DG89, H7C4C5, E9PK06, O60783, Q4U2R6, Q86YA3, A0A024R1Y5, M0QZM1, Q15…
GO:0051674	localization of cell	P	0.00376	1.53e-05	149	1052	20.8683	15.3779	OVER	A8K2Q6, Q13753, B3KQY7, P12814, B2RCD2, A0A024RA53, Q01650, A0A024R7J0, Q9UBS0, P42224, A0A024RDT4, Q96BM9, B7Z5W1, P49137, Q92614, D9YZV5, B2RA03, Q12834, O15013, P08727, P12429, Q13887, A0A024RAU0, B7Z2A4, A0A0S2Z3Y1, K7ELP0, A0A087X1N8, Q9BUF5, B0YJ32, B4DRL5, P09382, D3DVW9, M1VKI3, P67936, P09668, P42338, Q9BRX9, J3KPF3, O75369, P13726, A0A0A0MQW3, C0JYY2, Q9NQW6, P35354, A0A024R5H1, A1A4E9,…
GO:0048870	cell motility	P	0.00376	1.53e-05	149	1052	20.8683	15.3779	OVER	A8K2Q6, Q13753, B3KQY7, P12814, B2RCD2, A0A024RA53, Q01650, A0A024R7J0, Q9UBS0, P42224, A0A024RDT4, Q96BM9, B7Z5W1, P49137, Q92614, D9YZV5, B2RA03, Q12834, O15013, P08727, P12429, Q13887, A0A024RAU0, B7Z2A4, A0A0S2Z3Y1, K7ELP0, A0A087X1N8, Q9BUF5, B0YJ32, B4DRL5, P09382, D3DVW9, M1VKI3, P67936, P09668, P42338, Q9BRX9, J3KPF3, O75369, P13726, A0A0A0MQW3, C0JYY2, Q9NQW6, P35354, A0A024R5H1, A1A4E9,…
GO:0006614	SRP-dependent cotranslational protein targeting to membrane	P	0.00378	1.56e-05	0	108	0	1.57872	UNDER
GO:0005576	extracellular region	C	0.00382	1.59e-05	341	2797	47.7591	40.8858	OVER	A8K2Q6, Q14689, Q96TA1, Q53HQ0, Q15417, A8K4E0, Q86W28, O75147, A0A024R7J0, A0A024R5F9, A0A024RDT4, Q96BM9, O00151, P49137, A0A024QZB4, A0A0A0MTS7, H3BUX1, P27105, Q5T3F8, Q6PUJ7, A0A0S2Z428, D9YZV5, Q9UGM3, Q5TBU2, P62805, P08727, P12429, P52209, O00154, Q9H832, Q53EZ4, P58546, Q9Y4L1, P16104, Q02447, A0A087X1N8, Q8IUE6, Q9UMZ1, P09382, I3L3Q4, Q5TBU5, Q16763, Q16643, M1VKI3, P67936, A8K3S1, B4D…
GO:0043027	cysteine-type endopeptidase inhibitor activity involved in apoptotic process	F	0.00397	1.68e-05	14	39	1.96078	0.570092	OVER	A0A024QZX3, P48594, D6RCM8, Q6FHG5, A0A0A0MQW3, B2R7Y0, O60936, A0A024QZT4, Q9UBS0, A0A087X1N8, P29508, P05120, P49137, P23443
GO:0006950	response to stress	P	0.00406	1.74e-05	331	2705	46.3585	39.541	OVER	A8K2Q6, Q53HQ0, Q86W28, A0A024R7J0, Q6QNY0, B2R9H9, P17676, F4ZW66, Q9UBS0, Q86XE0, A0A024RDT4, O00151, P49137, Q92614, A0A024QZB4, A0A0A0MTS7, O14545, Q9UGM1, P27105, Q6PUJ7, A0A0S2Z428, D9YZV5, Q9UGM3, A8K319, Q12834, P62805, P08727, P12429, Q8NFZ5, Q9H832, P58546, Q9B2Z9, Q9Y4L1, P16104, O60337, A0A024RAM4, A0A087X1N8, P62487, Q8IUE6, B4DRL5, A0A024R4C3, P09382, Q16763, Q9Y2Y1, M1VKI3, P67936,…
GO:1990904	ribonucleoprotein complex	C	0.00429	1.87e-05	70	1045	9.80392	15.2755	UNDER	A8K2Q6, Q5EC54, K7EJH8, A0A024QYX3, B3KQY7, Q8IY21, P12814, B2RCD2, P35579, Q96PU8, Q9HCJ3, F4ZW66, B1ANS9, O60248, Q9NZ23, A0A183YE00, P62312, P29966, Q9Y4C8, Q14011, Q7Z739, V9HWB4, A8K319, Q9GZV4, Q8IV35, H0Y8P6, P16989, Q9Y4L1, A8MYK1, D3DQM9, E7EVC7, Q9BUF5, P62487, Q05639, E9PSH0, Q7Z7H8, Q9H4K7, B2R838, B4DW52, A0A096LPI6, H0YL70, P21333, Q9BRX9, B2RBX8, Q96QE5, O75369, A0A0C4DG89, H7C4C5,…
GO:0045087	innate immune response	P	0.0043	1.89e-05	95	611	13.3053	8.93144	OVER	O15162, P26583, Q53HQ0, Q8IY21, A0A024R035, A0A024R7N7, P19012, A0A024RA53, B2R7Y0, V9HWA9, A0A024R7J0, P17676, A0A024R3J1, B5BU77, Q9UBS0, P42224, Q9NZ23, A0A183YE00, P49137, Q9BTI6, O14545, Q15223, A8KAC4, D3DTP7, Q14254, Q13325, V9HWB4, A0A0S2Z428, Q9UGM3, A8K319, B3KMR4, B2RA03, P08727, B2R9M7, Q8NFZ5, Q9H832, H3BRJ5, Q5T765, P51159, A0A024RAU0, Q16719, O75182, A0A0S2Z3Y1, A0A087X1N8, Q9BUF5,…
GO:0043028	cysteine-type endopeptidase regulator activity involved in apoptotic process	F	0.0047	2.1e-05	17	55	2.38095	0.803976	OVER	H0Y9P0, A0A024QZX3, Q9UKL3, P48594, D6RCM8, Q6FHG5, A0A0A0MQW3, B2R7Y0, O60936, A0A024QZT4, Q9UBS0, A0A087X1N8, P29508, P05120, P49137, P09668, P23443
GO:0006364	rRNA processing	P	0.00506	2.32e-05	10	285	1.40056	4.16606	UNDER	Q53HB4, B2R823, Q8IY21, Q05823, Q9BVS4, H0Y8P6, Q96AZ6, P62312, A0A096LPI6, Q4FZ45
GO:0010927	cellular component assembly involved in morphogenesis	P	0.00506	2.33e-05	31	138	4.34174	2.01725	OVER	P05787, Q9H4G0, P21291, K7EJH8, O75369, P12814, O75147, P19012, A0A024RA53, A1A4E9, P35579, Q68D09, P57075, A0A024R2W4, B7Z5W1, A0A0A0MTS7, D9YZV5, A0A0K0K1I0, B2RA03, P08727, Q13707, Q04695, Q8NG31, P35052, K7ELP0, P24844, Q8TDZ2, P02533, P67936, B4DW52, P21333
GO:0071470	cellular response to osmotic stress	P	0.00506	2.35e-05	14	40	1.96078	0.58471	OVER	P30536, A0A024QZX3, P48594, A0A0A0MQW3, P16989, A0A024RA53, B2R7Y0, Q9HBA0, A0A024QZT4, A0A0C4DG89, A0A087X1N8, Q59GX2, P29508, P05120
GO:0060537	muscle tissue development	P	0.00524	2.47e-05	49	261	6.86275	3.81523	OVER	Q9NPB8, P21291, K7EJH8, Q53HQ0, P12814, O75147, A0A024RA53, P35579, Q9UBS0, P05091, O60248, Q92614, Q9BTI6, A0A0A0MTS7, Q9UGM1, P29966, Q14254, A8KAG7, Q13643, D9YZV5, Q13887, P16989, P58546, Q96JY6, O75182, P35052, K7ELP0, A0A024R4C3, P24844, P67936, B4DW52, P21333, A0A024RDE8, Q15714, O75369, A0A024RC30, Q9ULH7, A0A0C4DG89, P57075, Q9H4B6, Q9UJ41, P47895, P23443, O00458, A0A0K0K1I0, F4MHI3, Q13…
GO:0008307	structural constituent of muscle	F	0.00524	2.49e-05	21	78	2.94118	1.14018	OVER	P21291, D9YZV5, K7EJH8, A0A0K0K1I0, B2RA03, P08727, O75369, P12814, Q04695, P19012, A0A024RA53, A1A4E9, P35579, K7ELP0, A0A024R2W4, P24844, Q6P0N6, P02533, A0A0A0MTS7, P67936, P21333
GO:0045595	regulation of cell differentiation	P	0.00534	2.56e-05	148	1054	20.7283	15.4071	OVER	P78545, Q53HQ0, P12814, O75147, Q7Z4W7, A0A024R7J0, B2R9H9, P17676, A0A024R3J1, Q9UBS0, P42224, Q9BZI1, A0A024RDT4, Q96BM9, Q6XYQ8, P49137, A0A024QZB4, A8KAG7, O43166, Q13643, Q5TBU2, Q12834, P62805, P12429, Q13887, B7Z2A4, D3DQM9, Q02447, A0A024RAM4, A0A087X1N8, B0YJ32, A0A024R4C3, P09382, Q5TBU5, Q16643, M1VKI3, A0A024RDE8, Q9BRX8, Q6YHK3, O75369, A0A0A0MQW3, A0A024RC30, C0JYY2, P35354, Q9ULH7,…
GO:0009057	macromolecule catabolic process	P	0.00546	2.65e-05	78	1126	10.9244	16.4596	UNDER	P26583, Q9HB40, B3KQY7, Q7Z4W7, A0A024R7J0, B5BU77, O60566, J3KMZ9, A6NCE7, B4DQE1, C4P096, X5DNK3, Q92575, Q969T7, E9PKC0, P62312, Q6PUJ7, V9HWB4, B3KMR4, Q12834, B2R9M7, P12429, Q4ZIN3, Q9BTY2, Q9H832, B4DZH6, H3BRJ5, O60337, D3DQM9, P35052, Q9H9A5, A0A024RAM4, A0A024R1Z1, Q7Z2W4, P62487, Q96CF2, A0A024R4C3, Q16763, M1VKI3, P09668, P21333, A0A024RDE8, Q8TEY7, A0A024R259, Q96QE5, O75369, Q13217,…
GO:0008406	gonad development	P	0.00559	2.75e-05	27	114	3.78151	1.66642	OVER	P52895, P26583, Q5EC54, A0A024QYX3, B9VJ68, Q5VU65, A0A024R7J0, P17676, P20336, Q9BZI1, O60248, A0A0A1HAV6, U6FVB0, O15455, V9HWJ2, A0A0A0MSS8, Q14011, P80723, Q8IZV5, Q01581, P16989, Q07817, A0A024QZI5, P14550, Q99697, A0A087WUF6, A8K2S1
GO:0042127	regulation of cell proliferation	P	0.00594	2.95e-05	142	1006	19.888	14.7055	OVER	V9HWE9, A0A024R7J0, A0A024RA51, B2R9H9, P17676, A0A024R8D5, Q9UBS0, P42224, Q9UGM1, A8KAG7, Q6PUJ7, Q13642, A0A0S2Z428, D9YZV5, A0A024RAD8, B3KMR4, Q12834, P12429, Q13887, Q9H832, H3BRJ5, Q5T765, P16104, B7Z2A4, Q02447, K7ELP0, A0A087X1N8, Q8IUE6, A0A024R4C3, P09382, Q16763, D3DVW9, M1VKI3, P67936, P09668, A0A0U1RRH7, P05787, B4DTZ5, A0A090N8Y6, A0A024RDE8, A0A024R6R1, Q6YHK3, P13726, A0A0A0MQW3,…
GO:0005615	extracellular space	C	0.00665	3.35e-05	64	375	8.96359	5.48165	OVER	G3XAN8, P26583, Q13753, A0A024R035, A8K4E0, I3L3X0, V9HWA9, P50454, O00622, A0A024QYT5, J3KMZ9, A8K8A4, Q8NBJ4, B4DQE1, H3BUX1, P27105, O43166, A0A024R9Q1, V9HWB4, A0A0S2Z428, Q9NYA4, F8W914, Q9Y4L1, A0A0S2Z3Y1, A0A087X1N8, Q59GX2, P25815, B4DW52, H0YL70, P01583, A0A024QZX3, A0A0S2Z3R6, P29034, P48594, Q6YHK3, Q6FHG5, A0A0A0MQW3, A0A024QZL1, C0JYY2, A0A024QZT4, A0A087WWM1, Q03169, P29508, Q6H3X3,…
GO:0016101	diterpenoid metabolic process	P	0.00684	3.52e-05	17	57	2.38095	0.833212	OVER	P52895, O75911, Q9HB40, Q6PKA6, A0A024RAD8, Q8IZV5, J3QLJ8, C0JYY2, P35052, P14550, P05091, Q9NUI1, P47895, M1VKI3, A0A0A0MSS8, A0A024R9D7, Q9H2A2
GO:1904035	regulation of epithelial cell apoptotic process	P	0.00684	3.52e-05	17	57	2.38095	0.833212	OVER	A0A024R9Q1, P52895, A0A024QZX3, B3KMR4, P48594, B2R9M7, Q8NFZ5, A0A0A0MQW3, B2R7Y0, A0A024QZT4, A0A024QYT5, B5BU77, A0A087X1N8, P14550, P29508, P05120, A0A0A0MSS8
GO:0030239	myofibril assembly	P	0.00684	3.59e-05	26	109	3.64146	1.59333	OVER	P05787, P21291, K7EJH8, O75369, P12814, O75147, P19012, A0A024RA53, A1A4E9, P35579, P57075, B7Z5W1, A0A0A0MTS7, D9YZV5, A0A0K0K1I0, B2RA03, P08727, Q13707, Q04695, K7ELP0, P24844, Q8TDZ2, P02533, P67936, B4DW52, P21333
GO:0050896	response to stimulus	P	0.00684	3.59e-05	481	4195	67.3669	61.3214	OVER	A8K2Q6, P05204, J3QLJ8, Q6QNY0, P17676, Q86XE0, A0A024RDT4, O00151, P49137, Q92614, A0A024QZB4, A0A0A0MTS7, O14545, Q9UGM1, P27105, Q7Z739, Q6PUJ7, A0A0S2Z428, D9YZV5, Q9UGM3, A8K319, Q5TBU2, Q12834, P08727, Q08AM6, Q8NFZ5, Q9H832, Q53EZ4, B2RCM6, Q9B2Z9, P16104, O60337, A0A024RAM4, P62487, Q8IUE6, Q5TBU5, Q9Y2Y1, M1VKI3, P67936, B3KM95, P05787, B2RBL3, A4D1P6, Q9H1E3, Q9BRX9, J3KPF3, Q9BRX8, Q9U…
GO:0033764	steroid dehydrogenase activity, acting on the CH-OH group of donors, NAD or NADP as acceptor	F	0.00762	4.06e-05	10	23	1.40056	0.336208	OVER	Q8N4T8, P52895, Q92506, P14550, B2R761, Q9NUI1, Q8IZV5, J3QLJ8, A0A0A0MSS8, A0A024R9D7
GO:0002376	immune system process	P	0.00762	4.2e-05	229	1781	32.0728	26.0342	OVER	A8K2Q6, Q53HQ0, Q86W28, A0A024R7J0, Q6QNY0, P17676, F4ZW66, Q9UBS0, Q9BZI1, Q86XE0, A0A024RDT4, P49137, Q92614, O14545, Q9UGM1, Q14210, P27105, Q7Z739, Q6PUJ7, A0A0S2Z428, Q9UGM3, A8K319, P62805, P08727, P12429, Q8NFZ5, Q9H832, Q9Y4L1, O60337, Q02447, A0A024RAM4, A0A087X1N8, B4DRL5, P09382, Q16763, Q9Y2Y1, M1VKI3, B4DW52, P05787, J3KPF3, Q9BRX8, O75369, A0A024RC30, Q9NQW6, A0A024R5H1, A1A4E9, O60…
GO:0004869	cysteine-type endopeptidase inhibitor activity	F	0.00762	4.21e-05	15	47	2.10084	0.687034	OVER	A0A024QZX3, P48594, D6RCM8, Q6FHG5, A0A0A0MQW3, Q9H832, B2R7Y0, O60936, A0A024QZT4, Q9UBS0, A0A087X1N8, P29508, P05120, P49137, P23443
GO:0032101	regulation of response to external stimulus	P	0.00762	4.33e-05	90	582	12.605	8.50753	OVER	V9HWE9, P26583, Q8IY21, A0A024R035, Q86W28, A0A024RA53, P19013, B2R7Y0, V9HWA9, A0A024R7J0, O00622, A0A024QYT5, B5BU77, P42224, Q86XE0, O60248, B4DQE1, X5DNK3, P49137, A8KAC4, P27105, Q6PUJ7, A0A024R9Q1, Q13325, A0A0S2Z428, A8K319, B2R9M7, P12429, Q13887, Q5T765, O75182, A0A0S2Z3Y1, A0A024RAM4, A0A087X1N8, Q7Z2W4, Q53Z63, P25815, B4DRL5, Q13177, A0A024R074, B2R838, P05787, B4DTZ5, B5BU16, Q5TEC6,…
GO:0016114	terpenoid biosynthetic process	P	0.00762	4.35e-05	9	19	1.2605	0.277737	OVER	P52895, P14550, P05091, Q8IZV5, J3QLJ8, A0A1W2PQ47, P47895, A0A0A0MSS8, Q9H2A2
GO:0042573	retinoic acid metabolic process	P	0.00762	4.35e-05	9	19	1.2605	0.277737	OVER	P52895, P14550, Q9HB40, P05091, Q8IZV5, J3QLJ8, P47895, A0A0A0MSS8, Q9H2A2
GO:0071391	cellular response to estrogen stimulus	P	0.00762	4.35e-05	9	19	1.2605	0.277737	OVER	A0A087X1N8, A0A024QZX3, Q969T9, P48594, P29508, A0A0A0MQW3, P05120, B2R7Y0, A0A024QZT4
GO:0030334	regulation of cell migration	P	0.00762	4.41e-05	96	630	13.4454	9.20918	OVER	P26583, K7EJH8, P12814, Q0PNE2, Q9Y3M8, P19012, A0A024RA53, B2R7Y0, A0A024R7J0, O75340, O00622, A0A024QYT5, B5BU77, Q9UBS0, P42224, O60248, A8K8A4, A8K0Z3, B4DQE1, X5DNK3, P49137, A8KAC4, A0A024R9Q1, V9HWB4, D9YZV5, B2RA03, O15013, P08727, B2R9M7, P12429, F8W914, Q13887, B4DZH6, B7Z2A4, K7ELP0, A0A087X1N8, B0YJ32, P09382, O60494, M1VKI3, Q13177, P67936, B2R838, P09668, P42338, P21333, Q9H4G0, A0A…
GO:0031226	intrinsic component of plasma membrane	C	0.00762	4.47e-05	82	519	11.4846	7.58661	OVER	O15162, Q96EP0, K7EJH8, P12814, A0A024R035, A8K4E0, J3QLJ8, Q01650, P51788, O00622, B2R9H9, P35579, A0A024RE15, J3KMZ9, Q99720, P17900, Q8NBJ4, B4DQE1, Q9NYQ8, X5DNK3, Q8N144, Q9UGM1, A0A024RE18, Q15223, D3DTP7, P27105, Q6PUJ7, A0A024R9Q1, P12429, A0A024RAU0, B7Z2A4, P35052, A0A0S2Z3Y1, G3V4K0, Q59GX2, B0YJ32, Q93050, Q92482, V9HWG3, P23634, D3DVW9, M1VKI3, P21333, P01583, A0A090N8Y6, B9VJ68, O75…
GO:0038023	signaling receptor activity	F	0.00762	4.5e-05	41	211	5.7423	3.08434	OVER	A0A090N8Y6, B9VJ68, P13726, P19012, A1A4E9, B2R9H9, A0A126GW78, O75051, J3KMZ9, Q99720, P51805, X5DNK3, U6FVB0, O15455, Q9UGM1, Q15223, O15031, A0A0S2Z428, Q9UGM3, P30536, A8K319, B2RA03, P08727, Q08AM6, Q04695, A8K4F0, Q13308, P13612, Q9HBA0, A0A024RAU0, Q59GR1, B7Z2A4, P35052, A0A0S2Z3Y1, Q99650, M1VKI3, P08754, P02533, P09668, A8K4S1, A0A024R050
GO:1904019	epithelial cell apoptotic process	P	0.00762	4.6e-05	21	81	2.94118	1.18404	OVER	P05787, A0A024R9Q1, P52895, A0A024QZX3, B3KMR4, B2RA03, P48594, B2R9M7, Q8NFZ5, A0A0A0MQW3, B2R7Y0, A0A024QZT4, A0A024QYT5, B5BU77, Q07817, A0A087X1N8, P14550, P29508, P05120, A0A0A0MSS8, Q9Y6C9
GO:0098780	response to mitochondrial depolarisation	P	0.00762	4.71e-05	36	177	5.04202	2.58734	OVER	P05787, P52895, B5BU16, A0A024QZX3, P48594, A0A0A0MQW3, P19012, A0A024RA53, P19013, B2R7Y0, A0A024R7J0, A1A4E9, A0A024QZT4, P35579, P42224, B4DQE1, P29508, P62312, A0A0A0MSS8, P27105, A0A0S2Z428, B2RA03, P08727, P12429, Q04695, A8K4F0, B4DZH6, Q5VT79, A0A0S2Z3Y1, A0A024RAM4, A0A087X1N8, P14550, P05120, P02533, P42338, A0A024R050
GO:0098779	positive regulation of macromitophagy in response to mitochondrial depolarization	P	0.00762	4.71e-05	36	177	5.04202	2.58734	OVER	P05787, P52895, B5BU16, A0A024QZX3, P48594, A0A0A0MQW3, P19012, A0A024RA53, P19013, B2R7Y0, A0A024R7J0, A1A4E9, A0A024QZT4, P35579, P42224, B4DQE1, P29508, P62312, A0A0A0MSS8, P27105, A0A0S2Z428, B2RA03, P08727, P12429, Q04695, A8K4F0, B4DZH6, Q5VT79, A0A0S2Z3Y1, A0A024RAM4, A0A087X1N8, P14550, P05120, P02533, P42338, A0A024R050
GO:1904925	positive regulation of mitophagy in response to mitochondrial depolarization	P	0.00762	4.71e-05	36	177	5.04202	2.58734	OVER	P05787, P52895, B5BU16, A0A024QZX3, P48594, A0A0A0MQW3, P19012, A0A024RA53, P19013, B2R7Y0, A0A024R7J0, A1A4E9, A0A024QZT4, P35579, P42224, B4DQE1, P29508, P62312, A0A0A0MSS8, P27105, A0A0S2Z428, B2RA03, P08727, P12429, Q04695, A8K4F0, B4DZH6, Q5VT79, A0A0S2Z3Y1, A0A024RAM4, A0A087X1N8, P14550, P05120, P02533, P42338, A0A024R050
GO:1904923	regulation of mitophagy in response to mitochondrial depolarization	P	0.00762	4.71e-05	36	177	5.04202	2.58734	OVER	P05787, P52895, B5BU16, A0A024QZX3, P48594, A0A0A0MQW3, P19012, A0A024RA53, P19013, B2R7Y0, A0A024R7J0, A1A4E9, A0A024QZT4, P35579, P42224, B4DQE1, P29508, P62312, A0A0A0MSS8, P27105, A0A0S2Z428, B2RA03, P08727, P12429, Q04695, A8K4F0, B4DZH6, Q5VT79, A0A0S2Z3Y1, A0A024RAM4, A0A087X1N8, P14550, P05120, P02533, P42338, A0A024R050
GO:1901526	positive regulation of macromitophagy	P	0.00762	4.71e-05	36	177	5.04202	2.58734	OVER	P05787, P52895, B5BU16, A0A024QZX3, P48594, A0A0A0MQW3, P19012, A0A024RA53, P19013, B2R7Y0, A0A024R7J0, A1A4E9, A0A024QZT4, P35579, P42224, B4DQE1, P29508, P62312, A0A0A0MSS8, P27105, A0A0S2Z428, B2RA03, P08727, P12429, Q04695, A8K4F0, B4DZH6, Q5VT79, A0A0S2Z3Y1, A0A024RAM4, A0A087X1N8, P14550, P05120, P02533, P42338, A0A024R050
GO:0006396	RNA processing	P	0.00868	5.41e-05	67	989	9.38375	14.457	UNDER	A8K2Q6, Q5EC54, A0A024QYX3, B3KQY7, Q8IY21, Q0PNE2, A0A024R7J0, Q96PU8, Q9HCJ3, B2R823, F4ZW66, B2R623, B1ANS9, X5DNK3, P62312, Q9Y4C8, P62875, Q14011, Q7Z739, V9HWB4, Q8IV35, H0Y8P6, P16989, B2RCM6, O60936, Q9Y4L1, D3DQM9, E7EVC7, P62487, E9PSH0, Q75QN2, A0A096LPI6, H0YL70, Q9BRX9, Q8TEY7, Q32P41, B5BU16, B2R4H6, B2RBX8, F5H0R1, A0A0C4DG89, Q53HB4, Q9Y6I4, Q00534, Q05823, Q96AZ6, Q6PIK7, A0A024R…
GO:0050806	positive regulation of synaptic transmission	P	0.00868	5.52e-05	20	76	2.80112	1.11095	OVER	Q5EC54, Q53HQ0, B2R9M7, Q6FHG5, Q13948, P35354, P51159, P15104, B5BU77, P20336, B2R841, A0A0A1HAV6, Q6XYQ8, X5DNK3, U6FVB0, Q9BTI6, Q13277, A8K4S1, Q14254, A0A024R050
GO:0006720	isoprenoid metabolic process	P	0.00868	5.6e-05	21	82	2.94118	1.19866	OVER	P52895, O75911, Q9HB40, Q6PKA6, A0A024RAD8, Q8IZV5, Q01581, J3QLJ8, C0JYY2, A0A1W2PQ47, P35052, P14550, P05091, Q9NUI1, P55084, P47895, M1VKI3, O14832, A0A0A0MSS8, A0A024R9D7, Q9H2A2
GO:0061135	endopeptidase regulator activity	F	0.00868	5.6e-05	21	82	2.94118	1.19866	OVER	A0A024QZX3, P48594, D6RCM8, Q6YHK3, Q6FHG5, A0A0A0MQW3, Q9H832, B2R7Y0, V9HWA9, P50454, O60936, A0A140VJT2, Q9BS40, A0A024QZT4, A0A024QYT5, Q9UBS0, A0A087X1N8, P29508, P05120, P49137, P23443
GO:0051716	cellular response to stimulus	P	0.00868	5.64e-05	430	3696	60.2241	54.0272	OVER	A8K2Q6, P05204, Q6QNY0, P17676, Q86XE0, A0A024RDT4, P49137, Q92614, A0A024QZB4, O14545, Q9UGM1, P27105, Q6PUJ7, A0A0S2Z428, D9YZV5, Q9UGM3, A8K319, Q5TBU2, Q12834, P08727, Q08AM6, Q8NFZ5, Q9H832, Q53EZ4, B2RCM6, P16104, O60337, A0A024RAM4, P62487, Q8IUE6, Q5TBU5, Q9Y2Y1, M1VKI3, P67936, B3KM95, P05787, B2RBL3, A4D1P6, Q9H1E3, Q9BRX9, Q9UI15, Q9NRY2, P15104, A0A087WWM1, A0A0C4DG89, O00291, A0A024R…
GO:0009887	animal organ morphogenesis	P	0.00868	5.65e-05	98	650	13.7255	9.50153	OVER	P78545, Q13753, A0A024RA53, A0A024R7J0, B2R9H9, P17676, P42224, Q9BZI1, A0A0A0MTS7, Q9UGM1, A8KAG7, Q13643, Q13642, D9YZV5, P08727, H3BRJ5, B7Z2A4, Q02447, K7ELP0, B0YJ32, A0A024R4C3, V9HWG3, M1VKI3, P67936, P09668, B4DW52, O75881, A0A024R5H1, A1A4E9, P51805, Q9H4B6, A0A024R462, P40306, B3KUB5, O14965, O75911, P09758, Q8IZV5, Q13707, Q04695, Q13308, Q9UFE4, P15514, P13612, Q99697, Q8TDZ2, Q13277,…
GO:0003006	developmental process involved in reproduction	P	0.00889	5.85e-05	64	382	8.96359	5.58398	OVER	P21291, P26583, Q5EC54, A0A024QYX3, Q5VU65, A0A024R7J0, O00622, B2R9H9, P17676, Q96PU8, Q9UBS0, Q9BZI1, O60248, B9EG57, V9HWJ2, Q02539, P45973, Q14011, Q12873, V9HWB4, P08727, P16989, Q8NG31, K7ESA5, Q02447, Q07817, A0A024QZI5, A0A024R4C3, E9PSH0, P05787, P01583, P52895, B9VJ68, Q13217, O75881, P35354, B2R9B4, A0A0S2Z3Z5, P20336, A0A0A1HAV6, A0A024R5D2, U6FVB0, O15455, A0A0A0MSS8, P23443, O14965,…
GO:0044421	extracellular region part	C	0.00935	6.2e-05	330	2728	46.2185	39.8772	OVER	A8K2Q6, Q14689, Q96TA1, Q53HQ0, Q15417, A8K4E0, O75147, A0A024R7J0, A0A024R5F9, A0A024RDT4, Q96BM9, O00151, P49137, A0A024QZB4, A0A0A0MTS7, H3BUX1, P27105, Q5T3F8, Q6PUJ7, A0A0S2Z428, D9YZV5, Q9UGM3, Q5TBU2, P62805, P08727, P12429, P52209, O00154, Q9H832, Q53EZ4, P58546, Q9Y4L1, P16104, Q02447, A0A087X1N8, Q8IUE6, Q9UMZ1, P09382, I3L3Q4, Q5TBU5, Q16763, Q16643, M1VKI3, P67936, A8K3S1, B4DW52, P05…
GO:0060429	epithelium development	P	0.00937	6.3e-05	122	850	17.0868	12.4251	OVER	V9HWE9, P78545, Q13753, Q15417, Q7Z4W7, A0A024R7J0, B2R9H9, P17676, Q9UBS0, P42224, Q9BZI1, A0A024RDT4, B7Z5W1, A0A024QZB4, A8KAG7, P27105, O43166, A0A0S2Z428, Q9UGM3, A0A024RAD8, B2RA03, Q12834, P08727, P12429, Q13887, A0A0S2Z3Y1, B0YJ32, A0A024R4C3, V9HWG3, M1VKI3, P09668, B4DW52, P05787, Q9UI15, Q6YHK3, Q9UPP1, O75369, A0A024RC30, O75881, A0A024R5H1, A1A4E9, P51805, Q9H4B6, Q00534, P40306, Q6P…
GO:0008544	epidermis development	P	0.00937	6.32e-05	44	234	6.16246	3.42055	OVER	P05787, P78545, P52895, Q13753, Q53HQ0, Q6PKA6, A0A0S2Z3R6, Q6YHK3, O75369, P19012, P19013, A1A4E9, O00622, B2R9H9, B5BU77, A0A0S2Z3Z5, O60248, A0A024RDT4, Q9H4B6, X5DNK3, Q6P0N6, Q9BTI6, A0A0A0MSS8, Q14254, A0A0S2Z428, B2RA03, P08727, B2R9M7, P12429, Q13887, Q04695, B0YJ32, P14550, Q99697, A0A024R4C3, D3DRA2, Q92482, V9HWG3, O60494, B4DLJ5, A0A087WUF6, P23634, P02533, P21333
GO:0007548	sex differentiation	P	0.00945	6.43e-05	32	152	4.48179	2.2219	OVER	P52895, P26583, Q5EC54, A0A024QYX3, B9VJ68, Q5VU65, A0A024R7J0, P17676, P20336, Q9BZI1, O60248, A0A0A1HAV6, U6FVB0, O15455, V9HWJ2, A0A0A0MSS8, P45973, Q14011, P80723, Q12873, Q9Y576, O95503, Q8IZV5, Q01581, P16989, Q07817, A0A024QZI5, P14550, Q99697, A0A087WUF6, Q9UI36, A8K2S1
GO:0034470	ncRNA processing	P	0.00971	6.68e-05	21	424	2.94118	6.19792	UNDER	Q8N4T8, Q92506, Q32P41, A8K4V6, Q8IY21, Q9BVS4, A8K6R4, H0Y8P6, Q0PNE2, F5H0R1, B2RCM6, Q4FZ45, Q53HB4, B2R823, Q05823, Q13151, Q96AZ6, P62312, A0A024R1Y5, Q75QN2, A0A096LPI6
GO:0002444	myeloid leukocyte mediated immunity	P	0.00971	6.76e-05	20	77	2.80112	1.12557	OVER	A0A024QZX3, P48594, P12429, A0A0A0MQW3, B2R7Y0, Q8N5M9, V9HWA9, A0A024QZT4, Q5VT79, A0A087X1N8, Q86XE0, B4DQE1, P29508, Q9UJ41, P61764, P05120, P49137, A0A024R074, Q13277, P42338
GO:0061061	muscle structure development	P	0.00971	6.77e-05	72	445	10.084	6.5049	OVER	Q9NPB8, P21291, K7EJH8, Q53HQ0, P12814, O75147, P19012, A0A024RA53, O75340, O00622, P35579, Q96PU8, Q9UBS0, O60248, O00151, B7Z5W1, P49137, Q92614, Q9BTI6, A0A0A0MTS7, Q9UGM1, Q14254, Q13643, Q13642, D9YZV5, B2RA03, P08727, Q13887, B4DZH6, P16989, P58546, Q96JY6, Q5BKX8, O75182, P35052, K7ELP0, A0A024R4C3, P09382, O60494, P24844, P67936, B4DW52, P21333, P05787, A0A024RDE8, Q9UI15, Q15714, O75369,…
GO:0002252	immune effector process	P	0.00986	6.99e-05	97	644	13.5854	9.41383	OVER	A0A024R035, B2RCD2, A0A024RA53, P17676, F4ZW66, P42224, Q86XE0, A0A024RDT4, P49137, P27105, Q6PUJ7, A0A0S2Z428, Q9UGM3, A8K319, P12429, Q5T765, A0A0S2Z3Y1, A0A024RAM4, A0A087X1N8, Q9BUF5, B4DRL5, P09382, Q9Y2Y1, P09668, P42338, B4DW52, P05787, B4DTZ5, Q6YHK3, A0A0A0MQW3, A0A024QZT4, B2R9B4, Q00653, Q05823, P29508, Q9UJ41, Q96AZ6, A0A024R1Y5, P09914, Q13707, A8K4F0, E9PDP5, J9TPG6, Q6P6C2, A8KA76,…
GO:0072359	circulatory system development	P	0.00986	6.99e-05	103	694	14.4258	10.1447	OVER	P12814, O75147, A0A024RA53, A0A024R7J0, B2R9H9, P42224, Q9BZI1, B0I1S0, B7Z5W1, Q92614, A0A0A0MTS7, Q9UGM1, A8KAG7, Q13643, Q13642, A0A0S2Z428, D9YZV5, P12429, Q13887, P58546, B7Z2A4, A0A0S2Z3Y1, K7ELP0, A0A024R4C3, M1VKI3, P67936, P09668, P42338, B4DW52, B2RBL3, A0A024RDE8, P13726, A0A024RC30, C0JYY2, Q9H788, P35354, A0A024R5H1, Q9ULH7, B2R9B4, Q14CM0, P57075, P51805, Q9H4B6, A0A024R462, O14965,…
GO:0051270	regulation of cellular component movement	P	0.00986	7.07e-05	106	720	14.8459	10.5248	OVER	P12814, A0A024RA53, A0A024R7J0, Q9UBS0, P42224, P49137, D9YZV5, B2RA03, O15013, P08727, P12429, Q13887, P58546, B7Z2A4, K7ELP0, A0A087X1N8, G3V4K0, B0YJ32, P09382, M1VKI3, P67936, P09668, P42338, O75369, P13726, A0A0A0MQW3, A0A024RC30, P35354, A1A4E9, A0A024QZT4, Q14CM0, P51805, Q00534, P29508, A0A024R462, Q9UJ41, Q9NZQ7, Q6P0N6, O14965, O15031, A0A0A6YYJ5, H0Y9P0, P09758, P22692, Q04695, E9PDP5,…
GO:0044459	plasma membrane part	C	0.00986	7.1e-05	174	1300	24.3697	19.0031	OVER	Q53HQ0, P12814, A0A024R035, A8K4E0, J3QLJ8, B2RCD2, Q7Z4W7, Q01650, A0A024R7J0, B2R9H9, Q86XE0, A0A024RDT4, Q96BM9, Q6XYQ8, Q8NBJ4, E9PKC0, Q92614, Q9UGM1, P27105, Q6PUJ7, O43166, D9YZV5, B2RA03, P08727, P12429, Q8WVF1, Q13887, Q5T765, P58546, A0A024RAU0, O60337, B7Z2A4, A0A0S2Z3Y1, K7ELP0, G3V4K0, Q9BUF5, B0YJ32, Q96CF2, V9HWG3, D3DVW9, A0A024R152, M1VKI3, P67936, P05787, B4DTZ5, A0A090N8Y6, A0A…
GO:0032395	MHC class II receptor activity	F	0.0102	7.39e-05	6	9	0.840336	0.13156	OVER	B2RA03, P08727, Q04695, P19012, A1A4E9, P02533
GO:0043508	negative regulation of JUN kinase activity	P	0.0103	7.62e-05	11	29	1.54062	0.423915	OVER	V9HWE9, A0A087X1N8, A0A024QZX3, A0A024R4C3, P48594, B2R6E2, P29508, A0A0A0MQW3, P05120, B2R7Y0, A0A024QZT4
GO:0000423	macromitophagy	P	0.0103	7.64e-05	36	178	5.04202	2.60196	OVER	P05787, P52895, B5BU16, A0A024QZX3, P48594, A0A0A0MQW3, P19012, A0A024RA53, P19013, B2R7Y0, A0A024R7J0, A1A4E9, A0A024QZT4, P35579, P42224, B4DQE1, P29508, P62312, A0A0A0MSS8, P27105, A0A0S2Z428, B2RA03, P08727, P12429, Q04695, A8K4F0, B4DZH6, Q5VT79, A0A0S2Z3Y1, A0A024RAM4, A0A087X1N8, P14550, P05120, P02533, P42338, A0A024R050
GO:1901524	regulation of macromitophagy	P	0.0103	7.64e-05	36	178	5.04202	2.60196	OVER	P05787, P52895, B5BU16, A0A024QZX3, P48594, A0A0A0MQW3, P19012, A0A024RA53, P19013, B2R7Y0, A0A024R7J0, A1A4E9, A0A024QZT4, P35579, P42224, B4DQE1, P29508, P62312, A0A0A0MSS8, P27105, A0A0S2Z428, B2RA03, P08727, P12429, Q04695, A8K4F0, B4DZH6, Q5VT79, A0A0S2Z3Y1, A0A024RAM4, A0A087X1N8, P14550, P05120, P02533, P42338, A0A024R050
GO:0045047	protein targeting to ER	P	0.0104	7.75e-05	1	116	0.140056	1.69566	UNDER	Q96CF2
GO:0004888	transmembrane signaling receptor activity	F	0.0104	7.84e-05	29	134	4.06162	1.95878	OVER	A0A090N8Y6, B9VJ68, P13726, P19012, A1A4E9, B2R9H9, A0A126GW78, O75051, J3KMZ9, Q99720, P51805, X5DNK3, U6FVB0, O15455, Q9UGM1, O15031, B2RA03, P08727, Q04695, A8K4F0, Q13308, Q9HBA0, Q59GR1, B7Z2A4, Q99650, M1VKI3, P08754, P02533, P09668
GO:1903599	positive regulation of mitophagy	P	0.0104	8e-05	36	179	5.04202	2.61658	OVER	P05787, P52895, B5BU16, A0A024QZX3, P48594, A0A0A0MQW3, P19012, A0A024RA53, P19013, B2R7Y0, A0A024R7J0, A1A4E9, A0A024QZT4, P35579, P42224, B4DQE1, P29508, P62312, A0A0A0MSS8, P27105, A0A0S2Z428, B2RA03, P08727, P12429, Q04695, A8K4F0, B4DZH6, Q5VT79, A0A0S2Z3Y1, A0A024RAM4, A0A087X1N8, P14550, P05120, P02533, P42338, A0A024R050
GO:0051607	defense response to virus	P	0.0104	8.04e-05	57	330	7.98319	4.82386	OVER	O15162, Q8IY21, A0A024RA53, P19013, B2R7Y0, F4ZW66, P42224, B4DQE1, A8KAC4, D3DTP7, P27105, Q13325, A0A0S2Z428, Q9UGM3, A8K319, P12429, Q5T765, O75182, A0A0S2Z3Y1, Q07817, A0A024RAM4, A0A087X1N8, Q7Z2W4, B4DRL5, Q9Y2Y1, Q13177, B2R838, P05787, B4DTZ5, Q5TEC6, A0A024QZX3, P48594, Q13217, A0A0A0MQW3, A0A024QZT4, P84243, Q05823, P68431, P29508, Q16695, Q96AZ6, O15455, A0A024R1Y5, Q15646, P09914, O95…
GO:0010033	response to organic substance	P	0.0104	8.06e-05	262	2099	36.6947	30.6826	OVER	Q53HQ0, J3QLJ8, Q86W28, A0A024R7J0, B2R9H9, P17676, F4ZW66, Q9UBS0, Q86XE0, P43155, P49137, A0A024QZB4, O14545, Q9UGM1, Q14210, Q7Z739, Q6PUJ7, A8K319, P08727, P12429, Q8NFZ5, Q9H832, Q9B2Z9, Q9Y4L1, O60337, Q02447, P62487, A0A024R4C3, P09382, M1VKI3, B4DW52, P05787, Q9H1E3, A0A024RDE8, J3KPF3, Q9UPP1, O75369, P13726, A0A024RC30, A0A024R5H1, A1A4E9, P15104, A0A0C4DG89, A0A024RDV9, Q05823, A0A024R…
GO:0006402	mRNA catabolic process	P	0.0106	8.28e-05	10	268	1.40056	3.91756	UNDER	D3DQM9, Q9H9A5, Q7Z2W4, P62487, A0A024R259, F5H0R1, P36873, Q86YA3, Q969T7, P62312
GO:0002697	regulation of immune effector process	P	0.0108	8.49e-05	66	401	9.2437	5.86172	OVER	P26583, Q8IY21, A0A024R035, A0A024RA53, P19013, B2R7Y0, V9HWA9, P50454, P42224, Q86XE0, B4DQE1, Q15223, A8KAC4, P27105, Q6PUJ7, Q13325, A0A0S2Z428, A8K319, P12429, Q5T765, O75182, A0A0S2Z3Y1, A0A024RAM4, A0A087X1N8, Q7Z2W4, B4DRL5, P09382, Q13177, A0A024R074, B2R838, P05787, B4DTZ5, Q5TEC6, A0A024QZX3, A8K4S9, P48594, Q6YHK3, A0A0A0MQW3, A0A024QZT4, P84243, P68431, P29508, Q16695, Q9UJ41, P61764,…
GO:0030855	epithelial cell differentiation	P	0.0111	8.78e-05	76	480	10.6443	7.01652	OVER	V9HWE9, P78545, Q15417, Q5VU65, Q7Z4W7, P19012, P19013, A0A024R7J0, B2R9H9, P17676, B5BU77, Q9UBS0, P42224, O60248, A0A024RDT4, B4DQE1, X5DNK3, B7Z5W1, B4DEE8, A0A024QZB4, A0A024RE18, A8KAG7, P27105, O43166, A0A0S2Z428, Q9UGM3, B2RA03, P08727, B2R9M7, P12429, Q13887, Q9H479, D4QEZ8, A0A0S2Z3Y1, A0A024R4C3, Q92482, V9HWG3, O60494, P23634, M1VKI3, B4DW52, P21333, P05787, P52895, Q9UI15, Q6YHK3, O75…
GO:0002230	positive regulation of defense response to virus by host	P	0.0111	8.89e-05	33	159	4.62185	2.32422	OVER	P05787, Q5TEC6, A0A024QZX3, P48594, A0A0A0MQW3, A0A024RA53, P19013, B2R7Y0, A0A024QZT4, P42224, P84243, P68431, B4DQE1, P29508, Q16695, P27105, Q15646, O95786, A0A0S2Z428, A8K319, P12429, A8K4F0, Q6P6C2, Q5VT79, O75182, A0A0S2Z3Y1, A0A024RAM4, A0A087X1N8, Q96HR9, P05161, A0A087WUF6, P05120, A0A024R050
GO:0099600	transmembrane receptor activity	F	0.0111	8.89e-05	33	159	4.62185	2.32422	OVER	A0A090N8Y6, B9VJ68, P13726, P19012, A1A4E9, B2R9H9, A0A024RE15, A0A126GW78, O75051, J3KMZ9, Q99720, P51805, B4DQE1, X5DNK3, U6FVB0, O15455, Q9UGM1, O15031, B2RA03, P08727, P12429, Q04695, A8K4F0, Q13308, Q9HBA0, Q59GR1, Q5VT79, B7Z2A4, Q99650, M1VKI3, P08754, P02533, P09668
GO:0048468	cell development	P	0.0111	8.96e-05	179	1349	25.07	19.7193	OVER	V9HWE9, Q13753, Q53HQ0, B3KQY7, P12814, O75147, Q7Z4W7, A0A024RA53, A0A024R7J0, Q6QNY0, B2R9H9, Q9UBS0, A0A024R5F9, Q9BZI1, A0A024RDT4, Q96BM9, O00151, Q6XYQ8, B7Z5W1, P49137, Q92614, A0A0A0MTS7, A8KAG7, P27105, O43166, Q13643, D9YZV5, B2RA03, Q12834, O15013, P08727, P12429, Q13887, P16989, Q8NG31, P58546, B7Z2A4, D3DQM9, K7ELP0, A0A024RAM4, Q9BUF5, B0YJ32, A0A024R4C3, P09382, Q16643, M1VKI3, P67…
GO:0033555	multicellular organismal response to stress	P	0.0118	9.59e-05	10	25	1.40056	0.365444	OVER	A0A024R9Q1, Q9UBS0, P30536, Q96Q42, P09382, B2R9M7, Q01581, U6FVB0, P23443, B5BU77
GO:0006721	terpenoid metabolic process	P	0.0118	9.65e-05	18	67	2.52101	0.979389	OVER	P52895, O75911, Q9HB40, Q6PKA6, A0A024RAD8, Q8IZV5, J3QLJ8, C0JYY2, A0A1W2PQ47, P35052, P14550, P05091, Q9NUI1, P47895, M1VKI3, A0A0A0MSS8, A0A024R9D7, Q9H2A2
GO:0004867	serine-type endopeptidase inhibitor activity	F	0.0133	0.000109	11	30	1.54062	0.438532	OVER	A0A087X1N8, A0A024QZX3, P48594, Q6YHK3, P29508, A0A0A0MQW3, P05120, B2R7Y0, P50454, A0A024QZT4, A0A024QYT5
GO:0001101	response to acid chemical	P	0.0136	0.000113	42	224	5.88235	3.27438	OVER	P05787, V9HWE9, P52895, P26583, P35914, Q5EC54, A0A024R377, C0JYY2, P19012, P35354, A0A024R5H1, A1A4E9, P17676, A0A024R8D5, Q9UBS0, P05091, Q92793, P00966, A0A024R462, X5DNK3, U6FVB0, B4DEE8, P47895, A0A0A0MSS8, P23443, P08727, B2R9M7, Q13887, Q01581, Q04695, Q13308, J9TPG6, D3DQM9, Q07817, E5KPM5, P14550, Q92482, B4DY32, P23634, M1VKI3, P02533, P09668
GO:0034308	primary alcohol metabolic process	P	0.0136	0.000113	12	35	1.68067	0.511621	OVER	P52895, O75911, P14550, Q6PKA6, P05091, Q9NUI1, Q8IZV5, J3QLJ8, P47895, A0A0A0MSS8, A0A024R9D7, Q9H2A2
GO:0005887	integral component of plasma membrane	C	0.0136	0.000115	78	498	10.9244	7.27964	OVER	O15162, Q96EP0, K7EJH8, P12814, A0A024R035, J3QLJ8, Q01650, P51788, O00622, B2R9H9, P35579, A0A024RE15, J3KMZ9, Q99720, P17900, Q8NBJ4, B4DQE1, Q9NYQ8, X5DNK3, Q8N144, Q9UGM1, A0A024RE18, Q15223, D3DTP7, P27105, Q6PUJ7, A0A024R9Q1, P12429, A0A024RAU0, B7Z2A4, P35052, A0A0S2Z3Y1, G3V4K0, Q59GX2, B0YJ32, Q93050, Q92482, P23634, D3DVW9, M1VKI3, P21333, P01583, A0A090N8Y6, B9VJ68, O75369, A0A024R5H1,…
GO:0007517	muscle organ development	P	0.0141	0.000119	46	253	6.44258	3.69829	OVER	Q9NPB8, P21291, Q9UI15, K7EJH8, Q53HQ0, Q15714, O75369, P12814, A0A024RA53, Q9ULH7, P35579, A0A0C4DG89, Q9UBS0, O60248, Q9H4B6, P00966, Q9UJ41, Q92614, Q9BTI6, A0A0A0MTS7, Q9UGM1, Q14254, P23443, P80723, Q13643, Q13642, D9YZV5, A0A0K0K1I0, Q5U0D2, Q13887, Q13707, P16989, P58546, Q59GR1, Q5BKX8, O75182, P35052, K7ELP0, P20700, Q99697, A0A024R4C3, A0A087WUF6, P24844, P67936, B4DW52, P21333
GO:0032225	regulation of synaptic transmission, dopaminergic	P	0.0147	0.000125	8	17	1.12045	0.248502	OVER	P20336, Q53HQ0, A0A0A1HAV6, Q6FHG5, P35354, Q9BTI6, P51159, Q14254
GO:0048638	regulation of developmental growth	P	0.0152	0.000131	42	227	5.88235	3.31823	OVER	A8K2Q6, A0A090N8Y6, Q5EC54, K7EJH8, O75369, P12814, V9HWA9, Q68D09, O75051, Q9UBS0, P42224, H7C4C5, A0A024RDV9, O60248, A8K8A4, P51805, A0A024RDT4, Q9H4B6, Q6XYQ8, C4P096, A0A024R462, H0YA47, U6FVB0, Q6P0N6, P26038, P23443, Q6ZNG2, P80723, O00458, A0A0A6YYJ5, F8W914, P16989, Q13308, A0A024RAM4, Q99697, A0A024R4C3, E9PSH0, Q6FH36, A0A1C7CYX9, A0A087WUF6, M1VKI3, B2R838
GO:0072330	monocarboxylic acid biosynthetic process	P	0.0157	0.000135	32	156	4.48179	2.28037	OVER	P52895, J3QLJ8, O75881, P35354, Q96PU8, A0A024R8D5, Q9Y6A2, P05091, A0A024RBN1, B2R761, Q9NUI1, U6FVB0, P47895, A0A0A0MSS8, A0A024R9D7, Q8N4Q0, Q8N4T8, Q15800, Q92506, A0A024RAD8, Q8IZV5, O00154, Q8NB37, A0A024R5C5, P14550, X6R8F3, A0A1C7CYX9, B4DY32, P55084, Q9H2A2, A0A024R050, A8K2S1
GO:0055002	striated muscle cell development	P	0.016	0.000139	33	165	4.62185	2.41193	OVER	P05787, P21291, A0A024RDE8, K7EJH8, O75369, P12814, O75147, P19012, A0A024RA53, A1A4E9, P35579, P57075, O00151, Q9UJ41, B7Z5W1, Q92614, A0A0A0MTS7, Q13643, D9YZV5, A0A0K0K1I0, B2RA03, P08727, Q13707, Q04695, Q96JY6, K7ELP0, Q99697, P24844, Q8TDZ2, P02533, P67936, B4DW52, P21333
GO:0016071	mRNA metabolic process	P	0.016	0.00014	47	736	6.58263	10.7587	UNDER	A8K2Q6, Q9BRX9, Q5EC54, Q8TEY7, A0A024R259, A0A024QYX3, Q8IY21, B2R4H6, B2RBX8, F5H0R1, A0A024R7J0, P17676, A0A0C4DG89, Q96PU8, Q9HCJ3, B2R623, B1ANS9, Q00534, Q05823, Q86YA3, Q969T7, P62312, Q6PIK7, Q9Y4C8, P62875, Q14011, M0QZM1, Q7Z739, Q6MZS5, V9HWB4, Q13344, B2RBA0, P16989, P36873, Q6P6C2, O60936, Q9Y4L1, P36954, D3DQM9, Q9H9A5, H0YG38, B2R8Z8, Q7Z2W4, P62487, E9PSH0, Q13151, Q6FH36
GO:0008299	isoprenoid biosynthetic process	P	0.0161	0.000142	10	26	1.40056	0.380061	OVER	P52895, P14550, P05091, Q8IZV5, Q01581, J3QLJ8, A0A1W2PQ47, P47895, A0A0A0MSS8, Q9H2A2
GO:0044699	single-organism process	P	0.0163	0.000145	612	5617	85.7143	82.1079	OVER	A8K2Q6, P05204, Q96TA1, J3QLJ8, Q6QNY0, P17676, O60566, B2R623, Q9BZI1, Q86XE0, A0A024RDT4, O00151, B3KXN9, P49137, Q92614, A0A024QZB4, A0A0A0MTS7, H3BUX1, O14545, Q9UGM1, P27105, Q6PUJ7, A0A0S2Z428, D9YZV5, Q9UGM3, A8K319, Q5TBU2, Q12834, P08727, Q08AM6, P52209, O00154, Q8NFZ5, Q9H832, Q53EZ4, B2RCM6, Q9B2Z9, P16104, O60337, A0A024RAM4, P62487, Q8IUE6, Q5JTV8, Q5TBU5, Q9Y2Y1, M1VKI3, Q9H4K7, P67…
GO:0031347	regulation of defense response	P	0.0163	0.000146	104	713	14.5658	10.4225	OVER	V9HWE9, Q53HQ0, A0A024R035, Q86W28, A0A024RA53, A0A024R7J0, A0A024R3J1, Q9UBS0, P42224, Q86XE0, P49137, E9PKC0, O14545, P27105, Q6PUJ7, A0A0S2Z428, Q9UGM3, A8K319, B3KMR4, P12429, Q13887, Q8NFZ5, Q9H832, Q5T765, A0A024RAU0, A0A0S2Z3Y1, A0A024RAM4, A0A087X1N8, B4DRL5, P09382, Q16763, P05787, B4DTZ5, Q6YHK3, A0A0A0MQW3, P35354, A0A024QZT4, Q00653, Q92793, Q9H4B6, P29508, Q9UJ41, P40306, A0A024R1Y5,…
GO:0051290	protein heterotetramerization	P	0.0163	0.000147	13	41	1.82073	0.599328	OVER	D6W4Z6, Q5TEC6, P29034, P62805, P12429, Q5VT79, P84243, P25815, P68431, B4DQE1, Q16695, M1VKI3, A8K4S1
GO:0005840	ribosome	C	0.0163	0.000147	18	374	2.52101	5.46704	UNDER	Q15646, H0Y9P0, V9HWB4, A0A024QYX3, Q9GZV4, A8MYK1, Q8N9N8, A0A0C4DG89, D3DQM9, E9PK06, O60248, Q05639, O60783, P05161, Q4U2R6, E9PSH0, Q7Z7H8, Q9H4K7
GO:0006401	RNA catabolic process	P	0.0167	0.000152	12	291	1.68067	4.25376	UNDER	D3DQM9, Q9H9A5, Q15646, Q7Z2W4, P62487, A0A024R259, F5H0R1, Q96AZ6, P36873, Q86YA3, Q969T7, P62312
GO:0000956	nuclear-transcribed mRNA catabolic process	P	0.0171	0.000156	9	247	1.2605	3.61058	UNDER	D3DQM9, Q9H9A5, P62487, A0A024R259, F5H0R1, P36873, Q86YA3, Q969T7, P62312
GO:0046907	intracellular transport	P	0.0174	0.00016	125	1598	17.507	23.3592	UNDER	G3XAN8, P12814, B2RCD2, Q86W28, Q7Z4W7, A0A024RA53, A0A024R7J0, Q6QNY0, P42224, Q86XE0, A0A024RDT4, B0I1S0, Q96BM9, Q6XYQ8, B4DV24, P49137, P27105, Q6PUJ7, Q8NBA8, Q8WVF1, Q9H832, Q5T765, P58546, Q9Y4L1, A0A024RAM4, G3V4K0, Q9BUF5, Q96CF2, Q14181, A0A024R4C3, Q16763, P09668, P42338, B4DTZ5, P56134, O75369, A0A024R5H1, Q00653, A0A024RDV9, B2R761, Q00534, Q05823, Q02952, Q9UJ41, P40306, Q8N565, A0A…
GO:0044265	cellular macromolecule catabolic process	P	0.0188	0.000174	66	952	9.2437	13.9161	UNDER	P26583, Q9HB40, B3KQY7, Q7Z4W7, A0A024R7J0, B5BU77, O60566, A6NCE7, B4DQE1, C4P096, X5DNK3, Q92575, Q969T7, E9PKC0, P62312, V9HWB4, B3KMR4, Q12834, B2R9M7, P12429, Q9H832, B4DZH6, H3BRJ5, O60337, D3DQM9, P35052, Q9H9A5, A0A024RAM4, A0A024R1Z1, Q7Z2W4, P62487, Q96CF2, A0A024R4C3, Q16763, P09668, A0A024RDE8, Q8TEY7, A0A024R259, Q96QE5, Q13217, F5H0R1, C0JYY2, A0A0S2Z3Z5, O60502, P57075, B2R841, Q9H…
GO:0042805	actinin binding	F	0.0189	0.000176	9	22	1.2605	0.32159	OVER	Q00653, P21291, A0A024RDE8, Q5EC54, O00151, A0A024R2W4, A0A024RA53, Q96JY6, A0A0A0MTS7
GO:0002443	leukocyte mediated immunity	P	0.0192	0.00018	37	195	5.18207	2.85046	OVER	P26583, A0A024QZX3, A8K4S9, P48594, A0A024R035, A0A0A0MQW3, B2R7Y0, Q8N5M9, V9HWA9, A0A024QZT4, P17676, Q86XE0, B4DQE1, P29508, Q6H3X3, Q9UJ41, P61764, A0A183YE00, U6FVB0, P49137, B2RBW4, O15455, Q15223, Q13740, Q12933, P12429, J9TPG6, P51159, Q5VT79, A0A087X1N8, Q9BUF5, P05120, A0A024R074, Q13277, P09668, P42338, P10909
GO:0050688	regulation of defense response to virus	P	0.0198	0.000186	47	267	6.58263	3.90294	OVER	P05787, B4DTZ5, Q5TEC6, A0A024QZX3, Q8IY21, P48594, A0A0A0MQW3, A0A024RA53, P19013, B2R7Y0, A0A024QZT4, P42224, P84243, P68431, B4DQE1, P29508, Q16695, A0A024R1Y5, A8KAC4, P27105, Q15646, P09914, Q13325, O95786, A0A0S2Z428, A8K319, P12429, A8K4F0, E9PDP5, J9TPG6, Q5T765, Q6P6C2, A8KA76, Q5VT79, O75182, A0A0S2Z3Y1, A0A024RAM4, A0A087X1N8, Q7Z2W4, Q96HR9, B4DRL5, P05161, A0A087WUF6, P05120, Q13177,…
GO:0031032	actomyosin structure organization	P	0.0202	0.000193	41	224	5.7423	3.27438	OVER	P05787, Q9H4G0, P21291, K7EJH8, P29034, Q15417, O75369, P12814, Q9Y3M8, O75147, P19012, A0A024RA53, A1A4E9, O00622, P35579, Q68D09, P57075, Q9NXW9, B7Z5W1, Q92614, P26038, A0A0A0MTS7, D9YZV5, P09758, A0A0K0K1I0, B2RA03, O15013, P08727, Q13707, Q04695, K7ELP0, P25815, P24844, Q8TDZ2, M1VKI3, Q13177, P02533, P67936, B2R838, B4DW52, P21333
GO:0048608	reproductive structure development	P	0.0202	0.000194	45	253	6.30252	3.69829	OVER	P05787, P21291, P52895, P26583, Q5EC54, A0A024QYX3, B9VJ68, Q13217, Q5VU65, O75881, P35354, A0A024R7J0, O00622, B2R9H9, P17676, B2R9B4, P20336, Q9BZI1, O60248, A0A0A1HAV6, A0A024R5D2, U6FVB0, O15455, V9HWJ2, A0A0A0MSS8, Q14011, P80723, Q12873, P08727, Q9Y576, Q8IZV5, Q01581, Q04695, Q59EN5, P16989, Q13308, Q02447, Q07817, A0A024QZI5, P14550, Q99697, A0A024R4C3, A0A087WUF6, P02533, A8K2S1
GO:0001523	retinoid metabolic process	P	0.0202	0.000194	15	53	2.10084	0.774741	OVER	P52895, O75911, Q9HB40, Q6PKA6, A0A024RAD8, Q8IZV5, J3QLJ8, C0JYY2, P35052, P14550, P05091, P47895, M1VKI3, A0A0A0MSS8, Q9H2A2
GO:2000145	regulation of cell motility	P	0.0205	0.000199	97	662	13.5854	9.67695	OVER	P12814, A0A024RA53, A0A024R7J0, Q9UBS0, P42224, P49137, D9YZV5, B2RA03, O15013, P08727, P12429, Q13887, B7Z2A4, K7ELP0, A0A087X1N8, B0YJ32, P09382, M1VKI3, P67936, P09668, P42338, O75369, P13726, A0A0A0MQW3, P35354, A1A4E9, A0A024QZT4, Q14CM0, P51805, Q00534, P29508, A0A024R462, Q9UJ41, Q9NZQ7, Q6P0N6, O14965, O15031, A0A0A6YYJ5, H0Y9P0, P09758, P22692, Q04695, P15514, P13612, Q5VT79, P20700, Q99…
GO:0034310	primary alcohol catabolic process	P	0.0205	0.000199	5	7	0.70028	0.102324	OVER	P52895, P14550, P05091, P47895, A0A0A0MSS8
GO:0040012	regulation of locomotion	P	0.0206	0.000201	104	719	14.5658	10.5102	OVER	P12814, A0A024RA53, A0A024R7J0, A0A024R3J1, Q9UBS0, P42224, P49137, D9YZV5, A8K319, B2RA03, O15013, P08727, P12429, Q13887, H3BRJ5, B7Z2A4, K7ELP0, A0A087X1N8, B0YJ32, Q96CF2, P09382, M1VKI3, P67936, P09668, P42338, O75369, P13726, A0A0A0MQW3, P35354, A1A4E9, A0A024QZT4, Q14CM0, P51805, Q00534, P29508, A0A024R462, Q9UJ41, Q9NZQ7, Q6P0N6, O14965, O15031, A0A0A6YYJ5, H0Y9P0, P09758, P22692, Q04695,…
GO:0042574	retinal metabolic process	P	0.0207	0.000205	8	18	1.12045	0.263119	OVER	P52895, O75911, P14550, P05091, Q8IZV5, P47895, A0A0A0MSS8, Q9H2A2
GO:0000780	condensed nuclear chromosome, centromeric region	C	0.0207	0.000205	8	18	1.12045	0.263119	OVER	O60566, Q5TEC6, P84243, B2R841, P68431, A8K1M4, Q16695, O14965
GO:0060538	skeletal muscle organ development	P	0.0207	0.000207	28	132	3.92157	1.92954	OVER	Q9NPB8, P21291, K7EJH8, Q53HQ0, Q15714, O75369, P12814, A0A024RA53, P35579, A0A0C4DG89, Q9UBS0, O60248, P00966, Q9UJ41, Q9BTI6, Q9UGM1, Q14254, P23443, P80723, Q13887, Q13707, P16989, Q59GR1, O75182, P35052, Q99697, B4DW52, P21333
GO:0043034	costamere	C	0.0207	0.000207	12	37	1.68067	0.540857	OVER	P05787, B2RA03, P08727, O75369, Q04695, P19012, A0A024R2W4, Q6P0N6, M1VKI3, A1A4E9, P02533, P21333
GO:0010035	response to inorganic substance	P	0.0207	0.000209	79	517	11.0644	7.55737	OVER	A8K2Q6, V9HWE9, P21291, P30049, A0A024R5Z9, P19012, A0A024RA53, V9HWA9, O75340, B5BU77, A0A024R8D5, A8K8A4, Q6XYQ8, B4DQE1, B2RBW4, A0A0A0MTS7, H0Y8I7, A0A024R9Q1, V9HWB4, O15013, P08727, B2R9M7, P12429, Q13887, B4DZH6, Q9B2Z9, A0A024RAU0, A0A0S2Z3Y1, Q07817, Q53Z63, Q05639, Q92482, P23634, Q13177, B2R838, B4DW52, P05787, P01583, P52895, A4GYN5, A8K4S9, Q6FHG5, P13726, C0JYY2, P35354, A1A4E9, B2R…
GO:0009986	cell surface	C	0.0207	0.00021	68	430	9.52381	6.28563	OVER	Q14689, P26583, K7EJH8, P12814, A0A024RA53, P19013, Q01650, P13667, B2R9H9, P35579, A0A024QYT5, Q9UBS0, J3KMZ9, B4DQE1, X5DNK3, Q8N144, H3BUX1, Q9UGM1, A0A024RE18, Q14210, Q6PUJ7, A0A024R9Q1, V9HWB4, A0A0S2Z428, P12429, Q53EZ4, A0A024RAU0, B7Z2A4, P35052, Q59GX2, Q53Z63, P09382, O60494, M1VKI3, A0A024R074, B2R838, P21333, A0A090N8Y6, J3KPF3, Q6YHK3, P13726, A0A024RC30, A0A024R5H1, A0A024R5D2, Q6H…
GO:0006766	vitamin metabolic process	P	0.0211	0.000216	26	121	3.64146	1.76875	OVER	P52895, Q4G0N4, O75881, P35354, A0A024R5H1, Q8IYQ7, Q00653, D3YTI2, Q9Y6A2, P05091, P40261, P47895, A0A0A0MSS8, V9HWD9, A0A024RAD8, Q9Y5Z9, P11117, B7Z5J8, Q59GX2, A0A024R5C5, P14550, O60494, A0A1C7CYX9, A0A024R275, Q13574, Q9H2A2
GO:0043627	response to estrogen	P	0.0211	0.000216	18	71	2.52101	1.03786	OVER	A0A090N8Y6, A0A024QZX3, B2RA03, Q969T9, P08727, P48594, A0A0A0MQW3, Q04695, P19012, B2R7Y0, V9HWA9, A1A4E9, A0A024QZT4, A0A087X1N8, Q92793, P29508, P05120, P02533
GO:1901700	response to oxygen-containing compound	P	0.0223	0.000229	154	1151	21.5686	16.825	OVER	A8K2Q6, V9HWE9, P12814, J3QLJ8, A0A024R7J0, B2R9H9, P17676, A0A024R3J1, A0A024R8D5, Q9UBS0, P42224, Q99640, P49137, P45973, D9YZV5, A8K319, O15013, P08727, P12429, Q13887, Q8NFZ5, Q5T765, Q9B2Z9, A0A024RAU0, B7Z2A4, D3DQM9, K7ELP0, P09382, A0A024R152, M1VKI3, P67936, P09668, P42338, B4DW52, P05787, P35914, Q9H1E3, A0A090N8Y6, A0A024RDE8, A4GYN5, O75369, P13726, C0JYY2, O75881, P35354, A0A024R5H1,…
GO:0032102	negative regulation of response to external stimulus	P	0.0224	0.000232	33	167	4.62185	2.44116	OVER	V9HWE9, B4DTZ5, A0A024QZX3, D6RCM8, Q6YHK3, Q96C19, Q86W28, B2R7Y0, A0A024R7J0, O00622, A0A024QYT5, B5BU77, Q68D09, P51805, B4DQE1, Q9UJ41, A0A024R1Y5, A8KAC4, A0A024R9Q1, P09914, Q13325, O95786, A0A0S2Z428, B2R9M7, Q13887, J9TPG6, Q5T765, A8KA76, Q5VT79, A0A087X1N8, Q53Z63, A0A087WUF6, P05120
GO:0045177	apical part of cell	C	0.0233	0.000242	44	247	6.16246	3.61058	OVER	Q9H4G0, B4DTZ5, J3KPF3, Q53HQ0, Q01650, A0A024R5H1, P51788, B2R9H9, A0A087WWM1, J3KMZ9, P17900, B0I1S0, B4DQE1, A0A024R462, P61764, X5DNK3, Q8N565, P26038, Q9BTI6, A0A024RE18, Q14254, O43166, P09914, Q13325, P09758, A8MQ07, Q5T765, Q9HBA0, P51159, B7Z5J8, Q5VT79, Q59GX2, P14550, Q93050, Q96HR9, Q99650, O60494, P23634, P24844, P08754, Q13177, A0A024R074, Q13277, A0A024R050
GO:0030307	positive regulation of cell growth	P	0.0242	0.000253	35	181	4.90196	2.64581	OVER	Q5EC54, Q5TEC6, Q96L91, A0A024R377, O75369, P19012, A1A4E9, A0A0C4DG89, Q9UBS0, H7C4C5, A8K8A4, P84243, P68431, Q6XYQ8, C4P096, Q16695, A0A024R462, H0YA47, X5DNK3, Q6P0N6, Q02539, P23443, A0A0A6YYJ5, P08727, Q9P0U4, Q04695, P58546, P16403, P16402, Q07817, A0A024RAM4, P25815, Q92522, P02533, B2R838
GO:0055001	muscle cell development	P	0.0246	0.00026	33	169	4.62185	2.4704	OVER	P05787, P21291, A0A024RDE8, K7EJH8, O75369, P12814, O75147, P19012, A0A024RA53, A1A4E9, P35579, P57075, O00151, Q9UJ41, B7Z5W1, Q92614, A0A0A0MTS7, Q13643, D9YZV5, A0A0K0K1I0, B2RA03, P08727, Q13707, Q04695, Q96JY6, K7ELP0, Q99697, P24844, Q8TDZ2, P02533, P67936, B4DW52, P21333
GO:0010038	response to metal ion	P	0.0246	0.000261	50	294	7.0028	4.29762	OVER	A8K2Q6, V9HWE9, P21291, P30049, A0A024R5Z9, P19012, A0A024RA53, V9HWA9, O75340, A0A024R8D5, A8K8A4, Q6XYQ8, B4DQE1, B2RBW4, A0A0A0MTS7, A0A024R9Q1, V9HWB4, P08727, P12429, A0A0S2Z3Y1, Q07817, Q53Z63, Q92482, B4DW52, P01583, P52895, Q6FHG5, P35354, A1A4E9, Q00534, P00966, A0A024R462, A0A0A0MSS8, B3KUB5, Q13344, P30536, Q13707, Q01581, Q04695, P36873, Q59GR1, Q5VT79, E5KPM5, P14550, Q6FH36, B3KVE3,…
GO:0001516	prostaglandin biosynthetic process	P	0.0246	0.000263	9	23	1.2605	0.336208	OVER	A0A024R8D5, P52895, P14550, X6R8F3, U6FVB0, O75881, P35354, A0A0A0MSS8, A8K2S1
GO:0046457	prostanoid biosynthetic process	P	0.0246	0.000263	9	23	1.2605	0.336208	OVER	A0A024R8D5, P52895, P14550, X6R8F3, U6FVB0, O75881, P35354, A0A0A0MSS8, A8K2S1
GO:0098792	xenophagy	P	0.0247	0.000266	30	147	4.20168	2.14881	OVER	P05787, Q5TEC6, A0A024QZX3, P48594, A0A0A0MQW3, A0A024RA53, P19013, B2R7Y0, A0A024QZT4, P42224, P84243, P68431, B4DQE1, P29508, Q16695, P27105, Q15646, A0A0S2Z428, P12429, A8K4F0, Q6P6C2, Q5VT79, A0A0S2Z3Y1, A0A024RAM4, A0A087X1N8, Q96HR9, P05161, A0A087WUF6, P05120, A0A024R050
GO:0098542	defense response to other organism	P	0.0279	0.000301	68	434	9.52381	6.3441	OVER	O15162, P26583, Q8IY21, A0A024RA53, P19013, B2R7Y0, Q8N5M9, A0A024QYT5, P17676, F4ZW66, P42224, B4DQE1, A8KAC4, D3DTP7, P27105, Q13325, A0A0S2Z428, Q9UGM3, A8K319, P12429, Q5T765, O75182, A0A0S2Z3Y1, Q07817, A0A024RAM4, A0A087X1N8, Q7Z2W4, P25815, B4DRL5, Q9Y2Y1, Q13177, B2R838, P05787, B4DR52, B4DTZ5, Q5TEC6, A0A024QZX3, P48594, B9VJ68, Q13217, A0A0A0MQW3, A0A024QZT4, Q00653, P20336, P84243, Q05…
GO:0051262	protein tetramerization	P	0.029	0.000317	30	150	4.20168	2.19266	OVER	P35914, Q5TEC6, K7EJH8, P29034, O75369, P12814, P84243, P68431, B4DQE1, Q9NUI1, Q16695, U6FVB0, A0A024R9D7, Q8N4T8, D6W4Z6, Q92506, P62805, P12429, Q9H0N5, D4QEZ8, Q5VT79, P25815, A0A024R4C3, V9HWG3, A0A1C7CYX9, Q8TDZ2, M1VKI3, A8K4S1, Q9H2A2, P21333
GO:0007270	neuron-neuron synaptic transmission	P	0.029	0.000318	17	67	2.38095	0.979389	OVER	Q53HQ0, B2R9M7, Q6FHG5, P35354, A0A024R7J0, P51159, P15104, G3V4K0, P20336, Q96Q42, A0A0A1HAV6, Q6XYQ8, P61764, U6FVB0, Q9BTI6, A8K4S1, Q14254
GO:0042588	zymogen granule	C	0.029	0.000322	8	19	1.12045	0.277737	OVER	A0A0S2Z3Y1, P20336, Q9UGM3, A0A0A1HAV6, A0A024QZL1, P08754, P51159, A8K2S1
GO:0001963	synaptic transmission, dopaminergic	P	0.029	0.000322	8	19	1.12045	0.277737	OVER	P20336, Q53HQ0, A0A0A1HAV6, Q6FHG5, P35354, Q9BTI6, P51159, Q14254
GO:0032993	protein-DNA complex	C	0.029	0.000323	20	83	2.80112	1.21327	OVER	Q12873, B4DR52, Q5EC54, Q5TEC6, P62805, P16403, K7ESA5, P16402, P16104, Q8IUE6, P84243, Q14181, P68431, Q92522, Q16695, Q53G08, Q02539, A8KAG7, A0A0U1RRH7, Q6ZNG2
GO:0002448	mast cell mediated immunity	P	0.029	0.000324	13	44	1.82073	0.643181	OVER	A0A024QZX3, P48594, A0A0A0MQW3, B2R7Y0, A0A024QZT4, A0A087X1N8, Q86XE0, P29508, Q9UJ41, P61764, P05120, A0A024R074, P42338
GO:0061458	reproductive system development	P	0.0296	0.000332	45	258	6.30252	3.77138	OVER	P05787, P21291, P52895, P26583, Q5EC54, A0A024QYX3, B9VJ68, Q13217, Q5VU65, O75881, P35354, A0A024R7J0, O00622, B2R9H9, P17676, B2R9B4, P20336, Q9BZI1, O60248, A0A0A1HAV6, A0A024R5D2, U6FVB0, O15455, V9HWJ2, A0A0A0MSS8, Q14011, P80723, Q12873, P08727, Q9Y576, Q8IZV5, Q01581, Q04695, Q59EN5, P16989, Q13308, Q02447, Q07817, A0A024QZI5, P14550, Q99697, A0A024R4C3, A0A087WUF6, P02533, A8K2S1
GO:0008283	cell proliferation	P	0.0296	0.000336	173	1327	24.2297	19.3977	OVER	V9HWE9, P78545, A0A024R7J0, A0A024RA51, B2R9H9, A0A024RAV0, P17676, A0A024R8D5, Q9UBS0, P42224, O60566, Q9UGM1, A8KAG7, Q6PUJ7, O43166, Q13642, A0A0S2Z428, D9YZV5, A0A024RAD8, B3KMR4, B2RA03, Q12834, P08727, P12429, Q13887, Q9H832, H3BRJ5, Q5T765, P16104, B7Z2A4, Q02447, A0A0S2Z3Y1, K7ELP0, A0A087X1N8, Q8IUE6, A0A024R4C3, P09382, Q16763, D3DVW9, Q16643, M1VKI3, P67936, P09668, P42338, A0A0U1RRH7,…
GO:0016787	hydrolase activity	F	0.0296	0.000336	116	1485	16.2465	21.7074	UNDER	Q9NPB8, Q96L91, Q7Z4W7, A0A024R837, F4ZW66, B2R623, B0I1S0, Q96BM9, Q969T7, Q92614, A8KAG7, Q7Z739, Q9UGM3, P12429, O00154, B2RCM6, Q9Y4L1, B7Z2A4, A0A0S2Z3Y1, A0A024RAM4, Q9BUF5, Q96AB6, Q9H4K7, P09668, B4DW52, A4D1P6, P56134, Q9UPP1, Q9H788, P11388, A0A0C4DG89, A0A024RDV9, D3YTI2, Q92793, Q9Y6I4, Q05823, A0A024R462, P40306, Q86WA6, Q96AZ6, Q6P0N6, Q53HJ8, A0A024R1Y5, A0A0A6YYJ5, Q13707, A8KA76,…
GO:0001758	retinal dehydrogenase activity	F	0.0296	0.000339	6	11	0.840336	0.160795	OVER	P52895, P14550, P05091, P47895, A0A0A0MSS8, Q9H2A2
GO:0045110	intermediate filament bundle assembly	P	0.0296	0.000339	6	11	0.840336	0.160795	OVER	B2RA03, P08727, Q04695, P19012, A1A4E9, P02533
GO:0003676	nucleic acid binding	F	0.0311	0.000357	214	2497	29.972	36.5005	UNDER	A8K2Q6, P05204, F5H3Z2, P17676, Q9HCJ3, F4ZW66, B2R623, Q9BZI1, Q96BM9, Q92614, Q7Z739, Q6PUJ7, P62805, P12429, Q9H832, P58546, P16104, Q02447, A0A024RAM4, P62487, Q8IUE6, A0A024R4C3, P09382, Q16763, Q9Y2Y1, Q92966, B4DW52, A4D1P6, Q9H1E3, J3KPF3, Q9UPP1, O75369, F5H0R1, Q9ULH7, O60669, A0A087WWM1, A0A0C4DG89, Q53HB4, Q05823, O60783, Q9NPE2, Q8NDD1, Q9UJ41, Q96AZ6, Q6P0N6, Q17R98, P09914, Q15326,…
GO:0002020	protease binding	F	0.0322	0.000372	27	131	3.78151	1.91492	OVER	Q53HQ0, A0A024QZX3, P48594, P13726, A0A0A0MQW3, A0A024RA53, B2R7Y0, O75340, A0A024QZT4, A0A024QYT5, J3KMZ9, B4DQE1, P29508, A0A024R462, Q9BTI6, A0A0A0MTS7, Q14254, B3KUB5, A0A024R9Q1, P12429, O60936, Q5VT79, O60337, Q07817, A0A087X1N8, A0A024R4C3, P05120
GO:0034754	cellular hormone metabolic process	P	0.0324	0.000376	18	74	2.52101	1.08171	OVER	Q8N4T8, P52895, O75911, Q92506, Q9HB40, Q6PKA6, A0A024RAD8, Q8IZV5, J3QLJ8, P14550, P05091, B2R761, Q9NUI1, P47895, A0A024QZB4, A0A0A0MSS8, A0A024R9D7, Q9H2A2
GO:0042572	retinol metabolic process	P	0.0324	0.000383	9	24	1.2605	0.350826	OVER	P52895, O75911, P14550, P05091, Q8IZV5, J3QLJ8, P47895, A0A0A0MSS8, Q9H2A2
GO:0002716	negative regulation of natural killer cell mediated immunity	P	0.0324	0.000383	9	24	1.2605	0.350826	OVER	A0A087X1N8, A0A024QZX3, P48594, P29508, A0A0A0MQW3, P05120, B2R7Y0, J9TPG6, A0A024QZT4
GO:0071360	cellular response to exogenous dsRNA	P	0.0324	0.000383	9	24	1.2605	0.350826	OVER	P09914, B4DTZ5, Q13325, Q7Z2W4, Q53HQ0, O15455, Q5T765, Q9BTI6, Q14254
GO:0045953	negative regulation of natural killer cell mediated cytotoxicity	P	0.0324	0.000383	9	24	1.2605	0.350826	OVER	A0A087X1N8, A0A024QZX3, P48594, P29508, A0A0A0MQW3, P05120, B2R7Y0, J9TPG6, A0A024QZT4
GO:0032588	trans-Golgi network membrane	C	0.033	0.000392	1	102	0.140056	1.49101	UNDER	U6FVB0
GO:2000026	regulation of multicellular organismal development	P	0.0341	0.000407	156	1183	21.8487	17.2928	OVER	Q53HQ0, B3KQY7, P12814, O75147, Q7Z4W7, A0A024R7J0, B2R9H9, P17676, Q9UBS0, P42224, Q9BZI1, A0A024RDT4, Q96BM9, Q6XYQ8, P49137, Q9UGM1, Q9Y4C8, A8KAG7, Q6PUJ7, O43166, Q13643, A0A0S2Z428, Q12834, P62805, P08727, P12429, Q13887, P16989, P58546, B7Z2A4, D3DQM9, Q02447, A0A024RAM4, A0A087X1N8, B0YJ32, A0A024R4C3, P09382, Q16643, M1VKI3, P09668, Q9BRX9, A0A024RDE8, Q9BRX8, Q15714, Q6YHK3, O75369, P13…
GO:0051146	striated muscle cell differentiation	P	0.0342	0.000411	42	236	5.88235	3.44979	OVER	P05787, P21291, A0A024RDE8, K7EJH8, Q53HQ0, O75369, P12814, O75147, P19012, A0A024RA53, A1A4E9, Q9ULH7, O00622, P35579, P57075, O00151, Q9UJ41, B7Z5W1, Q92614, Q9BTI6, A0A0A0MTS7, Q14254, M0QZM1, Q13643, D9YZV5, A0A0K0K1I0, B2RA03, P08727, F4MHI3, Q13707, Q04695, B4DZH6, P58546, Q96JY6, K7ELP0, Q99697, P24844, Q8TDZ2, P02533, P67936, B4DW52, P21333
GO:0006928	movement of cell or subcellular component	P	0.0342	0.000412	173	1331	24.2297	19.4562	OVER	A8K2Q6, Q13753, B3KQY7, P12814, B2RCD2, A0A024RA53, Q01650, A0A024R7J0, Q6QNY0, B2R9H9, Q9UBS0, A0A024R5F9, P42224, A0A024RDT4, B0I1S0, Q96BM9, B7Z5W1, P49137, Q92614, A0A0A0MTS7, D9YZV5, B2RA03, Q12834, O15013, P08727, P12429, Q13887, P58546, A0A024RAU0, B7Z2A4, A0A0S2Z3Y1, K7ELP0, A0A024RAM4, A0A087X1N8, G3V4K0, Q9BUF5, B0YJ32, B4DRL5, P09382, D3DVW9, M1VKI3, P67936, P09668, P42338, B4DW52, Q9B…
GO:0048639	positive regulation of developmental growth	P	0.035	0.000425	29	145	4.06162	2.11957	OVER	A8K2Q6, A0A090N8Y6, Q5EC54, K7EJH8, O75369, P12814, V9HWA9, Q9UBS0, H7C4C5, O60248, A8K8A4, A0A024RDT4, Q6XYQ8, C4P096, A0A024R462, H0YA47, Q6P0N6, P26038, P23443, P80723, A0A0A6YYJ5, P16989, A0A024RAM4, Q99697, E9PSH0, Q6FH36, A0A087WUF6, M1VKI3, B2R838
GO:0006970	response to osmotic stress	P	0.0351	0.000428	20	86	2.80112	1.25713	OVER	B5BU16, P30536, A0A024QZX3, P48594, Q15714, A0A0A0MQW3, P16989, A0A024RA53, B2R7Y0, Q9HBA0, B7Z5J8, A0A024QZT4, A0A0C4DG89, A0A087X1N8, Q59GX2, B2R841, Q92482, P29508, P05120, O15455
GO:0007409	axonogenesis	P	0.0352	0.000431	55	337	7.70308	4.92618	OVER	K7EJH8, Q53HQ0, P12814, A0A024R914, B2R9H9, P35579, Q9UBS0, A0A024R5F9, C4P096, A0A183YE00, X5DNK3, Q16394, Q15223, O43166, F8W914, Q13887, B7Z2A4, P35052, A0A024RAM4, Q9BUF5, B0YJ32, P25815, Q13177, B2R838, Q8TEY7, P29034, O75369, P11388, Q68D09, O75051, H7C4C5, A0A024RDV9, P20336, Q96Q42, P51805, Q00534, A0A0A1HAV6, A0A024R462, H0YA47, P61764, A0A024R2W4, U6FVB0, Q6P0N6, P26038, P23443, O00458,…
GO:0001618	virus receptor activity	F	0.0363	0.000447	14	51	1.96078	0.745505	OVER	V9HWB4, A0A024QZX3, P48594, A0A0A0MQW3, B2R7Y0, A0A024QZT4, Q59GR1, A0A087X1N8, J3KMZ9, P29508, A0A024R2W4, P05120, B7Z5W1, Q15223
GO:0006066	alcohol metabolic process	P	0.0376	0.000465	34	182	4.7619	2.66043	OVER	Q9NPB8, P52895, Q9BX95, Q6PKA6, Q6FHG5, J3QLJ8, C0JYY2, A0A1W2PQ47, O75881, Q00653, J3KMZ9, Q9Y6A2, P05091, B2R761, Q9NUI1, P47895, A0A0A0MSS8, A0A024R9D7, Q8N4T8, Q15800, O75911, Q92506, A0A024RAD8, B3KR97, Q8IZV5, Q01581, A0A024R1I5, Q59GR1, Q9NYT0, Q05GC8, P14550, O60494, A0A087WUF6, Q9H2A2
GO:0001906	cell killing	P	0.0387	0.00048	20	87	2.80112	1.27174	OVER	Q13740, A0A024QZX3, P48594, A0A024R035, A0A0A0MQW3, B2R7Y0, J9TPG6, P51159, A0A024QZT4, P17676, A0A087X1N8, Q9BUF5, P29508, Q6H3X3, P61764, A0A183YE00, P05120, A0A024R074, Q15223, P09668
GO:0050689	negative regulation of defense response to virus by host	P	0.0389	0.000486	5	8	0.70028	0.116942	OVER	P09914, B4DTZ5, Q13325, J9TPG6, Q5T765
GO:0030016	myofibril	C	0.0389	0.000488	46	271	6.44258	3.96141	OVER	P05787, P21291, A0A024RDE8, K7EJH8, P29034, O75369, P12814, Q13217, O75147, P19012, A0A024RA53, A1A4E9, O75340, P35579, O43819, P57075, A0A024RDT4, O00151, A0A024R2W4, B7Z5W1, Q6P0N6, Q92614, A0A0A0MTS7, Q13643, A0A0A6YYJ5, D9YZV5, A0A0K0K1I0, B2RA03, P08727, Q13707, Q04695, E9PDP5, P58546, A8MXQ7, Q5BKX8, K7ELP0, P25815, P23634, P24844, Q8TDZ2, M1VKI3, Q13177, P02533, P67936, B4DW52, P21333
GO:0043073	germ cell nucleus	C	0.0389	0.000489	8	20	1.12045	0.292355	OVER	V9HWB4, Q02539, P29966, P16403, P16402, P16104, H0Y8I7, O14965
GO:0048729	tissue morphogenesis	P	0.0405	0.000512	75	496	10.5042	7.2504	OVER	Q9Y3M8, P19012, A0A024RA53, P19013, A0A024R7J0, O00622, B2R9H9, P35579, A0A024RE15, P42224, J3KMZ9, Q9BZI1, P05091, O60248, A0A024RDT4, Q9NYQ8, X5DNK3, A0A0A0MTS7, A8KAG7, A0A0S2Z428, D9YZV5, B2RA03, P08727, Q13887, P35052, K7ELP0, B0YJ32, A0A024R4C3, V9HWG3, O60494, P24844, M1VKI3, A8K3W7, Q13177, P67936, B2R838, P09668, B4DW52, P21333, P05787, J3KNF5, O75369, O75881, A0A024R5H1, A1A4E9, Q68D09,…
GO:0043330	response to exogenous dsRNA	P	0.0407	0.000516	11	35	1.54062	0.511621	OVER	P09914, B4DTZ5, Q13325, O95786, Q7Z2W4, J3KPF3, Q53HQ0, O15455, Q5T765, Q9BTI6, Q14254
GO:0030182	neuron differentiation	P	0.0415	0.000537	125	916	17.507	13.3899	OVER	Q13753, Q53HQ0, B3KQY7, P12814, O75147, Q7Z4W7, A0A024R7J0, Q6QNY0, B2R9H9, P17676, Q9UBS0, A0A024R5F9, P42224, Q9BZI1, A0A024RDT4, B0I1S0, Q96BM9, Q6XYQ8, P49137, A8KAG7, O43166, Q12834, Q13887, P58546, B7Z2A4, D3DQM9, A0A024RAM4, Q9BUF5, B0YJ32, A0A024R4C3, P09382, Q16643, M1VKI3, Q9BRX9, A0A024RDE8, O75369, A0A024R5H1, P11388, A0A024RDV9, P51805, Q00534, Q9NPE2, A0A024R462, Q6P0N6, O14965, M0Q…
GO:0032989	cellular component morphogenesis	P	0.0415	0.000544	121	882	16.9468	12.8929	OVER	Q13753, Q53HQ0, P12814, O75147, A0A024RA53, B2R9H9, Q9UBS0, A0A024R5F9, O00151, Q6XYQ8, B7Z5W1, Q92614, A0A0A0MTS7, O43166, D9YZV5, B2RA03, P08727, P12429, Q13887, Q8NG31, P58546, B7Z2A4, K7ELP0, A0A024RAM4, Q9BUF5, B0YJ32, A0A024R152, P67936, B4DW52, P05787, A0A024RDE8, O75369, A1A4E9, P11388, Q14CM0, A0A024RDV9, P57075, P51805, Q92793, Q00534, A0A024R462, P40306, Q6P0N6, O14965, O00458, O15031,…
GO:0004129	cytochrome-c oxidase activity	F	0.0415	0.000545	9	25	1.2605	0.365444	OVER	P10606, E5E079, G5D8C8, O00483, P14854, H0UI06, P15954, Q9Y6N1, A0A024RBN6
GO:0015002	heme-copper terminal oxidase activity	F	0.0415	0.000545	9	25	1.2605	0.365444	OVER	P10606, E5E079, G5D8C8, O00483, P14854, H0UI06, P15954, Q9Y6N1, A0A024RBN6
GO:0016676	oxidoreductase activity, acting on a heme group of donors, oxygen as acceptor	F	0.0415	0.000545	9	25	1.2605	0.365444	OVER	P10606, E5E079, G5D8C8, O00483, P14854, H0UI06, P15954, Q9Y6N1, A0A024RBN6
GO:0008209	androgen metabolic process	P	0.0415	0.000545	9	25	1.2605	0.365444	OVER	P52895, O75911, Q92506, P14550, B2R761, Q8IZV5, J3QLJ8, A0A024QZB4, A0A0A0MSS8
GO:0045277	respiratory chain complex IV	C	0.0415	0.000545	9	25	1.2605	0.365444	OVER	P10606, E5E079, G5D8C8, O00483, P14854, H0UI06, P15954, Q9Y6N1, A0A024RBN6
GO:0006767	water-soluble vitamin metabolic process	P	0.0415	0.000546	21	95	2.94118	1.38869	OVER	P52895, V9HWD9, A0A024RAD8, Q4G0N4, P11117, P35354, A0A024R5H1, Q8IYQ7, B7Z5J8, D3YTI2, Q59GX2, A0A024R5C5, P14550, P05091, P40261, O60494, A0A1C7CYX9, A0A024R275, P47895, Q13574, A0A0A0MSS8
GO:0001655	urogenital system development	P	0.0423	0.000558	35	189	4.90196	2.76275	OVER	P21291, Q5EC54, J3KNF5, O75881, A0A024R7J0, P42224, Q9BZI1, P05091, O60248, P00966, P47895, A0A024RE18, A8KAG7, P27105, O14965, P80723, D6W4Z6, P09758, Q13887, Q8IZV5, Q13707, Q01581, Q59EN5, Q13308, P13612, B2R8E9, Q59GR1, P35052, Q07817, A0A024R4C3, O60494, A0A087WUF6, M1VKI3, P09668, B4DW52
GO:0098590	plasma membrane region	C	0.0423	0.000561	95	662	13.3053	9.67695	OVER	K7EJH8, Q53HQ0, P12814, Q9Y3M8, Q7Z4W7, Q01650, A0A024R7J0, B2R9H9, B5BU77, A0A024RE15, J3KMZ9, Q99720, A0A024RDT4, Q96BM9, A0A140VJM4, B4DQE1, C4P096, X5DNK3, E9PKC0, Q9BTI6, Q9UGM1, A0A024RE18, Q15223, A8KAC4, Q14254, O43166, Q13325, D9YZV5, B2R9M7, P12429, Q8WVF1, B4DZH6, Q5T765, P58546, P51159, A8MXQ7, Q5BKX8, K7ELP0, G3V4K0, Q59GX2, Q93050, Q53Z63, Q05639, P25815, Q92482, O60494, P23634, A0A…
GO:1901363	heterocyclic compound binding	F	0.0424	0.000565	295	3290	41.3165	48.0924	UNDER	A8K2Q6, P05204, Q86W28, A0A024R7J0, F5H3Z2, P17676, Q9HCJ3, F4ZW66, Q9UBS0, O60566, B2R623, Q9BZI1, Q96BM9, P49137, Q92614, A0A0A0MTS7, Q5T3F8, Q7Z739, Q6PUJ7, P62805, P12429, Q9H832, B2RCM6, P58546, Q9Y4L1, P16104, Q02447, A0A024RAM4, P62487, Q8IUE6, A0A024R4C3, P09382, Q16763, Q9Y2Y1, M1VKI3, Q92966, Q9H4K7, B4DW52, A4D1P6, Q9H1E3, J3KPF3, Q9UPP1, O75369, F5H0R1, A0A024R5H1, Q9ULH7, P15104, O60…
GO:1903146	regulation of mitophagy	P	0.0428	0.000574	39	218	5.46218	3.18667	OVER	P05787, P52895, B5BU16, A0A024QZX3, P48594, A0A0A0MQW3, P19012, A0A024RA53, P19013, B2R7Y0, A0A024R7J0, A1A4E9, A0A024QZT4, P35579, P42224, A6NCE7, B4DQE1, P29508, P62312, A0A0A0MSS8, P27105, A0A0S2Z428, P30536, B2RA03, P08727, P12429, Q04695, A8K4F0, B4DZH6, Q5VT79, A0A0S2Z3Y1, A0A024RAM4, A0A087X1N8, P14550, P05120, P02533, P09668, P42338, A0A024R050
GO:0048699	generation of neurons	P	0.0428	0.000575	139	1042	19.4678	15.2317	OVER	Q13753, Q53HQ0, B3KQY7, P12814, O75147, Q7Z4W7, A0A024R7J0, Q6QNY0, B2R9H9, P17676, Q9UBS0, A0A024R5F9, P42224, Q9BZI1, A0A024RDT4, B0I1S0, Q96BM9, Q6XYQ8, P49137, A8KAG7, O43166, Q12834, Q13887, P58546, B7Z2A4, D3DQM9, A0A024RAM4, Q9BUF5, B0YJ32, A0A024R4C3, P09382, Q16643, M1VKI3, Q9BRX9, A0A024RDE8, O75369, A0A024R5H1, P11388, Q14CM0, A0A024RDV9, P51805, Q00534, Q9NPE2, A0A024R462, Q6P0N6, A0A…
GO:0060644	mammary gland epithelial cell differentiation	P	0.0428	0.000586	7	16	0.980392	0.233884	OVER	P78545, Q9UBS0, B4DEE8, A0A024R7J0, P23443, P17676, B5BU77
GO:0000778	condensed nuclear chromosome kinetochore	C	0.0428	0.000586	7	16	0.980392	0.233884	OVER	O60566, Q5TEC6, P84243, B2R841, P68431, A8K1M4, Q16695
GO:0000788	nuclear nucleosome	C	0.0428	0.000586	7	16	0.980392	0.233884	OVER	B4DR52, Q5TEC6, Q8IUE6, P84243, P68431, Q16695, A0A0U1RRH7
GO:0070528	protein kinase C signaling	P	0.0428	0.000586	7	16	0.980392	0.233884	OVER	Q53HQ0, Q02952, Q9BTI6, Q13574, Q5CZB5, Q14254, B5BU77
GO:1901701	cellular response to oxygen-containing compound	P	0.0428	0.00059	110	791	15.4062	11.5626	OVER	A8K2Q6, V9HWE9, P12814, A0A024R7J0, B2R9H9, P17676, A0A024R8D5, Q9UBS0, P42224, P45973, D9YZV5, A8K319, P08727, Q13887, Q8NFZ5, Q5T765, B7Z2A4, D3DQM9, K7ELP0, P09382, M1VKI3, P67936, P42338, Q9H1E3, A0A090N8Y6, A0A024RDE8, O75369, P13726, C0JYY2, O75881, P35354, A0A024R5H1, A1A4E9, B2R9B4, Q00653, Q92793, Q00534, Q05823, P00966, A0A024R462, A0A0A0MSS8, M0QZM1, Q9BXK1, P09914, H0Y9P0, P22692, O43…
GO:0014070	response to organic cyclic compound	P	0.0428	0.00059	102	725	14.2857	10.5979	OVER	V9HWE9, Q53HQ0, A0A024R7J0, P17676, A0A024R8D5, Q9UBS0, P42224, Q9UGM1, Q14210, Q6PUJ7, Q13643, Q13642, B3KMR4, P12429, Q13887, Q5T765, Q02447, A0A024QZI5, P09382, B4DW52, B4DTZ5, A0A090N8Y6, J3KPF3, P13726, O75881, P35354, A0A024R5H1, B2R9B4, A0A0C4DG89, Q00653, Q92793, Q00534, P00966, A0A024R462, A0A024R1Y5, A0A0A0MSS8, O14965, Q9BXK1, P09914, P22692, A8MQ07, Q13707, Q01581, Q13308, P15514, A8K…
GO:0044449	contractile fiber part	C	0.0434	0.000601	45	265	6.30252	3.8737	OVER	P05787, P21291, A0A024RDE8, K7EJH8, P29034, O75369, P12814, Q13217, O75147, P19012, A0A024RA53, A1A4E9, O75340, P35579, P57075, A0A024RDT4, O00151, A0A024R2W4, B7Z5W1, Q6P0N6, Q92614, A0A0A0MTS7, Q13643, A0A0A6YYJ5, D9YZV5, A0A0K0K1I0, B2RA03, P08727, Q13707, Q04695, E9PDP5, P58546, A8MXQ7, Q5BKX8, K7ELP0, P25815, P23634, P24844, Q8TDZ2, M1VKI3, Q13177, P02533, P67936, B4DW52, P21333
GO:0008610	lipid biosynthetic process	P	0.0434	0.000602	62	396	8.68347	5.78863	OVER	O15162, Q9BX95, Q6PKA6, J3QLJ8, A0A1W2PQ47, V9HWA9, O00622, B5BU77, Q96PU8, Q9NUQ2, A0A024R8D5, A0A024R5F9, J3KMZ9, P05091, A8K8A4, Q9NUI1, P43155, V9HWJ2, A0A024RAD8, Q08AM6, Q9NYA4, B2R9M7, O00154, B3KY94, A0A024R1I5, Q53Z63, P55084, P42338, B3KM95, P52895, Q8N6M3, C0JYY2, O75881, P35354, A0A0B4J1S8, Q00653, Q9Y6A2, A0A024RBN1, B2R761, U6FVB0, P47895, Q53HJ8, A0A0A0MSS8, A0A024R9D7, Q8N4Q0, Q8N…
GO:0022008	neurogenesis	P	0.0438	0.000611	145	1096	20.3081	16.021	OVER	V9HWE9, Q13753, Q53HQ0, B3KQY7, P12814, O75147, Q7Z4W7, A0A024R7J0, Q6QNY0, B2R9H9, P17676, Q9UBS0, A0A024R5F9, P42224, Q9BZI1, A0A024RDT4, B0I1S0, Q96BM9, Q6XYQ8, P49137, A8KAG7, O43166, Q12834, O15013, Q13887, P58546, B7Z2A4, D3DQM9, A0A024RAM4, Q9BUF5, B0YJ32, A0A024R4C3, P09382, Q16643, M1VKI3, Q9BRX9, A0A024RDE8, O75369, A0A024RC30, A0A024R5H1, P11388, Q14CM0, A0A024RDV9, P51805, Q00534, Q9N…
GO:0032226	positive regulation of synaptic transmission, dopaminergic	P	0.0442	0.000619	6	12	0.840336	0.175413	OVER	P20336, Q53HQ0, A0A0A1HAV6, Q9BTI6, P51159, Q14254
GO:0007423	sensory organ development	P	0.0443	0.000622	50	302	7.0028	4.41456	OVER	Q5TCZ1, P26583, Q5EC54, Q6PKA6, P19012, Q6QNY0, P51788, B2R9H9, P35579, A0A024RE15, P42224, J3KMZ9, Q9BZI1, P05091, O60248, A0A024RDT4, O00151, X5DNK3, P49137, Q9UGM1, A0A024RE18, Q15223, A8KAG7, Q12873, O43166, A0A024RAD8, Q12834, P08727, Q13887, B7Z2A4, Q02447, Q07817, O60494, P23634, M1VKI3, J3KNF5, A1A4E9, O43819, Q00534, U6FVB0, Q9H4F8, P47895, Q8IZV5, Q9P0U4, Q04695, Q13308, Q99697, P08754,…
GO:0046546	development of primary male sexual characteristics	P	0.0446	0.000635	19	82	2.66106	1.19866	OVER	P52895, P26583, A0A024QYX3, B9VJ68, Q01581, Q5VU65, P16989, A0A024R7J0, Q07817, A0A024QZI5, P20336, P14550, O60248, Q99697, A0A0A1HAV6, U6FVB0, O15455, A0A0A0MSS8, Q14011
GO:0008584	male gonad development	P	0.0446	0.000635	19	82	2.66106	1.19866	OVER	P52895, P26583, A0A024QYX3, B9VJ68, Q01581, Q5VU65, P16989, A0A024R7J0, Q07817, A0A024QZI5, P20336, P14550, O60248, Q99697, A0A0A1HAV6, U6FVB0, O15455, A0A0A0MSS8, Q14011
GO:0001822	kidney development	P	0.0446	0.000635	30	154	4.20168	2.25113	OVER	Q5EC54, J3KNF5, A0A024R7J0, P42224, Q9BZI1, P05091, O60248, P00966, P47895, A0A024RE18, A8KAG7, P27105, O14965, P80723, D6W4Z6, P09758, Q13887, Q8IZV5, Q13707, Q01581, P13612, B2R8E9, P35052, Q07817, A0A024R4C3, O60494, A0A087WUF6, M1VKI3, P09668, B4DW52
GO:0071229	cellular response to acid chemical	P	0.0448	0.00064	26	129	3.64146	1.88569	OVER	P52895, Q5EC54, A0A024R377, C0JYY2, P19012, A0A024R5H1, A1A4E9, P17676, P05091, P00966, A0A024R462, X5DNK3, U6FVB0, P47895, A0A0A0MSS8, P08727, B2R9M7, Q13887, Q01581, Q04695, Q13308, D3DQM9, Q07817, P14550, M1VKI3, P02533
GO:0002831	regulation of response to biotic stimulus	P	0.0461	0.000661	50	304	7.0028	4.44379	OVER	P26583, Q8IY21, A0A024RA53, P19013, B2R7Y0, B5BU77, P42224, B4DQE1, A8KAC4, P27105, Q13325, A0A0S2Z428, A8K319, B2R9M7, P12429, Q5T765, O75182, A0A0S2Z3Y1, A0A024RAM4, A0A087X1N8, Q7Z2W4, B4DRL5, Q13177, B2R838, P05787, B4DTZ5, Q5TEC6, A0A024QZX3, P48594, A0A0A0MQW3, A0A024QZT4, P84243, P68431, P29508, Q16695, A0A024R1Y5, Q15646, P09914, O95786, A8K4F0, E9PDP5, J9TPG6, Q6P6C2, A8KA76, Q5VT79, Q96…
GO:0033273	response to vitamin	P	0.0479	0.000691	15	59	2.10084	0.862447	OVER	V9HWE9, P30536, Q01581, P35354, A0A024R5H1, Q16719, E5KPM5, P05091, Q99697, Q92482, B4DEE8, P23634, P47895, A8KAC4, A8K2S1
GO:0001909	leukocyte mediated cytotoxicity	P	0.0488	0.00071	19	83	2.66106	1.21327	OVER	Q13740, A0A024QZX3, P48594, A0A0A0MQW3, B2R7Y0, J9TPG6, P51159, A0A024QZT4, P17676, A0A087X1N8, Q9BUF5, P29508, Q6H3X3, P61764, A0A183YE00, P05120, A0A024R074, Q15223, P09668
GO:0022626	cytosolic ribosome	C	0.0488	0.000713	3	131	0.420168	1.91492	UNDER	A0A0C4DG89, Q15646, P05161
GO:0042270	protection from natural killer cell mediated cytotoxicity	P	0.0488	0.00072	8	21	1.12045	0.306973	OVER	A0A087X1N8, A0A024QZX3, P48594, P29508, A0A0A0MQW3, P05120, B2R7Y0, A0A024QZT4
GO:0006953	acute-phase response	P	0.0488	0.00072	8	21	1.12045	0.306973	OVER	O15162, P01583, Q5EC54, P00966, A0A024R462, P35354, P17676, A8K2S1
GO:0048643	positive regulation of skeletal muscle tissue development	P	0.0488	0.00072	8	21	1.12045	0.306973	OVER	P35052, Q9UBS0, K7EJH8, Q53HQ0, P12814, Q9BTI6, Q14254, P23443
GO:0031225	anchored component of membrane	C	0.0488	0.00072	8	21	1.12045	0.306973	OVER	P35052, Q53Z63, Q6YHK3, Q6H3X3, A8K4E0, A0A024R5H1, H3BUX1, Q14210
GO:0003735	structural constituent of ribosome	F	0.0491	0.000727	6	183	0.840336	2.67505	UNDER	Q15646, O60783, P05161, Q4U2R6, Q7Z7H8, A8MYK1
GO:0040008	regulation of growth	P	0.0501	0.000745	78	528	10.9244	7.71817	OVER	A8K2Q6, Q5EC54, K7EJH8, Q96L91, P12814, P19012, V9HWA9, A0A024R7J0, O00622, Q9UBS0, P42224, O60248, A8K8A4, A0A024RDT4, Q6XYQ8, C4P096, X5DNK3, E9PKC0, Q02539, O75629, Q6PUJ7, Q13643, Q13642, P08727, F8W914, P16989, P58546, Q07817, A0A024RAM4, P25815, A0A024R4C3, Q92522, E9PSH0, P24844, M1VKI3, Q13177, B2R838, Q9H4G0, A0A090N8Y6, Q5TEC6, A0A024R377, O75369, A1A4E9, A0A0C4DG89, Q68D09, O75051, H7C…
GO:0031342	negative regulation of cell killing	P	0.0503	0.000759	9	26	1.2605	0.380061	OVER	A0A087X1N8, A0A024QZX3, P48594, P29508, A0A0A0MQW3, P05120, B2R7Y0, J9TPG6, A0A024QZT4
GO:0016675	oxidoreductase activity, acting on a heme group of donors	F	0.0503	0.000759	9	26	1.2605	0.380061	OVER	P10606, E5E079, G5D8C8, O00483, P14854, H0UI06, P15954, Q9Y6N1, A0A024RBN6
GO:0001911	negative regulation of leukocyte mediated cytotoxicity	P	0.0503	0.000759	9	26	1.2605	0.380061	OVER	A0A087X1N8, A0A024QZX3, P48594, P29508, A0A0A0MQW3, P05120, B2R7Y0, J9TPG6, A0A024QZT4
GO:0006123	mitochondrial electron transport, cytochrome c to oxygen	P	0.0503	0.000759	9	26	1.2605	0.380061	OVER	P10606, E5E079, G5D8C8, O00483, P14854, H0UI06, P15954, Q9Y6N1, A0A024RBN6
GO:0000166	nucleotide binding	F	0.0506	0.000774	116	1461	16.2465	21.3565	UNDER	Q96L91, A0A024QYX3, Q86W28, Q7Z4W7, A0A024RA53, A0A024R7J0, Q9HCJ3, Q9UBS0, O60566, B2R623, A4CYL7, B0I1S0, Q96BM9, Q99640, P49137, Q969T7, Q92614, A0A0A0MTS7, Q9Y4C8, Q5T3F8, J3QTA2, P12429, Q9H832, B2RCM6, Q9Y4L1, D3DQM9, Q9BUF5, A0A024R4C3, A0A024R275, Q16763, M1VKI3, Q9H4K7, P42338, B4DW52, F5H0R1, P15104, P11388, A0A0C4DG89, Q00534, Q05823, P00966, Q53HJ8, A0A024R1Y5, O14965, M0QZM1, Q8N4T8,…
GO:0003008	system process	P	0.0506	0.000775	131	979	18.3473	14.3108	OVER	G3XAN8, Q15417, P12814, J3QLJ8, O75147, A0A024RA53, A0A024R7J0, B2R9H9, P17676, A0A126GW78, Q9UBS0, P42224, A0A024RDT4, Q6XYQ8, B7Z5W1, P49137, Q92614, A0A0A0MTS7, Q9UGM1, A8KAG7, P27105, D6W4Z6, D9YZV5, P08727, Q13887, P58546, A0A024RAU0, D3DQM9, K7ELP0, A0A087X1N8, Q96AB6, B0YJ32, Q9H4K7, P67936, P42338, B4DW52, A0A090N8Y6, A0A024RDE8, O75369, A0A0A0MQW3, A0A024RC30, P35354, A1A4E9, A0A024QZT4,…
GO:0008284	positive regulation of cell proliferation	P	0.0506	0.000775	85	585	11.9048	8.55138	OVER	P26583, Q6PKA6, P19013, B2R7Y0, A0A024R7J0, O75340, A0A024RA51, O00622, B2R9H9, B5BU77, Q9UBS0, P42224, J3KMZ9, P05091, O60248, C4P096, X5DNK3, B2RBW4, Q9UGM1, A8KAG7, A0A024R9Q1, A0A0S2Z428, Q68CZ2, Q9GZV4, Q12834, B2R9M7, P12429, B4DZH6, B7Z2A4, Q02447, Q07817, A0A087X1N8, A0A024R1Z1, Q93050, O60494, Q16763, D3DVW9, M1VKI3, P09668, P05787, P52895, A0A090N8Y6, A0A024QZX3, P29034, A8K4S9, P48594,…
GO:1901265	nucleoside phosphate binding	F	0.0506	0.000775	116	1462	16.2465	21.3711	UNDER	Q96L91, A0A024QYX3, Q86W28, Q7Z4W7, A0A024RA53, A0A024R7J0, Q9HCJ3, Q9UBS0, O60566, B2R623, A4CYL7, B0I1S0, Q96BM9, Q99640, P49137, Q969T7, Q92614, A0A0A0MTS7, Q9Y4C8, Q5T3F8, J3QTA2, P12429, Q9H832, B2RCM6, Q9Y4L1, D3DQM9, Q9BUF5, A0A024R4C3, A0A024R275, Q16763, M1VKI3, Q9H4K7, P42338, B4DW52, F5H0R1, P15104, P11388, A0A0C4DG89, Q00534, Q05823, P00966, Q53HJ8, A0A024R1Y5, O14965, M0QZM1, Q8N4T8,…
GO:0045444	fat cell differentiation	P	0.0518	0.000798	22	103	3.08123	1.50563	OVER	A0A0S2Z3R6, Q5TBU2, Q13887, B4DZH6, Q687X5, P35354, Q9HBA0, A0A024R7J0, P17676, B5BU77, B2R9B4, Q9UBS0, J3KMZ9, Q59GX2, O60248, Q9H4B6, B3KUL5, Q05823, Q5TBU5, A0A024QZB4, A0PK00, P23443
GO:2000379	positive regulation of reactive oxygen species metabolic process	P	0.0518	0.000799	19	84	2.66106	1.22789	OVER	V9HWE9, A0A024R9Q1, P52895, P30536, B9VJ68, B2R9M7, Q6FHG5, Q13887, P35354, P51159, B5BU77, P14550, A0A024R4C3, P00966, X5DNK3, M1VKI3, A0A0A0MSS8, P60602, P10909
GO:0046395	carboxylic acid catabolic process	P	0.0521	0.000814	38	215	5.32213	3.14282	OVER	P52895, P35914, Q9BRX9, Q6PKA6, A0A024R7J0, P15104, A0A024RAV0, B5BU77, A0A0J9YWM6, Q9UBS0, P05091, Q92793, B2R761, A0A024R5D2, Q9NUI1, B3KXN9, P43155, P47895, A0A0A0MSS8, A0A024R9D7, P23443, Q92506, A0A0K2GN21, A0A024RAD8, Q01581, Q9H0N5, Q16719, D4QEZ8, E7EVC7, A0A024R5C5, P14550, Q9UKG9, P23434, P23634, P48775, P55084, O14832, Q9H2A2
GO:0042267	natural killer cell mediated cytotoxicity	P	0.0521	0.000815	16	66	2.2409	0.964771	OVER	A0A024QZX3, P48594, A0A0A0MQW3, B2R7Y0, J9TPG6, P51159, A0A024QZT4, P17676, A0A087X1N8, Q9BUF5, P29508, Q6H3X3, A0A183YE00, P05120, A0A024R074, Q15223
GO:0002228	natural killer cell mediated immunity	P	0.0521	0.000815	16	66	2.2409	0.964771	OVER	A0A024QZX3, P48594, A0A0A0MQW3, B2R7Y0, J9TPG6, P51159, A0A024QZT4, P17676, A0A087X1N8, Q9BUF5, P29508, Q6H3X3, A0A183YE00, P05120, A0A024R074, Q15223
GO:0046329	negative regulation of JNK cascade	P	0.0521	0.000816	13	48	1.82073	0.701652	OVER	V9HWE9, Q15326, A0A024QZX3, P48594, B2R6E2, A0A0A0MQW3, B2R7Y0, A0A024QZT4, A0A087X1N8, A0A024R4C3, A0A024R5D2, P29508, P05120
GO:0051649	establishment of localization in cell	P	0.0521	0.000819	150	1818	21.0084	26.5751	UNDER	G3XAN8, V9HWE9, B3KQY7, P12814, B2RCD2, Q86W28, Q7Z4W7, A0A024RA53, A0A024R7J0, Q6QNY0, P42224, Q86XE0, A0A024RDT4, B0I1S0, Q96BM9, Q6XYQ8, B4DV24, P43155, P49137, A8KAG7, P27105, Q6PUJ7, Q8NBA8, Q12834, Q8WVF1, Q9H832, Q53EZ4, Q5T765, P58546, Q9Y4L1, A0A024RAM4, G3V4K0, Q9BUF5, Q96CF2, Q14181, A0A024R4C3, Q16763, P09668, P42338, B4DTZ5, Q9BRX9, P56134, O75369, A0A024R5H1, Q00653, A0A024RDV9, B2R…
GO:0061134	peptidase regulator activity	F	0.0529	0.000841	25	124	3.5014	1.8126	OVER	A0A024QZX3, Q9UKL3, P48594, D6RCM8, Q6YHK3, Q6FHG5, A0A0A0MQW3, B2R7Y0, V9HWA9, P50454, A0A024QZT4, A0A024QYT5, Q9UBS0, P29508, A0A024R462, P49137, P23443, H0Y9P0, Q9H832, O60936, A0A140VJT2, Q9BS40, A0A087X1N8, P05120, P09668
GO:0051707	response to other organism	P	0.0529	0.000843	100	712	14.0056	10.4078	OVER	V9HWE9, Q86W28, A0A024RA53, P17676, A0A024R3J1, A0A024R8D5, F4ZW66, Q9UBS0, P42224, P49137, P27105, A0A0S2Z428, Q9UGM3, A8K319, P12429, Q8NFZ5, Q5T765, A0A0S2Z3Y1, A0A024RAM4, A0A087X1N8, B4DRL5, P09382, A0A024R152, Q9Y2Y1, B4DW52, P05787, B4DR52, B4DTZ5, P13726, A0A0A0MQW3, C0JYY2, P35354, A0A024QZT4, B2R9B4, A0A0C4DG89, Q00653, Q00534, Q05823, P00966, P29508, A0A024R462, Q96AZ6, A0A024R1Y5, M0Q…
GO:0031175	neuron projection development	P	0.0529	0.000843	100	712	14.0056	10.4078	OVER	Q13753, Q53HQ0, P12814, O75147, Q7Z4W7, A0A024R7J0, Q6QNY0, B2R9H9, Q9UBS0, A0A024R5F9, A0A024RDT4, Q96BM9, Q6XYQ8, P49137, O43166, Q12834, Q13887, B7Z2A4, D3DQM9, A0A024RAM4, Q9BUF5, B0YJ32, P09382, Q16643, M1VKI3, A0A024RDE8, O75369, A0A024R5H1, P11388, A0A024RDV9, P51805, Q00534, A0A024R462, Q6P0N6, O14965, O00458, O15031, A0A0A6YYJ5, A8MQ07, Q13948, Q13308, P15514, Q99697, A0A1C7CYX9, B3KVE3,…
GO:0043207	response to external biotic stimulus	P	0.0529	0.000843	100	712	14.0056	10.4078	OVER	V9HWE9, Q86W28, A0A024RA53, P17676, A0A024R3J1, A0A024R8D5, F4ZW66, Q9UBS0, P42224, P49137, P27105, A0A0S2Z428, Q9UGM3, A8K319, P12429, Q8NFZ5, Q5T765, A0A0S2Z3Y1, A0A024RAM4, A0A087X1N8, B4DRL5, P09382, A0A024R152, Q9Y2Y1, B4DW52, P05787, B4DR52, B4DTZ5, P13726, A0A0A0MQW3, C0JYY2, P35354, A0A024QZT4, B2R9B4, A0A0C4DG89, Q00653, Q00534, Q05823, P00966, P29508, A0A024R462, Q96AZ6, A0A024R1Y5, M0Q…
GO:0044281	small molecule metabolic process	P	0.053	0.000848	202	1614	28.2913	23.593	OVER	A8K2Q6, Q9NPB8, J3QLJ8, A0A024R7J0, B2R9H9, F4ZW66, Q9UBS0, A0A024R5F9, O60566, B2R623, B3KXN9, P43155, P49137, A0A024QZB4, A0A0A0MTS7, P27105, P52209, O00154, B2RCM6, Q9B2Z9, P62487, P23434, M1VKI3, A8K3S1, B2RBL3, Q9BRX9, Q9BRX8, P56134, O75369, A0A024R5H1, P15104, O60669, Q9Y6A2, B2R761, P40306, Q86WA6, A0A0A0MSS8, Q8N4T8, H0Y9P0, O75911, P22692, Q01581, A8K4F0, P36954, Q9UKG9, X6R8F3, A0A1C7C…
GO:0005911	cell-cell junction	C	0.0543	0.000873	59	378	8.26331	5.52551	OVER	K7EJH8, Q53HQ0, Q15417, P12814, O75147, Q7Z4W7, O00622, P35579, B5BU77, A0A024RE15, Q9NYQ8, B7Z5W1, Q8N144, E9PKC0, Q9BTI6, Q15223, Q14254, P27105, H0Y8I7, O43166, O15013, B2R9M7, P16989, P58546, Q96JY6, B7Z2A4, Q59GX2, Q92482, Q16643, Q13177, B2R838, P21333, P05787, Q9H4G0, B5BU16, O75369, A0A024RC30, Q14CM0, P20336, Q9H4B6, Q00534, A0A0A1HAV6, A0A024R2W4, Q6P0N6, P26038, B3KMX6, O95786, P09758,…
GO:0043292	contractile fiber	C	0.0556	0.000897	47	284	6.58263	4.15144	OVER	P05787, P21291, A0A024RDE8, K7EJH8, P29034, O75369, P12814, Q13217, O75147, P19012, A0A024RA53, A1A4E9, O75340, P35579, O43819, P57075, A0A024RDT4, O00151, A0A024R2W4, B7Z5W1, Q6P0N6, Q92614, A0A0A0MTS7, Q13643, A0A0A6YYJ5, D9YZV5, A0A0K0K1I0, B2RA03, P08727, Q13707, Q04695, E9PDP5, P58546, A8MXQ7, Q5BKX8, K7ELP0, P20700, P25815, P23634, P24844, Q8TDZ2, M1VKI3, Q13177, P02533, P67936, B4DW52, P21…
GO:0016054	organic acid catabolic process	P	0.0575	0.000932	38	218	5.32213	3.18667	OVER	P52895, P35914, Q9BRX9, Q6PKA6, A0A024R7J0, P15104, A0A024RAV0, B5BU77, A0A0J9YWM6, Q9UBS0, P05091, Q92793, B2R761, A0A024R5D2, Q9NUI1, B3KXN9, P43155, P47895, A0A0A0MSS8, A0A024R9D7, P23443, Q92506, A0A0K2GN21, A0A024RAD8, Q01581, Q9H0N5, Q16719, D4QEZ8, E7EVC7, A0A024R5C5, P14550, Q9UKG9, P23434, P23634, P48775, P55084, O14832, Q9H2A2
GO:0007165	signal transduction	P	0.0575	0.000934	348	2982	48.7395	43.5901	OVER	A8K2Q6, P05204, Q53HQ0, Q15417, Q86W28, A0A024R7J0, B2R9H9, P17676, Q9UBS0, Q86XE0, A0A024RDT4, Q96BM9, B4DV24, P43155, P49137, Q92614, A0A024QZB4, O14545, Q9UGM1, P27105, Q6PUJ7, A0A0S2Z428, Q9UGM3, A8K319, Q12834, P08727, Q08AM6, P12429, Q8NFZ5, Q9H832, Q53EZ4, B2RCM6, P58546, Q9Y4L1, O60337, A0A087X1N8, P62487, B4DRL5, A0A024R4C3, P09382, Q16763, Q16643, M1VKI3, B3KM95, B4DW52, P05787, B2RBL3,…
GO:0007155	cell adhesion	P	0.0578	0.000942	113	827	15.8263	12.0889	OVER	Q13753, Q53HQ0, P12814, A8K4E0, B2RCD2, A0A024RA53, A0A024R7J0, B2R9H9, P17676, B7Z5W1, E9PKC0, Q92614, H3BUX1, Q14210, Q13643, Q13642, D9YZV5, P12429, Q13887, A0A024RAU0, B7Z2A4, A0A0S2Z3Y1, K7ELP0, B0YJ32, B4DRL5, P09382, V9HWG3, D3DVW9, M1VKI3, P67936, P42338, B4DW52, A0A024RDE8, O75369, A0A024RC30, Q9H788, A0A024R5H1, A0A087WWM1, Q14CM0, O00291, P57075, Q92793, Q00534, P00966, A0A024R462, Q9N…
GO:0046890	regulation of lipid biosynthetic process	P	0.0591	0.000966	22	105	3.08123	1.53486	OVER	P52895, H0Y9P0, O75911, P30536, Q8N6M3, B2R9M7, C0JYY2, O75881, P35354, V9HWA9, A0A024R1I5, O00622, B5BU77, Q00653, J3KMZ9, P14550, Q53Z63, A0A024RBN1, A0A087WUF6, V9HWJ2, A0A0A0MSS8, A8K2S1
GO:0016482	cytosolic transport	P	0.0596	0.000992	8	205	1.12045	2.99664	UNDER	Q86XE0, A0A096LPC5, Q96BM9, A8K0Z3, B2RCD2, Q7Z4W7, Q9H832, P26038
GO:0030299	intestinal cholesterol absorption	P	0.0596	0.001	5	9	0.70028	0.13156	OVER	P52895, J3KMZ9, P14550, A0A0A0MSS8, Q59GR1
GO:0030280	structural constituent of epidermis	F	0.0596	0.001	5	9	0.70028	0.13156	OVER	P08727, Q04695, P19012, A1A4E9, P02533
GO:0006707	cholesterol catabolic process	P	0.0596	0.001	5	9	0.70028	0.13156	OVER	Q05GC8, P52895, Q9Y6A2, P14550, A0A0A0MSS8
GO:0016127	sterol catabolic process	P	0.0596	0.001	5	9	0.70028	0.13156	OVER	Q05GC8, P52895, Q9Y6A2, P14550, A0A0A0MSS8
GO:0042635	positive regulation of hair cycle	P	0.0596	0.001	5	9	0.70028	0.13156	OVER	P08727, Q04695, P19012, A1A4E9, P02533
GO:0051798	positive regulation of hair follicle development	P	0.0596	0.001	5	9	0.70028	0.13156	OVER	P08727, Q04695, P19012, A1A4E9, P02533
GO:0048265	response to pain	P	0.0596	0.001	5	9	0.70028	0.13156	OVER	A0A024R9Q1, P30536, B2R9M7, U6FVB0, B5BU77
GO:0061564	axon development	P	0.0596	0.001	57	365	7.98319	5.33548	OVER	K7EJH8, Q53HQ0, P12814, A0A024R914, B2R9H9, P35579, Q9UBS0, A0A024R5F9, C4P096, A0A183YE00, X5DNK3, Q16394, Q15223, O43166, F8W914, Q13887, B7Z2A4, P35052, A0A024RAM4, Q9BUF5, B0YJ32, P25815, Q13177, B2R838, Q8TEY7, P29034, O75369, A0A024R5H1, P11388, Q68D09, O75051, H7C4C5, A0A024RDV9, P20336, Q96Q42, P51805, Q00534, A0A0A1HAV6, A0A024R462, H0YA47, P61764, A0A024R2W4, U6FVB0, Q6P0N6, P26038, P23…
GO:0051546	keratinocyte migration	P	0.0609	0.00103	8	22	1.12045	0.32159	OVER	Q9H4G0, B2RA03, P08727, Q04695, P19012, A0A087WUF6, A1A4E9, P02533
GO:0008210	estrogen metabolic process	P	0.061	0.00104	9	27	1.2605	0.394679	OVER	Q8N4T8, P52895, Q92506, P14550, B2R761, Q8IZV5, J3QLJ8, A0A024QZB4, A0A0A0MSS8
GO:0014874	response to stimulus involved in regulation of muscle adaptation	P	0.0613	0.00105	6	13	0.840336	0.190031	OVER	Q9UBS0, K7EJH8, Q9NYA4, P12814, O60936, P23443
GO:0008106	alcohol dehydrogenase (NADP+) activity	F	0.0613	0.00105	6	13	0.840336	0.190031	OVER	P52895, O75911, P14550, Q6PKA6, Q8IZV5, A0A0A0MSS8
GO:0044241	lipid digestion	P	0.0613	0.00105	6	13	0.840336	0.190031	OVER	P52895, J3KMZ9, P14550, Q99697, A0A0A0MSS8, Q59GR1
GO:0008219	cell death	P	0.0619	0.00107	197	1575	27.591	23.0229	OVER	A8K2Q6, Q14689, Q96TA1, Q15417, Q86W28, A0A024R7J0, P17676, Q9UBS0, O60566, Q96BM9, P49137, Q92614, Q6PUJ7, P12429, Q8NFZ5, Q9H832, P58546, Q9Y4L1, Q02447, A0A087X1N8, P62487, B4DRL5, A0A024R4C3, P09382, M1VKI3, B4DW52, P05787, O75369, P13726, A0A024QZT4, A0A087WWM1, A0A0C4DG89, O00291, P29508, A0A024R462, Q96AZ6, A0A0A0MSS8, P09914, Q15326, H0Y9P0, B2R6E2, Q13707, A8K4F0, P20700, Q99697, X6R8F3,…
GO:0060539	diaphragm development	P	0.0619	0.00108	3	3	0.420168	0.0438532	OVER	P00966, Q59GR1, P80723
GO:0034344	regulation of type III interferon production	P	0.0619	0.00108	3	3	0.420168	0.0438532	OVER	O95786, O15455, A8KA76
GO:0034343	type III interferon production	P	0.0619	0.00108	3	3	0.420168	0.0438532	OVER	O95786, O15455, A8KA76
GO:1903905	positive regulation of establishment of T cell polarity	P	0.0619	0.00108	3	3	0.420168	0.0438532	OVER	Q53HQ0, Q9BTI6, Q14254
GO:0033227	dsRNA transport	P	0.0619	0.00108	3	3	0.420168	0.0438532	OVER	Q53HQ0, Q9BTI6, Q14254
GO:0001568	blood vessel development	P	0.0626	0.0011	61	395	8.54342	5.77401	OVER	P26583, Q9Y3M8, A0A024RA53, Q8NFW1, V9HWA9, A0A024R7J0, O75340, O00622, B2R9H9, P35579, A0A024QYT5, B5BU77, Q96PU8, P42224, J3KMZ9, P05091, B0I1S0, B4DQE1, X5DNK3, Q8N144, Q92614, Q9UGM1, A8KAG7, A0A024R9Q1, A0A0S2Z428, B2R9M7, P12429, Q13887, B4DZH6, B7Z2A4, A0A0S2Z3Y1, O60494, B2R838, P09668, P42338, B4DW52, P01583, B2RBL3, P13726, C0JYY2, P35354, A0A024R5H1, B2R9B4, H2BNB9, Q14CM0, Q03169, A0A…
GO:0034655	nucleobase-containing compound catabolic process	P	0.0626	0.0011	24	415	3.36134	6.06636	UNDER	Q15646, B2RBL3, P26583, H0Y9P0, A0A024R259, Q16831, Q96QE5, F5H0R1, P36873, D3DQM9, Q9H9A5, A0A024RAM4, E5KPM5, Q7Z2W4, P62487, Q53Z63, A0A1C7CYX9, Q96AZ6, A8K7D9, Q86YA3, Q969T7, P62312, Q53HJ8, Q8WYV8
GO:0007584	response to nutrient	P	0.063	0.00112	24	119	3.36134	1.73951	OVER	V9HWE9, P52895, P35914, P30536, Q6PKA6, Q01581, P35354, A0A024R5H1, Q16719, Q9UBS0, E5KPM5, P14550, P05091, Q99697, P00966, Q92482, B4DEE8, P23634, P47895, P08754, A0A0A0MSS8, A8KAC4, P23443, A8K2S1
GO:0033554	cellular response to stress	P	0.063	0.00112	215	1737	30.112	25.391	OVER	A8K2Q6, Q53HQ0, A0A024R7J0, B2R9H9, P17676, Q9UBS0, P49137, A0A024QZB4, Q9UGM1, P27105, A0A0S2Z428, D9YZV5, Q12834, P62805, P08727, P12429, Q8NFZ5, Q9H832, P58546, Q9Y4L1, P16104, O60337, A0A024RAM4, A0A087X1N8, P62487, Q8IUE6, A0A024R4C3, Q16763, Q9Y2Y1, M1VKI3, P67936, P05787, Q9NRY2, Q9UPP1, P13726, A0A024R5H1, A1A4E9, P15104, A0A024QZT4, A0A087WWM1, A0A0C4DG89, P29508, Q96AZ6, A0A0A0MSS8, Q15…
GO:0072001	renal system development	P	0.063	0.00112	31	168	4.34174	2.45578	OVER	Q5EC54, J3KNF5, A0A024R7J0, P42224, Q9BZI1, P05091, O60248, P00966, P47895, A0A024RE18, A8KAG7, P27105, O14965, P80723, D6W4Z6, P09758, Q13887, Q8IZV5, Q13707, Q01581, P13612, B2R8E9, Q59GR1, P35052, Q07817, A0A024R4C3, O60494, A0A087WUF6, M1VKI3, P09668, B4DW52
GO:0060485	mesenchyme development	P	0.063	0.00112	31	168	4.34174	2.45578	OVER	A0A024RDE8, A0A024QZX3, P29034, P48594, A0A0A0MQW3, B2R7Y0, A0A024R5H1, A0A024QZT4, Q68D09, P42224, J3KMZ9, P05091, O60248, P29508, A0A024R2W4, P47895, P80723, F8W914, Q8IZV5, Q13707, P36873, Q13308, B2R8E9, A0A0S2Z3Y1, A0A087X1N8, P25815, Q99697, O60494, P05120, A8K3W7, B4DW52
GO:0048518	positive regulation of biological process	P	0.0649	0.00116	400	3495	56.0224	51.089	OVER	A8K2Q6, Q6QNY0, P17676, O60566, Q9BZI1, Q86XE0, A0A024RDT4, O00151, P49137, Q92614, A0A024QZB4, A0A0A0MTS7, Q9UGM1, P27105, Q7Z739, Q6PUJ7, A0A0S2Z428, D9YZV5, Q9UGM3, A8K319, Q5TBU2, Q12834, P08727, Q8NFZ5, Q9H832, P16104, A0A024RAM4, P62487, Q5TBU5, Q9Y2Y1, M1VKI3, P67936, P05787, A4D1P6, Q9H1E3, Q9BRX9, A0A024RC30, P15104, A0A087WWM1, A0A0C4DG89, O00291, A0A024RDV9, B2R761, P29508, A0A024R462,…
GO:0048738	cardiac muscle tissue development	P	0.066	0.00118	29	155	4.06162	2.26575	OVER	P21291, A0A024RDE8, K7EJH8, P12814, A0A024RC30, O75147, A0A024RA53, P35579, P05091, P57075, Q9H4B6, P47895, Q92614, A0A0A0MTS7, P29966, Q13643, D9YZV5, A0A0K0K1I0, F4MHI3, Q13707, Q96JY6, O75182, K7ELP0, Q99697, A0A024R4C3, A0A087WUF6, P24844, P67936, B4DW52
GO:1901698	response to nitrogen compound	P	0.0663	0.0012	101	728	14.1457	10.6417	OVER	V9HWE9, Q53HQ0, P12814, A0A024R7J0, P17676, Q9UBS0, P42224, Q99640, Q9UGM1, D6W4Z6, Q13887, Q5T765, Q9B2Z9, B7Z2A4, D3DQM9, A0A024R4C3, M1VKI3, P42338, B4DTZ5, Q9H1E3, A0A090N8Y6, J3KPF3, A4GYN5, O75369, Q5VT66, P35354, A0A024R5H1, B2R9B4, Q00653, Q14CM0, Q92793, Q00534, Q05823, P40261, P00966, A0A024R1Y5, Q9BXK1, P09914, P22692, O43665, A8MQ07, Q01581, P15514, A8KA76, Q9UKG9, Q13151, A0A1C7CYX9,…
GO:0032873	negative regulation of stress-activated MAPK cascade	P	0.0663	0.0012	15	62	2.10084	0.9063	OVER	V9HWE9, Q15326, A0A024QZX3, P48594, B2R6E2, A0A0A0MQW3, B2R7Y0, A0A024QZT4, A0A024RE15, A0A087X1N8, A0A024R4C3, A0A024R5D2, P29508, P05120, P26038
GO:0070303	negative regulation of stress-activated protein kinase signaling cascade	P	0.0663	0.0012	15	62	2.10084	0.9063	OVER	V9HWE9, Q15326, A0A024QZX3, P48594, B2R6E2, A0A0A0MQW3, B2R7Y0, A0A024QZT4, A0A024RE15, A0A087X1N8, A0A024R4C3, A0A024R5D2, P29508, P05120, P26038
GO:0042330	taxis	P	0.0663	0.00121	53	336	7.42297	4.91156	OVER	P26583, K7EJH8, P12814, B2RCD2, A0A024RA53, O00622, B2R9H9, P35579, A0A024QYT5, B5BU77, A0A024RE15, Q9UBS0, A0A024R5F9, A0A183YE00, X5DNK3, P49137, Q16394, Q15223, A0A024R9Q1, B2R9M7, P12429, Q13887, B7Z2A4, P35052, Q9BUF5, P25815, B4DRL5, P09382, B2R838, P42338, B2RBL3, Q8TEY7, P13726, Q96C19, A0A024R5H1, A0A0B4J1S8, B2R9B4, O75051, P20336, P51805, A0A0A1HAV6, A0A024R462, A0A024R2W4, U6FVB0, P26…
GO:0006935	chemotaxis	P	0.0663	0.00121	53	336	7.42297	4.91156	OVER	P26583, K7EJH8, P12814, B2RCD2, A0A024RA53, O00622, B2R9H9, P35579, A0A024QYT5, B5BU77, A0A024RE15, Q9UBS0, A0A024R5F9, A0A183YE00, X5DNK3, P49137, Q16394, Q15223, A0A024R9Q1, B2R9M7, P12429, Q13887, B7Z2A4, P35052, Q9BUF5, P25815, B4DRL5, P09382, B2R838, P42338, B2RBL3, Q8TEY7, P13726, Q96C19, A0A024R5H1, A0A0B4J1S8, B2R9B4, O75051, P20336, P51805, A0A0A1HAV6, A0A024R462, A0A024R2W4, U6FVB0, P26…
GO:0022610	biological adhesion	P	0.0666	0.00122	113	833	15.8263	12.1766	OVER	Q13753, Q53HQ0, P12814, A8K4E0, B2RCD2, A0A024RA53, A0A024R7J0, B2R9H9, P17676, B7Z5W1, E9PKC0, Q92614, H3BUX1, Q14210, Q13643, Q13642, D9YZV5, P12429, Q13887, A0A024RAU0, B7Z2A4, A0A0S2Z3Y1, K7ELP0, B0YJ32, B4DRL5, P09382, V9HWG3, D3DVW9, M1VKI3, P67936, P42338, B4DW52, A0A024RDE8, O75369, A0A024RC30, Q9H788, A0A024R5H1, A0A087WWM1, Q14CM0, O00291, P57075, Q92793, Q00534, P00966, A0A024R462, Q9N…
GO:0016874	ligase activity	F	0.0666	0.00122	11	246	1.54062	3.59597	UNDER	O60337, Q96EP0, A0A024R5C5, A8K319, B3KQY7, B3KMR4, Q12933, P00966, B4DY32, B2RBW4, P15104
GO:0003779	actin binding	F	0.0666	0.00123	51	319	7.14286	4.66306	OVER	P21291, K7EJH8, Q15417, P12814, A0A024RA53, P35579, B5BU77, Q9NXW9, A0A024RDT4, A8K0Z3, B4DQE1, X5DNK3, Q92614, A0A0A0MTS7, P29966, Q13643, D9YZV5, B2R9M7, P12429, B4DZH6, Q96JY6, K7ELP0, A0A024RAM4, P24844, Q16643, P67936, P21333, Q9H4G0, A0A024RDE8, Q9UI15, P29034, O75369, Q96C19, Q9NQW6, Q9ULH7, Q68D09, O00291, P57075, A0A024R2W4, Q6P0N6, P26038, B3KMX6, A0A0A6YYJ5, A0A0K0K1I0, Q5U0D2, Q9HBA0,…
GO:0005719	nuclear euchromatin	C	0.067	0.00124	13	50	1.82073	0.730887	OVER	Q5TEC6, A0A024QYX3, Q13887, O95503, P16403, P16402, P84243, P68431, Q92522, Q16695, Q02539, P45973, Q14011
GO:0009607	response to biotic stimulus	P	0.0686	0.00127	102	737	14.2857	10.7733	OVER	V9HWE9, Q86W28, A0A024RA53, P17676, A0A024R3J1, A0A024R8D5, F4ZW66, Q9UBS0, P42224, P49137, P27105, A0A0S2Z428, Q9UGM3, A8K319, P12429, Q8NFZ5, Q5T765, A0A0S2Z3Y1, A0A024RAM4, A0A087X1N8, B4DRL5, A0A024R4C3, P09382, A0A024R152, Q9Y2Y1, B4DW52, P05787, B4DR52, B4DTZ5, P13726, A0A0A0MQW3, C0JYY2, P35354, A0A024QZT4, B2R9B4, A0A0C4DG89, Q00653, Q00534, Q05823, P00966, P29508, A0A024R462, Q96AZ6, A0A…
GO:0006694	steroid biosynthetic process	P	0.0686	0.00127	21	100	2.94118	1.46177	OVER	Q8N4T8, Q15800, P52895, P30536, A0A024RAD8, Q01581, J3QLJ8, C0JYY2, A0A1W2PQ47, O75881, A0A024R1I5, Q59GR1, Q00653, Q05GC8, Q9Y6A2, P14550, B2R761, A0A087WUF6, P55084, Q53HJ8, A0A0A0MSS8
GO:0034250	positive regulation of cellular amide metabolic process	P	0.0707	0.00132	33	185	4.62185	2.70428	OVER	A0A024QYX3, Q13217, P19012, A1A4E9, O00622, B5BU77, A0A0C4DG89, Q00653, Q96PU8, Q9UBS0, O60248, Q00534, Q99640, X5DNK3, P23443, O14965, Q14011, Q7Z739, A0A024R9Q1, Q6MZS5, H0Y9P0, Q9GZV4, P08727, B2R9M7, Q04695, P16989, D3DQM9, B2R8Z8, P62487, E9PSH0, Q13151, P02533, P10909
GO:0048812	neuron projection morphogenesis	P	0.0708	0.00132	71	480	9.94398	7.01652	OVER	Q5EC54, K7EJH8, Q53HQ0, P12814, O75147, A0A024R914, B2R9H9, P35579, B5BU77, Q9UBS0, A0A024R5F9, A8K8A4, P30291, Q6XYQ8, C4P096, A0A183YE00, X5DNK3, Q16394, P29966, Q15223, O43166, B2R9M7, F8W914, Q13887, Q96JY6, B7Z2A4, P35052, A0A024RAM4, Q9BUF5, B0YJ32, P25815, Q13177, A0A024R074, B2R838, Q9H4G0, A0A024RDE8, Q8TEY7, P29034, O75369, P11388, Q68D09, O75051, H7C4C5, A0A024RDV9, P20336, Q96Q42, P51…
GO:0009615	response to virus	P	0.0714	0.00134	65	432	9.10364	6.31487	OVER	O15162, Q8IY21, A0A024RA53, P19013, B2R7Y0, F4ZW66, P42224, B4DQE1, A8KAC4, D3DTP7, P27105, Q13325, A0A0S2Z428, Q9UGM3, A8K319, P12429, Q5T765, O75182, A0A0S2Z3Y1, Q07817, A0A024RAM4, A0A087X1N8, Q7Z2W4, B4DRL5, Q9Y2Y1, Q13177, B2R838, B4DW52, P05787, B4DTZ5, Q5TEC6, A0A024QZX3, P48594, Q13217, A0A0A0MQW3, C0JYY2, A0A024QZT4, B2R9B4, A0A0C4DG89, Q00653, P84243, Q00534, Q05823, P68431, P29508, Q16…
GO:0042634	regulation of hair cycle	P	0.0719	0.00136	7	18	0.980392	0.263119	OVER	P08727, Q04695, B4DLJ5, P19012, Q9HBA0, A1A4E9, P02533
GO:0016709	oxidoreductase activity, acting on paired donors, with incorporation or reduction of molecular oxygen, NAD(P)H as one donor, and incorporation of one atom of oxygen	F	0.0719	0.00136	7	18	0.980392	0.263119	OVER	Q15800, P52895, Q9Y6A2, P14550, O75881, Q8TDZ2, A0A0A0MSS8
GO:0046661	male sex differentiation	P	0.0721	0.00137	20	92	2.80112	1.34483	OVER	P52895, P26583, A0A024QYX3, Q9Y576, B9VJ68, Q01581, Q5VU65, P16989, A0A024R7J0, Q07817, A0A024QZI5, P20336, P14550, O60248, Q99697, A0A0A1HAV6, U6FVB0, O15455, A0A0A0MSS8, Q14011
GO:0032728	positive regulation of interferon-beta production	P	0.0721	0.00139	9	28	1.2605	0.409297	OVER	P26583, O95786, Q7Z2W4, Q53HQ0, O15455, A0A024R1Y5, Q9BTI6, Q14254, A8KA76
GO:0071459	protein localization to chromosome, centromeric region	P	0.0721	0.00139	9	28	1.2605	0.409297	OVER	O60566, Q5TEC6, P84243, Q00534, P68431, A8K1M4, Q16695, Q8NG31, O14965
GO:0006714	sesquiterpenoid metabolic process	P	0.0721	0.0014	4	6	0.560224	0.0877065	OVER	P52895, P14550, Q6PKA6, A0A0A0MSS8
GO:0042904	9-cis-retinoic acid biosynthetic process	P	0.0721	0.0014	4	6	0.560224	0.0877065	OVER	P05091, J3QLJ8, P47895, Q9H2A2
GO:0042905	9-cis-retinoic acid metabolic process	P	0.0721	0.0014	4	6	0.560224	0.0877065	OVER	P05091, J3QLJ8, P47895, Q9H2A2
GO:0002675	positive regulation of acute inflammatory response	P	0.0721	0.0014	4	6	0.560224	0.0877065	OVER	Q99650, P35354, V9HWA9, A8K2S1
GO:0047035	testosterone dehydrogenase (NAD+) activity	F	0.0721	0.0014	4	6	0.560224	0.0877065	OVER	P52895, Q92506, J3QLJ8, A0A0A0MSS8
GO:0044597	daunorubicin metabolic process	P	0.0721	0.0014	4	6	0.560224	0.0877065	OVER	Q8N4T8, P52895, P14550, A0A0A0MSS8
GO:0044598	doxorubicin metabolic process	P	0.0721	0.0014	4	6	0.560224	0.0877065	OVER	Q8N4T8, P52895, P14550, A0A0A0MSS8
GO:0002449	lymphocyte mediated immunity	P	0.0722	0.00141	26	135	3.64146	1.9734	OVER	P26583, A0A024QZX3, A8K4S9, P48594, A0A024R035, A0A0A0MQW3, B2R7Y0, V9HWA9, A0A024QZT4, P17676, P29508, Q6H3X3, A0A183YE00, U6FVB0, B2RBW4, Q15223, Q13740, Q12933, J9TPG6, P51159, A0A087X1N8, Q9BUF5, P05120, A0A024R074, P09668, P10909
GO:0010941	regulation of cell death	P	0.075	0.00147	169	1327	23.6695	19.3977	OVER	A8K2Q6, V9HWE9, Q14689, P78545, Q96TA1, B3KQY7, Q9UKL3, Q15417, P12814, Q86W28, A0A024RA53, A0A024R7J0, P17676, Q9UBS0, P42224, A4CYL7, Q96BM9, P49137, Q92614, P45973, A8KAG7, Q6PUJ7, D6W4Z6, Q13643, Q13642, B3KMR4, B2RA03, O15013, J3QTA2, P12429, Q13887, Q8NFZ5, Q9H832, P16989, H3BRJ5, Q5T765, P58546, Q9Y4L1, D3DQM9, Q02447, A0A087X1N8, Q96CF2, A0A024R4C3, P09382, V9HWG3, M1VKI3, P09668, P42338,…
GO:0044700	single organism signaling	P	0.0756	0.00149	357	3086	50	45.1104	OVER	A8K2Q6, P05204, Q53HQ0, Q15417, Q86W28, A0A024R7J0, B2R9H9, P17676, Q9UBS0, Q86XE0, A0A024RDT4, Q96BM9, B4DV24, P43155, P49137, Q92614, A0A024QZB4, O14545, Q9UGM1, P27105, Q6PUJ7, A0A0S2Z428, Q9UGM3, A8K319, Q12834, P08727, Q08AM6, P12429, Q8NFZ5, Q9H832, Q53EZ4, B2RCM6, P58546, Q9Y4L1, O60337, A0A087X1N8, P62487, B4DRL5, A0A024R4C3, P09382, Q16763, Q16643, M1VKI3, B3KM95, B4DW52, P05787, B2RBL3,…
GO:0009617	response to bacterium	P	0.0756	0.00149	52	330	7.28291	4.82386	OVER	V9HWE9, P26583, B2R7Y0, A0A024QYT5, P17676, B5BU77, A0A024R8D5, Q9UBS0, B4DQE1, P49137, A8KAC4, D3DTP7, Q9UGM3, A8K319, B2R9M7, P12429, Q8NFZ5, Q9BTY2, A0A0S2Z3Y1, A0A087X1N8, P25815, A0A024R152, B4DR52, A0A024QZX3, P48594, B9VJ68, Q6FHG5, P13726, A0A0A0MQW3, C0JYY2, P35354, A0A024QZT4, Q00653, P20336, A0A0A1HAV6, P00966, P29508, A0A024R462, O15455, P23443, M0QZM1, P30536, Q01581, E9PDP5, J9TPG6,…
GO:0015629	actin cytoskeleton	C	0.0761	0.0015	82	573	11.4846	8.37597	OVER	Q5TCZ1, P21291, Q5EC54, Q96TA1, K7EJH8, Q53HQ0, Q15417, P12814, Q9Y3M8, B2RCD2, Q7Z4W7, A0A024RA53, P35579, A0A024RDT4, O00151, Q92614, Q9BTI6, A0A0A0MTS7, P29966, Q14254, P27105, H0Y8I7, Q5T3F8, O43166, Q13643, Q13325, Q13642, D9YZV5, P08727, Q5T765, P58546, Q96JY6, P51159, A0A024R5Q8, K7ELP0, Q59GX2, Q05639, P24844, Q16643, M1VKI3, Q13177, P67936, B2R838, B4DW52, P21333, Q9H4G0, A4D1P6, B4DTZ5,…
GO:0072358	cardiovascular system development	P	0.0764	0.00151	63	418	8.82353	6.11022	OVER	P26583, Q9Y3M8, A0A024RA53, Q8NFW1, V9HWA9, A0A024R7J0, O75340, O00622, B2R9H9, P35579, A0A024QYT5, B5BU77, Q96PU8, P42224, J3KMZ9, P05091, B0I1S0, B4DQE1, X5DNK3, Q8N144, Q92614, Q9UGM1, A8KAG7, A0A024R9Q1, A0A0S2Z428, B2R9M7, P12429, Q13887, B4DZH6, B7Z2A4, A0A0S2Z3Y1, O60494, B2R838, P09668, P42338, B4DW52, P01583, B2RBL3, P13726, C0JYY2, P35354, A0A024R5H1, A0A0B4J1S8, B2R9B4, H2BNB9, Q14CM0,…
GO:0048762	mesenchymal cell differentiation	P	0.0764	0.00152	26	136	3.64146	1.98801	OVER	A0A024RDE8, A0A024QZX3, P29034, P48594, A0A0A0MQW3, B2R7Y0, A0A024R5H1, A0A024QZT4, Q68D09, P42224, J3KMZ9, P05091, O60248, P29508, A0A024R2W4, P47895, F8W914, Q8IZV5, P36873, B2R8E9, A0A0S2Z3Y1, A0A087X1N8, P25815, Q99697, P05120, A8K3W7
GO:0035295	tube development	P	0.0781	0.00156	55	354	7.70308	5.17468	OVER	P26583, Q5EC54, Q9Y3M8, A0A024R7J0, B2R9H9, A0A024RE15, P42224, J3KMZ9, Q9BZI1, P05091, O60248, Q9NYQ8, A8KAG7, Q12873, Q68CZ2, A0A024RAD8, Q13887, Q02447, Q07817, B0YJ32, V9HWG3, O60494, M1VKI3, Q13177, B2R838, P09668, Q9UPP1, A0A024R5H1, O75051, P20336, P51805, Q9H4B6, A0A0A1HAV6, P00966, A0A024R2W4, P47895, O14965, Q6ZNG2, P80723, O15031, P09758, Q8IZV5, F4MHI3, Q9P0U4, Q01581, P36873, Q13308,…
GO:0044702	single organism reproductive process	P	0.0781	0.00156	97	700	13.5854	10.2324	OVER	A0A024QYX3, Q969T9, Q86W28, A0A024R7J0, P17676, F4ZW66, Q9UBS0, Q9BZI1, Q6XYQ8, Q12834, P08727, Q9H832, P16989, Q8NG31, Q9Y4L1, P16104, Q02447, A0A024QZI5, A0A024R4C3, Q16763, M1VKI3, A8K3S1, P05787, Q9UPP1, C0JYY2, O75881, P35354, A0A024R5H1, P11388, B2R9B4, Q92793, Q00534, A0A0A0MSS8, O14965, Q9Y576, Q8IZV5, Q01581, Q04695, Q13308, P15514, Q6P6C2, Q562E7, P14550, Q99697, Q13277, Q8WUJ0, P10909,…
GO:0045766	positive regulation of angiogenesis	P	0.0783	0.00157	20	94	2.80112	1.37407	OVER	A0A024R9Q1, P01583, P26583, B2R9M7, P12429, P13726, B4DZH6, P35354, V9HWA9, O75340, A0A024QYT5, B5BU77, Q5VT79, B4DQE1, A0A087WUF6, U6FVB0, Q6PIK7, Q9UGM1, B2R838, P09668
GO:0006605	protein targeting	P	0.0797	0.0016	46	670	6.44258	9.79389	UNDER	G3XAN8, P52895, Q96EP0, Q9Y584, O75369, Q86W28, Q7Z4W7, B5BU77, Q00653, P42224, P20336, A0A0A1HAV6, Q02952, A8K0Z3, Q9UJ41, P40306, A0A024R2W4, X5DNK3, A0A0A0MSS8, P27105, Q6PUJ7, Q8NBA8, O95786, V9HWB4, P30536, Q13505, B2R9M7, Q8WVF1, P51159, Q9Y4L1, Q5CZB5, E5KPM5, O60830, P14550, Q99732, Q96CF2, Q14181, Q9Y263, Q16763, B3KVE3, A8K7D9, A0A024R074, P09668, A8K4S1, B7Z1V9, P21333
GO:0032787	monocarboxylic acid metabolic process	P	0.0798	0.00161	61	401	8.54342	5.86172	OVER	K7EJH8, Q9HB40, Q6PKA6, A0A024R5Z9, P12814, J3QLJ8, V9HWA9, A0A024R7J0, B5BU77, Q96PU8, A0A024R8D5, Q9UBS0, P05091, Q9NZ23, Q9NUI1, P43155, P49137, V9HWJ2, A0A0K2GN21, A0A024RAD8, Q6P2I3, B2R9M7, P52209, O00154, Q16719, D4QEZ8, Q96AB6, P23434, P55084, M1VKI3, O14832, P52895, Q9BRX8, O75881, P35354, Q8TE01, O60669, Q9Y6A2, A0A024RBN1, B2R761, U6FVB0, P47895, A0A0A0MSS8, A0A024R9D7, Q8N4Q0, P23443,…
GO:0042060	wound healing	P	0.0798	0.00161	73	499	10.2241	7.29426	OVER	O15162, P21291, P26583, K7EJH8, A0A024R5Z9, P12814, B2RCD2, A0A024RA53, P19013, B2R7Y0, V9HWA9, A0A024R7J0, Q6QNY0, O00622, B2R9H9, P35579, A0A024QYT5, B5BU77, O60248, A0A024RDT4, B4DQE1, X5DNK3, Q92614, A8KAC4, P45973, A0A024R9Q1, A0A0S2Z428, D9YZV5, B2R9M7, P12429, Q13887, P58546, P51159, K7ELP0, A0A087X1N8, P24844, M1VKI3, Q13177, Q13574, P67936, B2R838, P42338, B4DW52, P21333, P05787, Q9H4G0,…
GO:0048667	cell morphogenesis involved in neuron differentiation	P	0.0802	0.00162	64	425	8.96359	6.21254	OVER	K7EJH8, Q53HQ0, P12814, O75147, A0A024R914, B2R9H9, P35579, Q9UBS0, A0A024R5F9, C4P096, A0A183YE00, X5DNK3, Q16394, P29966, Q15223, O43166, F8W914, Q13887, Q96JY6, B7Z2A4, P35052, A0A024RAM4, Q9BUF5, B0YJ32, P25815, P23634, Q13177, A0A024R074, B2R838, A0A024RDE8, Q8TEY7, P29034, O75369, P11388, Q68D09, O75051, H7C4C5, A0A024RDV9, P20336, Q96Q42, P51805, Q00534, A0A0A1HAV6, A0A024R462, H0YA47, P61…
GO:1904036	negative regulation of epithelial cell apoptotic process	P	0.0805	0.00163	10	34	1.40056	0.497003	OVER	A0A087X1N8, A0A024QZX3, P48594, Q8NFZ5, P29508, A0A0A0MQW3, P05120, B2R7Y0, A0A024QZT4, A0A024QYT5
GO:0007044	cell-substrate junction assembly	P	0.0814	0.00166	30	165	4.20168	2.41193	OVER	P05787, Q13753, K7EJH8, A0A0S2Z3R6, P29034, O75369, P12814, Q9Y3M8, P19012, A0A024RA53, P19013, A1A4E9, Q68D09, A0A024R462, Q6P0N6, A0A024R9Q1, A0A0A6YYJ5, A0A0S2Z428, B2RA03, P08727, Q04695, B7Z2A4, B0YJ32, P25815, D3DRA2, Q8TDZ2, M1VKI3, P02533, B2R838, P21333
GO:0007519	skeletal muscle tissue development	P	0.0815	0.00166	25	128	3.5014	1.87107	OVER	Q9NPB8, P21291, K7EJH8, Q53HQ0, Q15714, O75369, P12814, A0A024RA53, P35579, A0A0C4DG89, Q9UBS0, O60248, Q9UJ41, Q9BTI6, Q9UGM1, Q14254, P23443, Q13887, Q13707, P16989, O75182, P35052, Q99697, B4DW52, P21333
GO:0004745	retinol dehydrogenase activity	F	0.0821	0.00168	6	14	0.840336	0.204648	OVER	P52895, O75911, P14550, Q8IZV5, J3QLJ8, A0A0A0MSS8
GO:0030900	forebrain development	P	0.0839	0.00172	43	262	6.02241	3.82985	OVER	Q9BRX9, A0A090N8Y6, Q5EC54, A0A0S2Z3R6, B3KQY7, Q9UPP1, Q9Y3M8, P11388, P35579, O75051, J3KMZ9, P05091, O60248, P51805, B0I1S0, Q00534, C4P096, X5DNK3, U6FVB0, P47895, Q9Y6A5, Q16394, A0A024R0W3, Q8WV24, Q6ZNG2, Q12873, Q8TE73, Q12834, Q8IV35, B3KR97, P12429, F8W914, F4MHI3, Q9P0U4, Q13308, K7ESA5, P16104, Q99697, A0A1C7CYX9, Q9Y263, P23634, P08754, B2R838
GO:0071826	ribonucleoprotein complex subunit organization	P	0.0846	0.00174	14	280	1.96078	4.09297	UNDER	O95786, Q8TEY7, A0A024QYX3, A0A024R850, B2RBA0, O60936, A8KA76, A0A0C4DG89, E9PSH0, P62312, Q6PIK7, A0A024R1Y5, A0A096LPI6, Q14011
GO:0030018	Z disc	C	0.0848	0.00176	25	129	3.5014	1.88569	OVER	P05787, P21291, A0A024RDE8, K7EJH8, O75369, P12814, Q13217, O75147, A0A024RA53, O75340, P57075, O00151, Q6P0N6, A0A0A0MTS7, Q13643, A0A0A6YYJ5, P08727, Q04695, Q5BKX8, P23634, P24844, Q8TDZ2, Q13177, P02533, P21333
GO:0031348	negative regulation of defense response	P	0.0848	0.00176	25	129	3.5014	1.88569	OVER	V9HWE9, B4DTZ5, A0A024QZX3, P48594, D6RCM8, A0A0A0MQW3, Q86W28, B2R7Y0, A0A024QZT4, B5BU77, P29508, Q9UJ41, A0A024R1Y5, O14545, P09914, Q13325, O95786, A0A0S2Z428, Q13887, J9TPG6, Q5T765, A8KA76, A0A087X1N8, Q53Z63, P05120
GO:0016903	oxidoreductase activity, acting on the aldehyde or oxo group of donors	F	0.0848	0.00177	11	40	1.54062	0.58471	OVER	P52895, A0A0J9YWM6, P14550, Q6PKA6, P05091, A0A0K2GN21, A0A024RAD8, Q9NZ23, P47895, A0A0A0MSS8, Q9H2A2
GO:0050819	negative regulation of coagulation	P	0.0848	0.00177	11	40	1.54062	0.58471	OVER	A0A024R9Q1, A0A087X1N8, A0A0S2Z428, A0A024QZX3, P12429, B4DQE1, P05120, B2R7Y0, A0A024R7J0, A0A024QYT5, Q5VT79
GO:0098657	import into cell	P	0.0848	0.00177	11	40	1.54062	0.58471	OVER	Q59GX2, P20336, A0A0A1HAV6, Q6FHG5, Q687X5, P23634, P51159, A0A024R0W3, P15104, B7Z5J8, A0A024R050
GO:0033993	response to lipid	P	0.0848	0.00178	91	653	12.7451	9.54539	OVER	V9HWE9, P26583, Q5EC54, Q6PKA6, P19012, V9HWA9, Q6P9F0, A0A024QYT5, P17676, A0A024R3J1, B5BU77, A0A024R8D5, Q9UBS0, P42224, J3KMZ9, P05091, X5DNK3, P49137, V9HWJ2, A8KAC4, D3DTP7, Q6PUJ7, A0A024R9Q1, Q13643, Q13642, A8K319, B3KMR4, P08727, B2R9M7, P12429, Q13887, Q8NFZ5, B4DZH6, D4QEZ8, A0A024R1Z1, A0A024QZI5, Q92482, P23634, A0A024R152, M1VKI3, Q13177, P09668, B4DW52, P52895, P35914, A0A090N8Y6,…
GO:0002244	hematopoietic progenitor cell differentiation	P	0.0848	0.00183	13	52	1.82073	0.760123	OVER	A0A0S2Z428, Q9NQW6, P19013, P11388, Q9NYT0, B2R9B4, B7Z2A4, Q9NUQ2, Q02447, Q00534, Q17R23, B2RBW4, Q9BXK1
GO:0044282	small molecule catabolic process	P	0.0848	0.00183	48	302	6.72269	4.41456	OVER	P52895, P35914, Q9BRX9, K7EJH8, Q6PKA6, A0A024R5Z9, P12814, J3QLJ8, O75881, A0A024R7J0, P15104, A0A024RAV0, B5BU77, A0A0J9YWM6, Q9UBS0, J3KMZ9, Q9Y6A2, P05091, Q92793, B2R761, A0A024R5D2, Q9NUI1, B3KXN9, P43155, P47895, A0A0A0MSS8, A0A024R9D7, P23443, V9HWD9, Q92506, A0A0K2GN21, A0A024RAD8, Q01581, Q9H0N5, Q8NB37, Q16719, D4QEZ8, Q05GC8, E7EVC7, A0A024R5C5, P14550, Q9UKG9, P23434, P23634, P48775,…
GO:0016491	oxidoreductase activity	F	0.0848	0.00183	68	460	9.52381	6.72416	OVER	P21291, O00625, Q6PKA6, Q9BV57, J3QLJ8, A0A024R7N7, A0A1W2PQ47, P13667, A0A024R8D5, P05091, Q9NXW9, Q9NZ23, Q9NUI1, B3KXN9, V9HWJ2, O75629, P10606, D6W4Z6, A0A0K2GN21, A0A024RAD8, G5D8C8, P52209, H0UI06, Q9B2Z9, D4QEZ8, A0A0S2Z3Y1, P55084, O14832, P52895, A4GYN5, Q6FHG5, Q9UPP1, O00483, Q5VT66, P14854, O75881, P35354, Q8TE01, A0A0J9YWM6, Q9Y6A2, B2R761, P47895, A0A0A0MSS8, A0A024R9D7, Q8N4Q0, P56…
GO:0006692	prostanoid metabolic process	P	0.0848	0.00183	9	29	1.2605	0.423915	OVER	A0A024R8D5, P52895, P14550, X6R8F3, U6FVB0, O75881, P35354, A0A0A0MSS8, A8K2S1
GO:0006693	prostaglandin metabolic process	P	0.0848	0.00183	9	29	1.2605	0.423915	OVER	A0A024R8D5, P52895, P14550, X6R8F3, U6FVB0, O75881, P35354, A0A0A0MSS8, A8K2S1
GO:0030638	polyketide metabolic process	P	0.0848	0.00183	5	10	0.70028	0.146177	OVER	Q8N4T8, P52895, Q92506, P14550, A0A0A0MSS8
GO:0052650	NADP-retinol dehydrogenase activity	F	0.0848	0.00183	5	10	0.70028	0.146177	OVER	P52895, O75911, P14550, Q8IZV5, A0A0A0MSS8
GO:0016701	oxidoreductase activity, acting on single donors with incorporation of molecular oxygen	F	0.0848	0.00183	5	10	0.70028	0.146177	OVER	O00625, Q9BV57, B3KXN9, P35354, P48775
GO:0016702	oxidoreductase activity, acting on single donors with incorporation of molecular oxygen, incorporation of two atoms of oxygen	F	0.0848	0.00183	5	10	0.70028	0.146177	OVER	O00625, Q9BV57, B3KXN9, P35354, P48775
GO:0098856	intestinal lipid absorption	P	0.0848	0.00183	5	10	0.70028	0.146177	OVER	P52895, J3KMZ9, P14550, A0A0A0MSS8, Q59GR1
GO:0060352	cell adhesion molecule production	P	0.0848	0.00183	5	10	0.70028	0.146177	OVER	Q53HQ0, Q92793, B2R8E9, Q9BTI6, Q14254
GO:0019371	cyclooxygenase pathway	P	0.0848	0.00183	5	10	0.70028	0.146177	OVER	A0A024R8D5, P52895, P14550, P35354, A0A0A0MSS8
GO:0007399	nervous system development	P	0.0848	0.00184	198	1597	27.7311	23.3445	OVER	Q53HQ0, O75147, A0A024R7J0, Q6QNY0, B2R9H9, P17676, Q9UBS0, A0A024R5F9, Q9BZI1, A0A024RDT4, Q96BM9, P49137, Q92614, Q9UGM1, Q12834, P12429, P58546, P16104, A0A024RAM4, A0A024R4C3, P09382, Q16643, M1VKI3, B4DW52, Q9BRX9, A0A024RDE8, Q9UI15, Q9UPP1, O75369, A0A024RC30, A0A024R5H1, A0A024RDV9, Q9Y6A2, P51805, Q05823, Q9NPE2, A0A024R462, Q6P0N6, Q9Y6A5, O43665, Q13707, Q01581, Q13948, E9PDP5, P20700,…
GO:0001944	vasculature development	P	0.0853	0.00185	62	412	8.68347	6.02251	OVER	P26583, Q9Y3M8, A0A024RA53, Q8NFW1, V9HWA9, A0A024R7J0, O75340, O00622, B2R9H9, P35579, A0A024QYT5, B5BU77, Q96PU8, P42224, J3KMZ9, P05091, B0I1S0, B4DQE1, X5DNK3, Q8N144, Q92614, Q9UGM1, A8KAG7, A0A024R9Q1, A0A0S2Z428, B2R9M7, P12429, Q13887, B4DZH6, B7Z2A4, A0A0S2Z3Y1, O60494, B2R838, P09668, P42338, B4DW52, P01583, B2RBL3, P13726, C0JYY2, P35354, A0A024R5H1, A0A0B4J1S8, B2R9B4, H2BNB9, Q14CM0,…
GO:0005200	structural constituent of cytoskeleton	F	0.0853	0.00186	27	143	3.78151	2.09034	OVER	P05787, Q9H4G0, K7EJH8, O75369, P12814, P19012, P19013, O75563, A1A4E9, H7C4C5, O00291, A0A024RDT4, A0A183YE00, P26038, A0A0S2Z428, D9YZV5, A0A0K0K1I0, B2RA03, P08727, Q13707, Q04695, K7ELP0, Q9BUF5, P02533, P67936, B4DW52, P21333
GO:0046394	carboxylic acid biosynthetic process	P	0.0857	0.00187	41	248	5.7423	3.6252	OVER	P52895, Q9BV57, J3QLJ8, O75881, P35354, Q8IYQ7, P15104, A0A024RAV0, Q96PU8, A0A024R8D5, A0A0J9YWM6, Q9Y6A2, P05091, A0A024RBN1, B2R761, Q9NUI1, P00966, U6FVB0, P47895, A0A0A0MSS8, A0A024R9D7, Q8N4Q0, Q8N4T8, Q15800, Q92506, A0A024RAD8, Q8IZV5, O00154, Q9H0N5, Q8NB37, Q16719, A0A024R5C5, P14550, X6R8F3, A0A1C7CYX9, B4DY32, P23634, P55084, Q9H2A2, A0A024R050, A8K2S1
GO:0022618	ribonucleoprotein complex assembly	P	0.0864	0.00189	13	267	1.82073	3.90294	UNDER	O95786, Q8TEY7, A0A024QYX3, B2RBA0, O60936, A8KA76, A0A0C4DG89, E9PSH0, P62312, Q6PIK7, A0A024R1Y5, A0A096LPI6, Q14011
GO:0043067	regulation of programmed cell death	P	0.0872	0.00192	159	1247	22.2689	18.2283	OVER	A8K2Q6, V9HWE9, Q14689, P78545, Q96TA1, B3KQY7, Q9UKL3, Q15417, P12814, Q86W28, A0A024RA53, A0A024R7J0, P17676, Q9UBS0, P42224, A4CYL7, Q96BM9, P49137, Q92614, P45973, A8KAG7, Q6PUJ7, D6W4Z6, Q13643, Q13642, B3KMR4, B2RA03, O15013, J3QTA2, P12429, Q13887, Q8NFZ5, Q9H832, P16989, Q5T765, P58546, Q9Y4L1, D3DQM9, Q02447, A0A087X1N8, A0A024R4C3, P09382, V9HWG3, M1VKI3, P09668, P42338, B4DW52, B4DTZ5,…
GO:0009628	response to abiotic stimulus	P	0.0872	0.00193	132	1006	18.4874	14.7055	OVER	A8K2Q6, Q96L91, A0A024QYX3, Q9UKL3, Q15417, P12814, A0A024RA53, Q9UBS0, O00151, Q99640, B7Z5W1, P49137, A0A0A0MTS7, Q9UGM1, P45973, A8KAG7, Q5TBU2, P08727, J3QTA2, Q9H832, P16989, H3BRJ5, P58546, Q9B2Z9, Q9Y4L1, P16104, B7Z2A4, D3DQM9, A0A087X1N8, Q8IUE6, A0A024R4C3, Q5TBU5, Q16763, M1VKI3, P09668, B3KM95, B4DW52, A0A0U1RRH7, P05787, Q9UI15, Q9NRY2, A4GYN5, Q15714, P13726, A0A0A0MQW3, P35354, A1A…
GO:0048519	negative regulation of biological process	P	0.0872	0.00194	354	3065	49.5798	44.8034	OVER	A8K2Q6, Q14689, Q96TA1, Q53HQ0, Q86W28, A0A024R7J0, B2R9H9, P17676, F4ZW66, Q9UBS0, O60566, Q9BZI1, Q86XE0, A0A024RDT4, Q96BM9, P49137, Q92614, O14545, Q9UGM1, Q6PUJ7, A0A0S2Z428, D9YZV5, A8K319, Q12834, P62805, P08727, P12429, Q8NFZ5, Q9H832, P58546, Q9Y4L1, P16104, Q02447, A0A024RAM4, A0A087X1N8, P62487, Q8IUE6, A0A024R4C3, P09382, Q16763, M1VKI3, P67936, B4DW52, A4D1P6, Q9BRX9, A0A024RDE8, Q9U…
GO:0051271	negative regulation of cellular component movement	P	0.0872	0.00195	39	233	5.46218	3.40593	OVER	P26583, K7EJH8, O75369, P12814, Q9Y3M8, Q96C19, P19012, A1A4E9, O00622, A0A024QYT5, Q68D09, O75051, P51805, Q9UJ41, A0A024R2W4, P26038, A8KAC4, A0A024R9Q1, O15031, D9YZV5, P09758, A0A0K0K1I0, P22692, B2RA03, P08727, Q13887, Q04695, B4DZH6, B7Z2A4, K7ELP0, G3V4K0, A0A1C7CYX9, A0A087WUF6, Q9UI36, Q13177, P02533, P67936, B2R838, P21333
GO:0039535	regulation of RIG-I signaling pathway	P	0.0872	0.00196	7	19	0.980392	0.277737	OVER	O95786, Q7Z2W4, Q8IY21, E9PDP5, A0A024R1Y5, A8KAC4, A8KA76
GO:1990254	keratin filament binding	F	0.0872	0.00196	7	19	0.980392	0.277737	OVER	B2RA03, P08727, Q04695, P19012, P19013, A1A4E9, P02533
GO:0034694	response to prostaglandin	P	0.0872	0.00196	7	19	0.980392	0.277737	OVER	P52895, P14550, B2R9M7, Q01581, A0A024R462, C0JYY2, A0A0A0MSS8
GO:0031076	embryonic camera-type eye development	P	0.0872	0.00196	7	19	0.980392	0.277737	OVER	Q02447, P05091, O60248, Q99697, Q8IZV5, Q9P0U4, P47895
GO:0004497	monooxygenase activity	F	0.0872	0.00197	8	24	1.12045	0.350826	OVER	Q15800, P52895, Q9Y6A2, P14550, O75881, Q9H0N5, Q8TDZ2, A0A0A0MSS8
GO:0002673	regulation of acute inflammatory response	P	0.0872	0.00197	8	24	1.12045	0.350826	OVER	Q6PUJ7, V9HWE9, Q99650, Q6YHK3, A0A024R035, P35354, V9HWA9, A8K2S1
GO:0035249	synaptic transmission, glutamatergic	P	0.0872	0.00197	8	24	1.12045	0.350826	OVER	G3V4K0, Q96Q42, Q6XYQ8, U6FVB0, P35354, A0A024R7J0, A8K4S1, P15104
GO:0050892	intestinal absorption	P	0.0872	0.00197	8	24	1.12045	0.350826	OVER	P52895, J3KMZ9, P14550, A0A024RDT4, B7Z5W1, P26038, A0A0A0MSS8, Q59GR1
GO:0016324	apical plasma membrane	C	0.0874	0.00198	31	172	4.34174	2.51425	OVER	J3KPF3, Q53HQ0, Q01650, A0A024R5H1, B2R9H9, A0A087WWM1, B4DQE1, A0A024R462, P61764, X5DNK3, Q8N565, P26038, Q9BTI6, A0A024RE18, Q14254, P09758, A8MQ07, Q9HBA0, P51159, B7Z5J8, Q5VT79, Q59GX2, P14550, Q93050, Q99650, O60494, P23634, P08754, Q13177, Q13277, A0A024R050
GO:0044710	single-organism metabolic process	P	0.0874	0.00198	304	2586	42.577	37.8015	OVER	A8K2Q6, Q9NPB8, Q53HQ0, J3QLJ8, A0A024R7J0, B2R9H9, F4ZW66, Q9UBS0, A0A024R5F9, O60566, B2R623, Q96BM9, B3KXN9, P43155, P49137, A0A024QZB4, A0A0A0MTS7, Q9UGM1, P27105, Q6PUJ7, A8K319, Q08AM6, P12429, P52209, O00154, Q8NFZ5, B2RCM6, P58546, Q9B2Z9, O60337, A0A087X1N8, P62487, A0A024R4C3, P23434, M1VKI3, B3KM95, A8K3S1, B2RBL3, Q9BRX9, Q9BRX8, P56134, Q9UPP1, O75369, A0A024R5H1, P15104, O60669, A0A…
GO:0016620	oxidoreductase activity, acting on the aldehyde or oxo group of donors, NAD or NADP as acceptor	F	0.0912	0.00208	10	35	1.40056	0.511621	OVER	P52895, A0A0J9YWM6, P14550, Q6PKA6, P05091, A0A024RAD8, Q9NZ23, P47895, A0A0A0MSS8, Q9H2A2
GO:0060993	kidney morphogenesis	P	0.0912	0.00208	10	35	1.40056	0.511621	OVER	P42224, Q9BZI1, P09758, O60248, A0A087WUF6, A0A024R7J0, B2R8E9, A8KAG7, O14965, P80723
GO:0009611	response to wounding	P	0.0914	0.00209	82	581	11.4846	8.49291	OVER	O15162, P21291, P26583, K7EJH8, A0A024R5Z9, P12814, B2RCD2, A0A024RA53, P19013, B2R7Y0, V9HWA9, A0A024R7J0, Q6QNY0, O00622, B2R9H9, P35579, A0A024QYT5, B5BU77, Q9UBS0, O60248, A0A024RDT4, B4DQE1, X5DNK3, Q92614, A8KAC4, P45973, A0A024R9Q1, A0A0S2Z428, D9YZV5, B2R9M7, P12429, Q13887, P58546, P51159, O60936, K7ELP0, A0A087X1N8, P09382, P24844, M1VKI3, Q13177, Q13574, P67936, B2R838, P42338, B4DW52,…
GO:0000422	mitophagy	P	0.0921	0.00212	39	235	5.46218	3.43517	OVER	P05787, P52895, B5BU16, A0A024QZX3, P48594, A0A0A0MQW3, P19012, A0A024RA53, P19013, B2R7Y0, A0A024R7J0, A1A4E9, A0A024QZT4, P35579, P42224, A6NCE7, B4DQE1, P29508, P62312, A0A0A0MSS8, P27105, A0A0S2Z428, P30536, B2RA03, P08727, P12429, Q04695, A8K4F0, B4DZH6, Q5VT79, A0A0S2Z3Y1, A0A024RAM4, A0A087X1N8, P14550, P05120, P02533, P09668, P42338, A0A024R050
GO:0061726	mitochondrion disassembly	P	0.0921	0.00212	39	235	5.46218	3.43517	OVER	P05787, P52895, B5BU16, A0A024QZX3, P48594, A0A0A0MQW3, P19012, A0A024RA53, P19013, B2R7Y0, A0A024R7J0, A1A4E9, A0A024QZT4, P35579, P42224, A6NCE7, B4DQE1, P29508, P62312, A0A0A0MSS8, P27105, A0A0S2Z428, P30536, B2RA03, P08727, P12429, Q04695, A8K4F0, B4DZH6, Q5VT79, A0A0S2Z3Y1, A0A024RAM4, A0A087X1N8, P14550, P05120, P02533, P09668, P42338, A0A024R050
GO:0004871	signal transducer activity	F	0.0928	0.00214	69	473	9.66387	6.91419	OVER	P19012, B2R9H9, B5BU77, A0A126GW78, P42224, J3KMZ9, Q99720, Q99640, X5DNK3, P49137, Q8N144, Q9UGM1, Q15223, A0A024R9Q1, A0A0S2Z428, Q9UGM3, A8K319, B2RA03, P08727, Q08AM6, J3QTA2, B2R9M7, H3BRJ5, B7WPA5, A0A024RAU0, B7Z2A4, P35052, A0A0S2Z3Y1, P25815, P09382, M1VKI3, Q13177, B2R838, P09668, P21333, A0A090N8Y6, B5BU16, A8K4S9, B9VJ68, O75369, P13726, A1A4E9, A0A0S2Z3Z5, Q8WVQ1, O75051, E9PK06, P51…
GO:0031490	chromatin DNA binding	F	0.0928	0.00214	25	132	3.5014	1.92954	OVER	P05204, A4D1P6, Q5TEC6, K7EJH8, A0A087WZE9, Q969T9, O75369, P12814, Q00653, P42224, P84243, P68431, Q16695, Q02539, P05114, Q12873, F4MHI3, Q13707, P16403, K7ESA5, P16402, Q99697, Q92522, B4DW52, P21333
GO:0031667	response to nutrient levels	P	0.093	0.00215	44	273	6.16246	3.99064	OVER	V9HWE9, P52895, P35914, Q8TEY7, Q6PKA6, P35354, A0A024R5H1, P15104, O60669, B5BU77, Q9UBS0, P05091, A6NCE7, P00966, U6FVB0, B4DEE8, P47895, A0A0A0MSS8, A8KAC4, A0A024R0W3, P23443, Q9BXK1, V9HWB4, P30536, Q16831, Q9NYA4, B2R9M7, Q01581, Q9HBA0, Q16719, B7Z5J8, D4QEZ8, D3DQM9, E5KPM5, Q59GX2, P14550, Q99697, A0A024R4C3, Q92482, B4DLJ5, B4DY32, P23634, P08754, A8K2S1
GO:0061045	negative regulation of wound healing	P	0.0945	0.0022	13	53	1.82073	0.774741	OVER	A0A024R9Q1, A0A0S2Z428, A0A024QZX3, Q6YHK3, B2R7Y0, A0A024R7J0, A0A024QYT5, Q5VT79, Q68D09, A0A087X1N8, B4DQE1, A0A087WUF6, P05120
GO:0007586	digestion	P	0.0945	0.0022	13	53	1.82073	0.774741	OVER	P52895, A0A090N8Y6, A0A024R7J0, Q59GR1, Q9UBS0, J3KMZ9, P14550, A0A024RDT4, Q99697, B7Z5W1, P26038, A0A0A0MSS8, P23443
GO:0032481	positive regulation of type I interferon production	P	0.0947	0.00221	17	78	2.38095	1.14018	OVER	P26583, O95786, Q53HQ0, A8K4S9, B2R4H6, B9VJ68, A8KA76, A0A0C4DG89, Q00653, Q7Z2W4, Q92793, O15455, Q9Y2Y1, A0A024R1Y5, Q9BTI6, P62875, Q14254
GO:1901615	organic hydroxy compound metabolic process	P	0.0947	0.00221	42	257	5.88235	3.75676	OVER	Q9NPB8, P52895, Q9BX95, K7EJH8, Q6PKA6, Q6FHG5, P12814, J3QLJ8, C0JYY2, A0A1W2PQ47, O75881, Q00653, J3KMZ9, Q9Y6A2, P05091, B2R761, P40261, Q9NUI1, P47895, A0A024QZB4, A0A0A0MSS8, A0A024R9D7, Q8N4T8, Q15800, O75911, Q92506, A0A024RAD8, B3KR97, Q8IZV5, Q01581, A0A024R1I5, P58546, Q8NB37, Q59GR1, Q9NYT0, Q05GC8, P14550, O60494, A0A087WUF6, P23634, P55084, Q9H2A2
GO:0014909	smooth muscle cell migration	P	0.0951	0.00223	12	47	1.68067	0.687034	OVER	K7ELP0, Q9UBS0, D9YZV5, A0A0K0K1I0, P51805, P13726, Q96C19, U6FVB0, P67936, O00622, A0A024QYT5, P23443
GO:0023052	signaling	P	0.0951	0.00224	357	3099	50	45.3004	OVER	A8K2Q6, P05204, Q53HQ0, Q15417, Q86W28, A0A024R7J0, B2R9H9, P17676, Q9UBS0, Q86XE0, A0A024RDT4, Q96BM9, B4DV24, P43155, P49137, Q92614, A0A024QZB4, O14545, Q9UGM1, P27105, Q6PUJ7, A0A0S2Z428, Q9UGM3, A8K319, Q12834, P08727, Q08AM6, P12429, Q8NFZ5, Q9H832, Q53EZ4, B2RCM6, P58546, Q9Y4L1, O60337, A0A087X1N8, P62487, B4DRL5, A0A024R4C3, P09382, Q16763, Q16643, M1VKI3, B3KM95, B4DW52, P05787, B2RBL3,…
GO:0031012	extracellular matrix	C	0.0951	0.00224	31	175	4.34174	2.55811	OVER	O15162, Q13753, A0A024RDE8, A0A0S2Z3R6, A0A024R5Z9, P13726, Q8NFW1, O00622, A0A024QYT5, B4DQE1, Q92896, A0A024R462, A0A024R2W4, Q9H4F8, Q6P0N6, D3DTP7, M0QZM1, A0A024R9Q1, A0A0A6YYJ5, A0A0S2Z428, D9YZV5, A0A0K0K1I0, P12429, Q5VT79, P35052, A0A0S2Z3Y1, B0YJ32, D3DRA2, P09382, P67936, P10909
GO:0030425	dendrite	C	0.0952	0.00225	52	336	7.28291	4.91156	OVER	Q5EC54, K7EJH8, A0A024QYX3, Q15417, P12814, B2RCD2, P35579, B5BU77, A0A024RE15, P42224, Q96BM9, A0A024QZN5, A0A183YE00, X5DNK3, P29966, O43166, B2R9M7, P12429, B4DZH6, P51159, D4QEZ8, D3DQM9, A0A024RAM4, G3V4K0, Q9BUF5, A0A024R4C3, Q16643, Q13177, Q13574, P21333, O75369, Q14CM0, H7C4C5, Q96Q42, B2R841, H0YA47, U6FVB0, A0A024R0W3, Q6MZS5, F8W930, H0Y9P0, Q13344, Q13740, O43665, P36873, B2R8Z8, A0A…
GO:1901222	regulation of NIK/NF-kappaB signaling	P	0.0968	0.00229	19	90	2.66106	1.3156	OVER	P26583, K7EJH8, A8K319, Q12933, O75369, P12814, B4DZH6, P35354, O60936, O00622, Q00653, A0A024RE15, A8K8A4, Q92793, O15455, P26038, B2R838, B7ZKM6, P21333
GO:0005882	intermediate filament	C	0.0972	0.00231	16	71	2.2409	1.03786	OVER	P05787, A0A0A6YYJ5, A0A0S2Z428, B2RA03, Q16831, P08727, B3KR97, Q04695, P19012, P19013, A1A4E9, A0A024R914, P20700, Q8TDZ2, Q6P0N6, P02533
GO:0097159	organic cyclic compound binding	F	0.0977	0.00232	304	3329	42.577	48.6625	UNDER	A8K2Q6, P05204, Q86W28, A0A024R7J0, F5H3Z2, P17676, Q9HCJ3, F4ZW66, Q9UBS0, O60566, B2R623, Q9BZI1, Q96BM9, P49137, Q92614, A0A0A0MTS7, Q5T3F8, Q7Z739, Q6PUJ7, P62805, P12429, Q9H832, B2RCM6, P58546, Q9Y4L1, P16104, Q02447, A0A024RAM4, P62487, Q8IUE6, A0A024R4C3, P09382, Q16763, Q9Y2Y1, M1VKI3, Q92966, Q9H4K7, B4DW52, A4D1P6, Q9H1E3, J3KPF3, Q9UPP1, O75369, F5H0R1, A0A024R5H1, Q9ULH7, P15104, O60…
GO:0007610	behavior	P	0.0985	0.00235	50	319	7.0028	4.66306	OVER	P12814, A0A024R7J0, P35579, P17676, B5BU77, A0A024RE15, Q9UBS0, P42224, J3KMZ9, P17900, P05091, B4DQE1, X5DNK3, P49137, Q9UGM1, A0A024R9Q1, Q68CZ2, B2R9M7, P12429, D3DQM9, Q96AB6, P25815, A0A024R4C3, P23634, Q13177, A0A090N8Y6, P29034, Q6FHG5, P35354, B2R9B4, Q96Q42, B2R841, U6FVB0, P47895, P23443, A0A024R8Q1, P30536, O43665, Q13948, P36873, Q13308, Q9HBA0, Q59GR1, Q5VT79, Q99697, P07741, Q9UI36,…
GO:0051130	positive regulation of cellular component organization	P	0.0996	0.00238	166	1316	23.2493	19.237	OVER	A8K2Q6, Q53HQ0, B3KQY7, Q969T9, P12814, O75147, A0A024RA53, A0A024R7J0, Q9UBS0, P42224, A4CYL7, A0A024RDT4, Q96BM9, Q6XYQ8, P49137, P27105, Q6PUJ7, Q8NBA8, A0A0S2Z428, D9YZV5, B2RA03, Q12834, O15013, P08727, P12429, Q8WVF1, Q9H832, P58546, D3DQM9, A0A0S2Z3Y1, K7ELP0, A0A024RAM4, A0A087X1N8, A0A024R4C3, Q16763, A0A024R152, M1VKI3, P67936, P09668, P42338, P05787, A4D1P6, Q9BRX9, A0A024RDE8, B4DTZ1,…
GO:0010638	positive regulation of organelle organization	P	0.0996	0.00238	112	840	15.6863	12.2789	OVER	A8K2Q6, Q969T9, P12814, A0A024RA53, A0A024R7J0, Q9UBS0, P42224, A4CYL7, A0A024RDT4, Q96BM9, P49137, P27105, Q6PUJ7, Q8NBA8, A0A0S2Z428, D9YZV5, B2RA03, O15013, P08727, P12429, Q8WVF1, Q9H832, P58546, A0A0S2Z3Y1, K7ELP0, A0A024RAM4, A0A087X1N8, A0A024R4C3, Q16763, M1VKI3, P67936, P09668, P42338, P05787, B4DTZ1, O75369, A0A0A0MQW3, A1A4E9, A0A024QZT4, B2R9B4, A0A087WWM1, P57075, P51805, Q05823, P29…
GO:0002009	morphogenesis of an epithelium	P	0.102	0.00245	61	410	8.54342	5.99328	OVER	Q9Y3M8, P19012, P19013, A0A024R7J0, O00622, B2R9H9, A0A024RE15, P42224, J3KMZ9, Q9BZI1, P05091, O60248, A0A024RDT4, Q9NYQ8, A8KAG7, A0A0S2Z428, B2RA03, P08727, Q13887, P35052, B0YJ32, A0A024R4C3, V9HWG3, O60494, M1VKI3, Q13177, B2R838, P09668, P21333, P05787, J3KNF5, O75369, O75881, A0A024R5H1, A1A4E9, Q68D09, O75051, P20336, P51805, A0A0A1HAV6, P40306, A0A024R2W4, U6FVB0, P47895, P26038, O14965,…
GO:0019216	regulation of lipid metabolic process	P	0.102	0.00245	38	227	5.32213	3.31823	OVER	P52895, Q8N6M3, D6RCM8, C0JYY2, O75881, P35354, V9HWA9, A0A024R7J0, O00622, B5BU77, Q00653, Q9UBS0, J3KMZ9, A0A024RBN1, B2R761, Q8NBJ4, X5DNK3, V9HWJ2, A0A0A0MSS8, P23443, P27105, H0Y9P0, O75911, P30536, Q08AM6, B2R9M7, B3KR97, Q13887, Q59EN5, A8K4F0, Q13308, A0A024R1I5, Q59GR1, P14550, Q53Z63, Q05639, A0A087WUF6, A8K2S1
GO:0042273	ribosomal large subunit biogenesis	P	0.103	0.00247	0	63	0	0.920918	UNDER
GO:0007600	sensory perception	P	0.103	0.00249	40	244	5.60224	3.56673	OVER	G3XAN8, A0A024QZX3, A0A0S2Z3R6, P48594, A0A0A0MQW3, J3QLJ8, P19012, B2R7Y0, P35354, A1A4E9, A0A024QZT4, P35579, A0A0J9YWM6, A0A126GW78, P20336, O60248, A0A0A1HAV6, Q6XYQ8, P29508, Q9NYQ8, U6FVB0, Q8N144, Q9UGM1, A8KAG7, O75911, P09758, P08727, Q8IZV5, Q04695, P11117, Q9HBA0, Q9BS40, A0A087X1N8, B0YJ32, Q93050, P05120, P23634, P08754, P02533, A0A024R050
GO:0004029	aldehyde dehydrogenase (NAD) activity	F	0.105	0.00256	6	15	0.840336	0.219266	OVER	A0A0J9YWM6, Q6PKA6, P05091, A0A024RAD8, P47895, Q9H2A2
GO:0019852	L-ascorbic acid metabolic process	P	0.105	0.00256	6	15	0.840336	0.219266	OVER	P52895, Q59GX2, P14550, A0A024RAD8, A0A0A0MSS8, B7Z5J8
GO:0005605	basal lamina	C	0.105	0.00256	6	15	0.840336	0.219266	OVER	Q13753, D9YZV5, B0YJ32, A0A0S2Z3R6, A0A0K0K1I0, A0A024R462
GO:0039533	regulation of MDA-5 signaling pathway	P	0.105	0.00256	6	15	0.840336	0.219266	OVER	O95786, Q8IY21, E9PDP5, A0A024R1Y5, A8KAC4, A8KA76
GO:2000353	positive regulation of endothelial cell apoptotic process	P	0.105	0.00256	6	15	0.840336	0.219266	OVER	A0A024R9Q1, P52895, P14550, B2R9M7, A0A0A0MSS8, B5BU77
GO:0055013	cardiac muscle cell development	P	0.105	0.00257	16	72	2.2409	1.05248	OVER	P21291, Q13643, A0A024RDE8, K7EJH8, P12814, Q13707, O75147, A0A024RA53, Q96JY6, P35579, P57075, Q99697, P24844, Q92614, A0A0A0MTS7, B4DW52
GO:0007154	cell communication	P	0.105	0.00258	359	3124	50.2801	45.6658	OVER	A8K2Q6, P05204, Q53HQ0, Q15417, Q86W28, A0A024R7J0, B2R9H9, P17676, Q9UBS0, Q86XE0, A0A024RDT4, Q96BM9, B4DV24, P43155, P49137, Q92614, A0A024QZB4, O14545, Q9UGM1, P27105, Q6PUJ7, A0A0S2Z428, Q9UGM3, A8K319, Q12834, P08727, Q08AM6, P12429, Q8NFZ5, Q9H832, Q53EZ4, B2RCM6, P58546, Q9Y4L1, O60337, A0A087X1N8, P62487, B4DRL5, A0A024R4C3, P09382, Q16763, Q16643, M1VKI3, B3KM95, B4DW52, P05787, B2RBL3,…
GO:0042287	MHC protein binding	F	0.106	0.00262	10	36	1.40056	0.526239	OVER	O60337, Q9BUF5, B2RA03, P08727, Q04695, A0A183YE00, P19012, U6FVB0, A1A4E9, P02533
GO:0042981	regulation of apoptotic process	P	0.106	0.00263	157	1237	21.9888	18.0822	OVER	A8K2Q6, V9HWE9, Q14689, P78545, Q96TA1, B3KQY7, Q9UKL3, Q15417, P12814, Q86W28, A0A024RA53, A0A024R7J0, P17676, Q9UBS0, P42224, A4CYL7, Q96BM9, P49137, Q92614, P45973, A8KAG7, Q6PUJ7, D6W4Z6, Q13643, Q13642, B3KMR4, B2RA03, O15013, J3QTA2, P12429, Q13887, Q8NFZ5, Q9H832, P16989, Q5T765, P58546, Q9Y4L1, D3DQM9, Q02447, A0A087X1N8, A0A024R4C3, P09382, V9HWG3, M1VKI3, P09668, P42338, B4DW52, B4DTZ5,…
GO:0014812	muscle cell migration	P	0.106	0.00263	13	54	1.82073	0.789358	OVER	A0A024R9Q1, D9YZV5, A0A0K0K1I0, P13726, Q96C19, O00622, A0A024QYT5, K7ELP0, Q9UBS0, P51805, U6FVB0, P67936, P23443
GO:0050818	regulation of coagulation	P	0.106	0.00263	15	64	2.10084	0.935536	OVER	A0A024R9Q1, A0A0S2Z428, A0A024QZX3, B2R9M7, P12429, P13726, B2R7Y0, A0A024R7J0, A0A024QYT5, B5BU77, Q5VT79, A0A087X1N8, B4DQE1, P05120, Q13277
GO:0031960	response to corticosteroid	P	0.106	0.00264	21	103	2.94118	1.50563	OVER	V9HWE9, P52895, P26583, A0A090N8Y6, Q6PKA6, P12429, Q01581, P35354, P15514, V9HWA9, D4QEZ8, B2R9B4, Q9UBS0, P14550, Q92793, P00966, A0A024R462, P23634, A0A0A0MSS8, P23443, A8K2S1
GO:0061436	establishment of skin barrier	P	0.106	0.00264	8	25	1.12045	0.365444	OVER	A0A0S2Z428, B2RA03, A0A024R4C3, P08727, Q04695, P19012, A1A4E9, P02533
GO:0044445	cytosolic part	C	0.108	0.00269	12	249	1.68067	3.63982	UNDER	A0A0C4DG89, Q15646, D6W4Z6, H0Y9P0, M0QY77, Q9UKL3, P05161, Q86W28, Q8N4Q0, P09668, Q6QNY0, A0A0S2Z3Z5
GO:0045824	negative regulation of innate immune response	P	0.108	0.00271	12	48	1.68067	0.701652	OVER	A0A087X1N8, A0A024QZX3, P48594, P29508, A0A0A0MQW3, P05120, B2R7Y0, J9TPG6, A0A024R1Y5, O14545, A0A024QZT4, A8KA76
GO:0006869	lipid transport	P	0.109	0.00273	32	183	4.48179	2.67505	OVER	O15162, P52895, Q5EC54, B5BU16, D6RCM8, C0JYY2, A0A024R7J0, B5BU77, Q00653, Q9UBS0, J3KMZ9, Q99720, P17900, A0A024RBN1, B3KUL5, B2R761, P43155, A0A0A0MSS8, D3DTP7, P23443, A0A024R9Q1, P30536, B2R9M7, B3KR97, Q59EN5, Q3MIR4, Q59GR1, P14550, Q9UKG9, A0A024R074, P10909, A8K2S1
GO:0006979	response to oxidative stress	P	0.109	0.00274	62	420	8.68347	6.13945	OVER	A8K2Q6, V9HWE9, Q6PKA6, A0A024R7J0, B5BU77, A0A024R8D5, P30291, O00151, B4DEE8, V9HWJ2, Q9UGM1, D6W4Z6, V9HWB4, A0A0S2Z428, D9YZV5, B2R9M7, Q13887, B4DZH6, Q9B2Z9, O60936, A0A024RAU0, B7Z2A4, D3DQM9, K7ELP0, A0A024R4C3, Q13177, P67936, B2R838, P52895, A0A024RDE8, A4GYN5, A8K4S9, A0A024R377, Q6FHG5, P13726, P35354, B2R9B4, Q00653, Q96Q42, B2R841, Q00534, A0A024R462, A0A0A0MSS8, H0Y9P0, Q14554, A0A…
GO:0006633	fatty acid biosynthetic process	P	0.109	0.00275	21	104	2.94118	1.52025	OVER	Q8N4T8, Q15800, P52895, Q92506, O00154, O75881, P35354, Q96PU8, A0A024R8D5, A0A024R5C5, P14550, A0A024RBN1, B2R761, Q9NUI1, X6R8F3, U6FVB0, P55084, A0A0A0MSS8, A0A024R9D7, Q8N4Q0, A8K2S1
GO:0048666	neuron development	P	0.109	0.00276	106	791	14.8459	11.5626	OVER	Q13753, Q53HQ0, P12814, O75147, Q7Z4W7, A0A024R7J0, Q6QNY0, B2R9H9, Q9UBS0, A0A024R5F9, A0A024RDT4, Q96BM9, Q6XYQ8, P49137, O43166, Q12834, Q13887, B7Z2A4, D3DQM9, A0A024RAM4, Q9BUF5, B0YJ32, P09382, Q16643, M1VKI3, A0A024RDE8, O75369, A0A024R5H1, P11388, A0A024RDV9, P51805, Q00534, A0A024R462, Q6P0N6, O14965, O00458, O15031, A0A0A6YYJ5, A8MQ07, Q13948, Q13308, P15514, Q99697, A0A1C7CYX9, B3KVE3,…
GO:1901565	organonitrogen compound catabolic process	P	0.11	0.00278	46	289	6.44258	4.22453	OVER	B2RBL3, P35914, Q9BRX9, Q6PKA6, P15104, A0A024RAV0, P51688, B5BU77, A0A0J9YWM6, J3KMZ9, P17900, P05091, Q92793, B2R761, A0A024R5D2, B3KXN9, P47895, Q969T7, Q53HJ8, H0Y9P0, Q92506, A0A0K2GN21, A0A024RAD8, Q16831, B2R9M7, Q9BTY2, Q01581, Q9H0N5, Q16719, D4QEZ8, P35052, E7EVC7, E5KPM5, A0A024R5C5, Q53Z63, A0A1U9X836, P23434, A0A1C7CYX9, A0A087WUF6, P23634, P48775, P55084, M1VKI3, P09668, Q9H2A2, B7Z…
GO:0042303	molting cycle	P	0.112	0.00284	15	65	2.10084	0.950153	OVER	P05787, B2RA03, P08727, Q6YHK3, Q04695, P19012, P19013, P35354, Q9HBA0, A1A4E9, B2R9H9, O60248, Q9H4B6, B4DLJ5, P02533
GO:0042633	hair cycle	P	0.112	0.00284	15	65	2.10084	0.950153	OVER	P05787, B2RA03, P08727, Q6YHK3, Q04695, P19012, P19013, P35354, Q9HBA0, A1A4E9, B2R9H9, O60248, Q9H4B6, B4DLJ5, P02533
GO:0016053	organic acid biosynthetic process	P	0.112	0.00285	41	252	5.7423	3.68367	OVER	P52895, Q9BV57, J3QLJ8, O75881, P35354, Q8IYQ7, P15104, A0A024RAV0, Q96PU8, A0A024R8D5, A0A0J9YWM6, Q9Y6A2, P05091, A0A024RBN1, B2R761, Q9NUI1, P00966, U6FVB0, P47895, A0A0A0MSS8, A0A024R9D7, Q8N4Q0, Q8N4T8, Q15800, Q92506, A0A024RAD8, Q8IZV5, O00154, Q9H0N5, Q8NB37, Q16719, A0A024R5C5, P14550, X6R8F3, A0A1C7CYX9, B4DY32, P23634, P55084, Q9H2A2, A0A024R050, A8K2S1
GO:0035639	purine ribonucleoside triphosphate binding	F	0.112	0.00288	82	1059	11.4846	15.4802	UNDER	P30049, Q96L91, Q4G0N4, A0A024R5Z9, Q8IY21, Q53HM1, Q86W28, Q7Z4W7, A0A024RA53, A0A024R7J0, P35579, B5BU77, Q9UBS0, O60566, B2R623, A4CYL7, B0I1S0, Q96BM9, P30291, Q99640, B4DQE1, A0A183YE00, X5DNK3, P49137, B2RBW4, Q92614, A0A0A0MTS7, Q12873, V9HWB4, B2R9M7, P12429, Q9H832, B2RCM6, P51159, Q9Y4L1, K7ESA5, Q9BUF5, A0A024R1Z1, Q05639, Q9BUB5, A0A024R4C3, Q8WV93, A0A024R275, Q16763, P23634, M1VKI3,…
GO:0044260	cellular macromolecule metabolic process	P	0.112	0.00288	415	4387	58.1232	64.1281	UNDER	A8K2Q6, Q96TA1, F5H3Z2, P17676, Q9HCJ3, O60566, B2R623, Q9BZI1, Q86XE0, O00151, P49137, Q92614, A0A0A0MTS7, Q9UGM1, P27105, Q7Z739, Q6PUJ7, Q9UGM3, A8K319, Q5TBU2, Q12834, P08727, Q8NFZ5, Q9H832, B2RCM6, P16104, O60337, A0A024RAM4, P62487, Q8IUE6, Q9UMZ1, Q5TBU5, Q9Y2Y1, M1VKI3, Q92966, Q9H4K7, B2RBL3, A4D1P6, Q9H1E3, Q9BRX9, Q9UI15, Q9NRY2, F5H0R1, P15104, A0A087WWM1, A0A0C4DG89, Q53HB4, O00291,…
GO:0002682	regulation of immune system process	P	0.113	0.00291	142	1108	19.888	16.1965	OVER	Q53HQ0, A0A024R035, Q86W28, A0A024RA53, A0A024R7J0, Q6QNY0, P17676, A0A024R3J1, Q9UBS0, P42224, Q86XE0, P49137, E9PKC0, O14545, P27105, Q6PUJ7, A0A0S2Z428, Q9UGM3, A8K319, B3KMR4, P62805, P12429, Q8NFZ5, Q9H832, Q5T765, Q9Y4L1, A0A024RAU0, B7Z2A4, A0A0S2Z3Y1, A0A024RAM4, A0A087X1N8, B4DRL5, P09382, Q16763, D3DVW9, M1VKI3, P09668, P42338, B4DW52, P05787, B4DTZ5, Q9BRX8, Q15714, Q6YHK3, A0A0A0MQW3,…
GO:0043632	modification-dependent macromolecule catabolic process	P	0.114	0.00292	33	506	4.62185	7.39658	UNDER	A0A024RDE8, Q8TEY7, B3KQY7, Q13217, O60566, P57075, B2R841, Q9H4B6, Q9Y6I4, Q00534, C4P096, P40306, X5DNK3, Q92575, E9PKC0, O14965, Q15646, H0Y9P0, V9HWB4, B3KMR4, Q12834, Q9H832, B4DZH6, H3BRJ5, A0A140VJT2, Q9NXV2, A0A024R1Z1, A0A024R4C3, P05161, P49789, Q9Y263, Q16763, P10909
GO:0015711	organic anion transport	P	0.114	0.00294	36	216	5.04202	3.15743	OVER	O15162, P52895, B5BU16, J3KPF3, D6RCM8, Q01650, A0A024R5H1, A0A024R7J0, O60669, B5BU77, Q9UBS0, J3KMZ9, P20336, A0A024RBN1, B2R761, A0A0A1HAV6, Q6XYQ8, P61764, P43155, A0A0A0MSS8, A0A024R0W3, D3DTP7, P23443, A0A024R9Q1, B2R9M7, Q3MIR4, P51159, B7Z5J8, Q59GX2, P14550, Q9UKG9, Q92482, A0A1C7CYX9, Q13277, A0A024R050, A8K2S1
GO:0002698	negative regulation of immune effector process	P	0.114	0.00295	19	93	2.66106	1.35945	OVER	P09914, B4DTZ5, Q13325, O95786, A0A024QZX3, P48594, P12429, A0A0A0MQW3, B2R7Y0, J9TPG6, Q5T765, A0A024QZT4, A8KA76, A0A087X1N8, P09382, P29508, Q9UJ41, P05120, A0A024R1Y5
GO:0004028	3-chloroallyl aldehyde dehydrogenase activity	F	0.115	0.003	4	7	0.560224	0.102324	OVER	Q6PKA6, P05091, P47895, Q9H2A2
GO:0051968	positive regulation of synaptic transmission, glutamatergic	P	0.115	0.003	4	7	0.560224	0.102324	OVER	U6FVB0, P35354, A8K4S1, P15104
GO:0060355	positive regulation of cell adhesion molecule production	P	0.115	0.003	4	7	0.560224	0.102324	OVER	Q53HQ0, Q92793, Q9BTI6, Q14254
GO:0034116	positive regulation of heterotypic cell-cell adhesion	P	0.115	0.003	4	7	0.560224	0.102324	OVER	Q53HQ0, B2R8E9, Q9BTI6, Q14254
GO:1901570	fatty acid derivative biosynthetic process	P	0.117	0.00306	9	31	1.2605	0.45315	OVER	A0A024R8D5, P52895, P14550, X6R8F3, U6FVB0, O75881, P35354, A0A0A0MSS8, A8K2S1
GO:0046456	icosanoid biosynthetic process	P	0.117	0.00306	9	31	1.2605	0.45315	OVER	A0A024R8D5, P52895, P14550, X6R8F3, U6FVB0, O75881, P35354, A0A0A0MSS8, A8K2S1
GO:0001817	regulation of cytokine production	P	0.117	0.00307	70	485	9.80392	7.08961	OVER	V9HWE9, P26583, K7EJH8, Q53HQ0, Q8IY21, P12814, B2RCD2, Q86W28, V9HWA9, B2R9H9, A0A024QYT5, P17676, A0A024R3J1, B5BU77, Q9UBS0, B4DQE1, B7Z5W1, P49137, Q9BTI6, Q9UGM1, A8KAC4, P62875, Q14254, A0A024R9Q1, V9HWB4, A8K319, B2R9M7, P12429, Q13887, B4DZH6, A0A0S2Z3Y1, Q7Z2W4, P09382, Q9Y2Y1, B2R838, P21333, P01583, B5BU16, A8K4S9, B2R4H6, B9VJ68, O75369, A0A024QZL1, P35354, A0A0C4DG89, Q00653, P57075,…
GO:0042448	progesterone metabolic process	P	0.117	0.00308	5	11	0.70028	0.160795	OVER	P52895, P14550, B2R761, J3QLJ8, A0A0A0MSS8
GO:0051097	negative regulation of helicase activity	P	0.117	0.00308	5	11	0.70028	0.160795	OVER	P09914, B4DTZ5, Q13325, A0A024R4C3, Q5T765
GO:0043256	laminin complex	C	0.117	0.00308	5	11	0.70028	0.160795	OVER	Q13753, D9YZV5, B0YJ32, A0A0S2Z3R6, A0A0K0K1I0
GO:0016239	positive regulation of macroautophagy	P	0.118	0.00312	37	221	5.18207	3.23052	OVER	P05787, P52895, B5BU16, A0A024QZX3, P48594, A0A0A0MQW3, P19012, A0A024RA53, P19013, B2R7Y0, A0A024R7J0, A1A4E9, A0A024QZT4, P35579, P42224, B4DQE1, P29508, P62312, A0A0A0MSS8, P27105, A0A0S2Z428, B2RA03, P08727, P12429, Q04695, A8K4F0, B4DZH6, H3BRJ5, Q5VT79, A0A0S2Z3Y1, A0A024RAM4, A0A087X1N8, P14550, P05120, P02533, P42338, A0A024R050
GO:0048589	developmental growth	P	0.118	0.00312	57	382	7.98319	5.58398	OVER	A8K2Q6, Q5EC54, K7EJH8, A0A024R5Z9, P12814, V9HWA9, Q9UBS0, P42224, O60248, A8K8A4, A0A024RDT4, Q6XYQ8, C4P096, Q9UGM1, F8W914, P16989, P58546, Q96JY6, A0A024RAM4, A0A024R4C3, E9PSH0, M1VKI3, B2R838, A0A090N8Y6, A0A024RDE8, O75369, B3KRQ2, Q68D09, O75051, H7C4C5, A0A024RDV9, P51805, Q9H4B6, A0A024R462, H0YA47, U6FVB0, Q6P0N6, P26038, P23443, O14965, Q6ZNG2, P80723, O00458, O15031, A0A0A6YYJ5, Q13…
GO:0006612	protein targeting to membrane	P	0.12	0.00318	9	203	1.2605	2.9674	UNDER	P20336, Q96CF2, A0A0A1HAV6, Q9UJ41, X5DNK3, B3KVE3, P51159, A0A024R074, P27105
GO:0044425	membrane part	C	0.121	0.00322	294	2508	41.1765	36.6613	OVER	A8K2Q6, Q53HQ0, A8K4E0, J3QLJ8, Q96CP7, A0A024R7J0, B2R9H9, Q9UBS0, A0A024R5F9, Q86XE0, A0A024RDT4, Q96BM9, B4DV24, P43155, Q92614, H3BUX1, Q9UGM1, Q14210, P27105, Q5T3F8, Q6PUJ7, D9YZV5, Q9UGM3, P08727, Q08AM6, P12429, P58546, Q9B2Z9, O60337, Q5JTV8, M1VKI3, P67936, B3KM95, P05787, A0A024RDE8, J3KPF3, P56134, O75369, P13726, A0A024RC30, A0A024R5H1, A1A4E9, O60669, A0A087WWM1, B4DXI0, Q9Y6A2, P51…
GO:0090596	sensory organ morphogenesis	P	0.121	0.00325	26	143	3.64146	2.09034	OVER	J3KNF5, P19012, A1A4E9, B2R9H9, P42224, J3KMZ9, P05091, O60248, U6FVB0, P47895, Q9UGM1, A0A024RE18, Q15223, A8KAG7, Q12873, P08727, Q9P0U4, Q04695, Q13308, B7Z2A4, Q02447, Q99697, P23634, P08754, P02533, Q9H2A2
GO:1902652	secondary alcohol metabolic process	P	0.121	0.00325	16	74	2.2409	1.08171	OVER	Q15800, P52895, B3KR97, Q01581, C0JYY2, A0A1W2PQ47, O75881, A0A024R1I5, Q59GR1, Q05GC8, J3KMZ9, Q9Y6A2, P14550, O60494, A0A087WUF6, A0A0A0MSS8
GO:0008203	cholesterol metabolic process	P	0.121	0.00325	16	74	2.2409	1.08171	OVER	Q15800, P52895, B3KR97, Q01581, C0JYY2, A0A1W2PQ47, O75881, A0A024R1I5, Q59GR1, Q05GC8, J3KMZ9, Q9Y6A2, P14550, O60494, A0A087WUF6, A0A0A0MSS8
GO:0042035	regulation of cytokine biosynthetic process	P	0.121	0.00326	12	49	1.68067	0.71627	OVER	Q00653, A0A024R9Q1, P01583, F8W930, B5BU16, Q9Y576, B9VJ68, Q13887, Q9NZQ7, P49137, O15455, P17676
GO:0006636	unsaturated fatty acid biosynthetic process	P	0.121	0.00327	10	37	1.40056	0.540857	OVER	A0A024R8D5, P52895, P14550, Q9NUI1, X6R8F3, U6FVB0, O75881, P35354, A0A0A0MSS8, A8K2S1
GO:0048636	positive regulation of muscle organ development	P	0.121	0.00327	10	37	1.40056	0.540857	OVER	P35052, Q9UBS0, K7EJH8, Q53HQ0, P12814, A0A087WUF6, Q9BTI6, Q9ULH7, Q14254, P23443
GO:1901863	positive regulation of muscle tissue development	P	0.121	0.00327	10	37	1.40056	0.540857	OVER	P35052, Q9UBS0, K7EJH8, Q53HQ0, P12814, A0A087WUF6, Q9BTI6, Q9ULH7, Q14254, P23443
GO:0045844	positive regulation of striated muscle tissue development	P	0.121	0.00327	10	37	1.40056	0.540857	OVER	P35052, Q9UBS0, K7EJH8, Q53HQ0, P12814, A0A087WUF6, Q9BTI6, Q9ULH7, Q14254, P23443
GO:0031982	vesicle	C	0.121	0.00328	350	3045	49.0196	44.511	OVER	A8K2Q6, Q14689, Q96TA1, Q53HQ0, Q15417, A0A024R7J0, Q6QNY0, B2R9H9, A0A024R5F9, Q86XE0, A0A024RDT4, Q96BM9, O00151, B4DV24, P49137, Q92614, A0A024QZB4, A0A0A0MTS7, P27105, Q5T3F8, Q6PUJ7, A0A0S2Z428, D9YZV5, Q9UGM3, Q5TBU2, P62805, P08727, Q08AM6, P12429, P52209, O00154, Q9H832, P58546, Q9Y4L1, P16104, O60337, A0A087X1N8, Q8IUE6, Q9UMZ1, P09382, I3L3Q4, Q5TBU5, Q16763, Q16643, M1VKI3, P67936, A8K…
GO:0034097	response to cytokine	P	0.121	0.00329	81	580	11.3445	8.47829	OVER	V9HWE9, O15162, P26583, Q96EP0, A0A024QYX3, A0A024R7N7, A0A024RA53, Q8N5M9, P17676, A0A024R3J1, B5BU77, A0A024R8D5, Q9UBS0, P42224, P05091, A8K8A4, Q9NZ23, X5DNK3, P49137, O14545, D3DTP7, Q14011, Q7Z739, Q6PUJ7, Q13325, V9HWB4, A8K319, B3KMR4, B2RA03, B2R9M7, Q13887, Q8NFZ5, B4DZH6, P16989, Q5T765, O60936, Q16719, Q07817, A0A024R1Z1, A0A024R152, M1VKI3, H0YL70, P05787, P01583, B4DTZ5, B5BU16, A8K…
GO:0035019	somatic stem cell population maintenance	P	0.121	0.00332	11	43	1.54062	0.628563	OVER	P78545, P42224, P62487, O60248, B2R4H6, Q13887, A0A087WUF6, B2RBW4, P62875, P36954, Q9BXK1
GO:0022600	digestive system process	P	0.121	0.00332	11	43	1.54062	0.628563	OVER	P52895, Q9UBS0, J3KMZ9, P14550, A0A024RDT4, B7Z5W1, P26038, A0A024R7J0, A0A0A0MSS8, P23443, Q59GR1
GO:0045597	positive regulation of cell differentiation	P	0.122	0.00334	85	614	11.9048	8.9753	OVER	P21291, P26583, Q5EC54, Q53HQ0, O75147, B2R7Y0, O00622, A0A024QYT5, P17676, B5BU77, Q9UBS0, J3KMZ9, Q9BZI1, O60248, A8K8A4, A0A024RDT4, Q6XYQ8, C4P096, X5DNK3, P49137, B2RBW4, A0A024QZB4, Q9BTI6, P29966, Q14254, Q13643, Q5TBU2, B2R9M7, P12429, Q13887, D3DQM9, P35052, Q02447, A0A024RAM4, A0A087X1N8, P25815, A0A024R4C3, P09382, Q5TBU5, O60494, M1VKI3, Q13177, A0A024R074, B2R838, P21333, A0A024RDE8,…
GO:0019884	antigen processing and presentation of exogenous antigen	P	0.122	0.00335	8	190	1.12045	2.77737	UNDER	K7EJH8, B0I1S0, P12814, A0A024R7N7, Q7Z4W7, P40306, U6FVB0, A0A140VJT2
GO:0009991	response to extracellular stimulus	P	0.123	0.00337	47	301	6.58263	4.39994	OVER	V9HWE9, P52895, P35914, Q8TEY7, Q6PKA6, P35354, A0A024R5H1, P15104, O60669, B5BU77, B2R9B4, Q9UBS0, P05091, A6NCE7, P00966, U6FVB0, B4DEE8, P47895, A0A0A0MSS8, A8KAC4, A0A024R0W3, P23443, Q9BXK1, V9HWB4, P30536, Q16831, Q9NYA4, B2R9M7, Q13707, Q01581, Q9HBA0, Q16719, B7Z5J8, D4QEZ8, D3DQM9, E5KPM5, Q59GX2, P14550, Q99697, A0A024R4C3, Q92482, B4DLJ5, B4DY32, P23634, P08754, B4DW52, A8K2S1
GO:0031123	RNA 3'-end processing	P	0.123	0.0034	4	133	0.560224	1.94416	UNDER	D3DQM9, F5H0R1, B2RBA0, Q75QN2
GO:0001775	cell activation	P	0.124	0.00343	85	616	11.9048	9.00453	OVER	O15162, P21291, P78545, P26583, K7EJH8, Q53HQ0, P12814, Q9BPZ7, B2RCD2, A0A024R7J0, Q6QNY0, B2R9H9, P35579, P17676, B5BU77, Q9UBS0, P42224, Q86XE0, O60248, A0A024RDT4, B4DQE1, X5DNK3, P49137, B2RBW4, Q92614, Q9BTI6, Q15223, Q14210, Q14254, A0A024R9Q1, B2R9M7, P12429, Q13887, Q8NFZ5, B4DZH6, P51159, A0A024RAU0, B7Z2A4, Q02447, Q07817, P25815, P09382, O60494, P24844, D3DVW9, Q13177, Q13574, A0A024R…
GO:0006699	bile acid biosynthetic process	P	0.125	0.00347	8	26	1.12045	0.380061	OVER	P52895, Q9Y6A2, P14550, A0A024RAD8, B2R761, O75881, P55084, A0A0A0MSS8
GO:0042116	macrophage activation	P	0.125	0.00347	8	26	1.12045	0.380061	OVER	A0A024R9Q1, P26583, B2R9M7, Q6FHG5, Q8NFZ5, U6FVB0, O15455, P10909
GO:0033561	regulation of water loss via skin	P	0.125	0.00347	8	26	1.12045	0.380061	OVER	A0A0S2Z428, B2RA03, A0A024R4C3, P08727, Q04695, P19012, A1A4E9, P02533
GO:0050808	synapse organization	P	0.127	0.00353	23	121	3.22129	1.76875	OVER	Q12873, A0A024RDE8, Q5EC54, Q12834, Q6FHG5, A0A024R035, Q13948, Q13308, Q96JY6, K7ESA5, Q14CM0, J3KMZ9, P20336, Q96Q42, A0A0A1HAV6, C4P096, X5DNK3, U6FVB0, P23634, P49137, Q9UGM1, Q15223, A8K4S1
GO:1904018	positive regulation of vasculature development	P	0.127	0.00355	21	108	2.94118	1.57872	OVER	A0A024R9Q1, P01583, P26583, A8MQ07, B2R9M7, P12429, P13726, B4DZH6, P35354, V9HWA9, O75340, A0A024QYT5, B5BU77, Q5VT79, B4DQE1, A0A087WUF6, U6FVB0, Q6PIK7, Q9UGM1, B2R838, P09668
GO:0051260	protein homooligomerization	P	0.128	0.00362	37	226	5.18207	3.30361	OVER	P52895, K7EJH8, Q53HQ0, A0A024QYX3, Q8IY21, O75369, P12814, P15104, A0A024RDV9, A0A140VJM4, Q6XYQ8, B4DQE1, Q9BTI6, A0A0A0MSS8, A0A024R9D7, Q14254, P27105, Q14011, Q8N4T8, H0Y9P0, Q12933, P12429, Q9H0N5, Q9NXV2, D4QEZ8, Q5VT79, E7EVC7, P14550, Q96CF2, A0A024R4C3, A0A1C7CYX9, Q8TDZ2, A8K4S1, A0PK00, Q9H2A2, P10909, P21333
GO:0044283	small molecule biosynthetic process	P	0.128	0.00362	65	448	9.10364	6.54875	OVER	Q96D53, Q6PKA6, A0A024R5Z9, Q9BV57, J3QLJ8, A0A1W2PQ47, A0A024RAV0, Q96PU8, A0A024R8D5, P05091, Q9NZ23, Q9NUI1, A0A024RAD8, Q9Y5Z9, P52209, O00154, A0A024R1I5, Q9B2Z9, Q16719, A0A024R275, P23634, P55084, P52895, P35914, A4GYN5, Q6FHG5, O00483, C0JYY2, O75881, P35354, Q8IYQ7, P15104, Q00653, A0A0J9YWM6, Q9Y6A2, A0A024RBN1, B2R761, P00966, U6FVB0, P47895, A0A0A0MSS8, A0A024R9D7, Q8N4Q0, P56181, Q8N…
GO:0032549	ribonucleoside binding	F	0.128	0.00363	84	1072	11.7647	15.6702	UNDER	P30049, Q96D53, Q96L91, Q4G0N4, A0A024R5Z9, Q8IY21, Q53HM1, Q86W28, Q7Z4W7, A0A024RA53, A0A024R7J0, P35579, B5BU77, Q9UBS0, O60566, B2R623, A4CYL7, B0I1S0, Q96BM9, P30291, Q99640, B4DQE1, A0A183YE00, X5DNK3, P49137, B2RBW4, Q92614, A0A0A0MTS7, Q12873, V9HWB4, B2R9M7, P12429, Q9H832, B2RCM6, P51159, Q9Y4L1, K7ESA5, Q9BUF5, A0A024R1Z1, Q05639, Q9BUB5, A0A024R4C3, Q8WV93, A0A024R275, Q16763, P23634,…
GO:0022414	reproductive process	P	0.128	0.00367	112	849	15.6863	12.4105	OVER	A0A024QYX3, Q969T9, Q86W28, A0A024R7J0, B2R9H9, P17676, F4ZW66, Q9UBS0, P42224, Q9BZI1, Q6XYQ8, Q99640, P45973, Q12834, P08727, Q9H832, P16989, Q8NG31, Q9Y4L1, P16104, Q02447, A0A024QZI5, A0A024R4C3, Q16763, M1VKI3, A8K3S1, P05787, A0A090N8Y6, Q9UPP1, C0JYY2, O75881, Q9H788, P35354, A0A024R5H1, P11388, B2R9B4, Q92793, Q00534, A0A0A0MSS8, A0A024R0W3, O14965, Q8N4T8, Q9Y576, O95503, Q8IZV5, Q01581,…
GO:0048858	cell projection morphogenesis	P	0.128	0.00371	72	506	10.084	7.39658	OVER	Q5EC54, K7EJH8, Q53HQ0, P12814, O75147, A0A024R914, B2R9H9, P35579, B5BU77, Q9UBS0, A0A024R5F9, A8K8A4, P30291, Q6XYQ8, C4P096, A0A183YE00, X5DNK3, Q16394, P29966, Q15223, A8KAC4, O43166, B2R9M7, F8W914, Q13887, Q96JY6, B7Z2A4, P35052, A0A024RAM4, Q9BUF5, B0YJ32, P25815, Q13177, A0A024R074, B2R838, Q9H4G0, A0A024RDE8, Q8TEY7, P29034, O75369, P11388, Q68D09, O75051, H7C4C5, A0A024RDV9, P20336, Q96…
GO:0000003	reproduction	P	0.128	0.00371	112	850	15.6863	12.4251	OVER	A0A024QYX3, Q969T9, Q86W28, A0A024R7J0, B2R9H9, P17676, F4ZW66, Q9UBS0, P42224, Q9BZI1, Q6XYQ8, Q99640, P45973, Q12834, P08727, Q9H832, P16989, Q8NG31, Q9Y4L1, P16104, Q02447, A0A024QZI5, A0A024R4C3, Q16763, M1VKI3, A8K3S1, P05787, A0A090N8Y6, Q9UPP1, C0JYY2, O75881, Q9H788, P35354, A0A024R5H1, P11388, B2R9B4, Q92793, Q00534, A0A0A0MSS8, A0A024R0W3, O14965, Q8N4T8, Q9Y576, O95503, Q8IZV5, Q01581,…
GO:0004033	aldo-keto reductase (NADP) activity	F	0.128	0.00374	6	16	0.840336	0.233884	OVER	P52895, O75911, P14550, Q6PKA6, Q8IZV5, A0A0A0MSS8
GO:0039530	MDA-5 signaling pathway	P	0.128	0.00374	6	16	0.840336	0.233884	OVER	O95786, Q8IY21, E9PDP5, A0A024R1Y5, A8KAC4, A8KA76
GO:0006403	RNA localization	P	0.128	0.00375	11	228	1.54062	3.33285	UNDER	Q96PU8, F8W930, Q53HQ0, Q9GZV4, Q13151, Q5VU65, B2RBA0, Q6P6C2, Q9BTI6, Q14254, Q6ZNG2
GO:0039529	RIG-I signaling pathway	P	0.128	0.00377	7	21	0.980392	0.306973	OVER	O95786, Q7Z2W4, Q8IY21, E9PDP5, A0A024R1Y5, A8KAC4, A8KA76
GO:0048864	stem cell development	P	0.128	0.00377	7	21	0.980392	0.306973	OVER	B7Z2A4, P05091, O60248, Q99697, Q8IZV5, A0A024R5H1, P47895
GO:0045095	keratin filament	C	0.128	0.00388	9	32	1.2605	0.467768	OVER	P05787, A0A0S2Z428, B2RA03, P08727, Q04695, P19012, P19013, A1A4E9, P02533
GO:0008206	bile acid metabolic process	P	0.128	0.00388	9	32	1.2605	0.467768	OVER	P52895, Q9Y6A2, P14550, A0A024RAD8, B2R761, O75881, P55084, A0A0A0MSS8, Q59GR1
GO:0030155	regulation of cell adhesion	P	0.128	0.00389	76	541	10.6443	7.9082	OVER	P26583, K7EJH8, Q53HQ0, P12814, Q9Y3M8, Q9BPZ7, B2RCD2, A0A024RA53, A0A024R7J0, O00622, B2R9H9, A0A024QYT5, P17676, B5BU77, O60248, C4P096, X5DNK3, Q9BTI6, A8KAC4, Q14254, A0A024R9Q1, Q13643, Q13642, D9YZV5, B2R9M7, P12429, Q13887, A0A024RAU0, B7Z2A4, K7ELP0, B0YJ32, P25815, P09382, V9HWG3, D3DVW9, M1VKI3, Q13177, P67936, B2R838, P42338, P21333, Q9H4G0, A0A024RDE8, P29034, D6RCM8, O75369, Q96C19,…
GO:0043005	neuron projection	C	0.128	0.0039	109	822	15.2661	12.0158	OVER	A0A024QYX3, Q15417, P12814, B2RCD2, Q7Z4W7, A0A024R7J0, Q6QNY0, B2R9H9, Q9UBS0, P42224, Q9BZI1, Q96BM9, Q6XYQ8, Q9UGM1, O43166, P12429, P58546, Q9B2Z9, B7Z2A4, D3DQM9, A0A0S2Z3Y1, A0A024RAM4, G3V4K0, Q9BUF5, A0A024R4C3, Q16643, A0A024R152, A0A024RDE8, A4GYN5, Q9UPP1, O75369, P15104, B2R9B4, Q14CM0, Q00534, Q05823, P00966, Q6P0N6, A0A024R0W3, O14965, Q6MZS5, A0A0A6YYJ5, H0Y9P0, O43665, A8MQ07, E9P…
GO:0072594	establishment of protein localization to organelle	P	0.128	0.00395	45	638	6.30252	9.32612	UNDER	G3XAN8, P52895, Q96EP0, Q9Y584, O75369, Q86W28, Q7Z4W7, B5BU77, Q00653, P42224, P20336, A0A0A1HAV6, A8K0Z3, P40306, A0A024R2W4, Q02539, A0A0A0MSS8, Q6PUJ7, Q8NBA8, O95786, V9HWB4, P30536, Q13505, B2R9M7, Q8WVF1, P36873, P51159, P16403, Q9Y4L1, P16402, Q07817, E5KPM5, O60830, P14550, Q99732, Q96CF2, Q14181, A0A024R4C3, Q92522, Q16763, A8K7D9, A0A024R074, P09668, B7Z1V9, P21333
GO:0060541	respiratory system development	P	0.128	0.00398	23	123	3.22129	1.79798	OVER	P26583, Q5EC54, Q68CZ2, Q8IZV5, Q01581, P36873, Q13308, Q9UFE4, Q59GR1, Q02447, P20336, P05091, O60248, Q99697, Q9H4B6, A0A0A1HAV6, P00966, A0A024R2W4, A0A087WUF6, P47895, P09668, A8KAG7, P80723
GO:0050673	epithelial cell proliferation	P	0.128	0.00399	43	271	6.02241	3.96141	OVER	Q9H4G0, P78545, P26583, A0A024RDE8, A8K4S9, Q6YHK3, P13726, O75881, P19013, A0A024R7J0, O75340, P15104, B2R9H9, P17676, B5BU77, A0A024RE15, P42224, P05091, O60248, Q9H4B6, Q00534, A0A024R5D2, X5DNK3, P47895, Q6PIK7, P23443, A8KAG7, O14965, A0A024R9Q1, O15031, O75911, A0A0S2Z428, P09758, P22692, B2R9M7, Q8IZV5, P15514, H3BRJ5, B7Z2A4, A0A0S2Z3Y1, B4DLJ5, A0A087WUF6, P42338
GO:0018636	phenanthrene 9,10-monooxygenase activity	F	0.128	0.004	3	4	0.420168	0.058471	OVER	P52895, P14550, A0A0A0MSS8
GO:0006710	androgen catabolic process	P	0.128	0.004	3	4	0.420168	0.058471	OVER	O75911, Q8IZV5, J3QLJ8
GO:0016107	sesquiterpenoid catabolic process	P	0.128	0.004	3	4	0.420168	0.058471	OVER	P52895, P14550, A0A0A0MSS8
GO:0016095	polyprenol catabolic process	P	0.128	0.004	3	4	0.420168	0.058471	OVER	P52895, P14550, A0A0A0MSS8
GO:0017154	semaphorin receptor activity	F	0.128	0.004	3	4	0.420168	0.058471	OVER	O75051, O15031, P51805
GO:0016487	farnesol metabolic process	P	0.128	0.004	3	4	0.420168	0.058471	OVER	P52895, P14550, A0A0A0MSS8
GO:0016488	farnesol catabolic process	P	0.128	0.004	3	4	0.420168	0.058471	OVER	P52895, P14550, A0A0A0MSS8
GO:0015144	carbohydrate transmembrane transporter activity	F	0.128	0.004	3	4	0.420168	0.058471	OVER	Q59GX2, Q92482, B7Z5J8
GO:0043795	glyceraldehyde oxidoreductase activity	F	0.128	0.004	3	4	0.420168	0.058471	OVER	P52895, P14550, A0A0A0MSS8
GO:0002116	semaphorin receptor complex	C	0.128	0.004	3	4	0.420168	0.058471	OVER	O75051, O15031, P51805
GO:0036130	prostaglandin H2 endoperoxidase reductase activity	F	0.128	0.004	3	4	0.420168	0.058471	OVER	P52895, P14550, A0A0A0MSS8
GO:0036131	prostaglandin D2 11-ketoreductase activity	F	0.128	0.004	3	4	0.420168	0.058471	OVER	P52895, P14550, A0A0A0MSS8
GO:1990405	protein antigen binding	F	0.128	0.004	3	4	0.420168	0.058471	OVER	Q96L91, P13612, M0QZM1
GO:0015874	norepinephrine transport	P	0.128	0.004	3	4	0.420168	0.058471	OVER	Q6FHG5, P35354, Q13277
GO:0047115	trans-1,2-dihydrobenzene-1,2-diol dehydrogenase activity	F	0.128	0.004	3	4	0.420168	0.058471	OVER	P52895, P14550, A0A0A0MSS8
GO:0001774	microglial cell activation	P	0.128	0.004	3	4	0.420168	0.058471	OVER	Q6FHG5, O15455, P10909
GO:2000224	regulation of testosterone biosynthetic process	P	0.128	0.004	3	4	0.420168	0.058471	OVER	P52895, P14550, A0A0A0MSS8
GO:2000049	positive regulation of cell-cell adhesion mediated by cadherin	P	0.128	0.004	3	4	0.420168	0.058471	OVER	Q53HQ0, Q9BTI6, Q14254
GO:1904929	coreceptor activity involved in Wnt signaling pathway, planar cell polarity pathway	F	0.128	0.004	3	4	0.420168	0.058471	OVER	P35052, U6FVB0, Q13308
GO:0047042	androsterone dehydrogenase (B-specific) activity	F	0.128	0.004	3	4	0.420168	0.058471	OVER	P52895, P14550, A0A0A0MSS8
GO:0047020	15-hydroxyprostaglandin-D dehydrogenase (NADP+) activity	F	0.128	0.004	3	4	0.420168	0.058471	OVER	P52895, P14550, A0A0A0MSS8
GO:0047023	androsterone dehydrogenase activity	F	0.128	0.004	3	4	0.420168	0.058471	OVER	P52895, P14550, A0A0A0MSS8
GO:1902287	semaphorin-plexin signaling pathway involved in axon guidance	P	0.128	0.004	3	4	0.420168	0.058471	OVER	O75051, O15031, P51805
GO:0047086	ketosteroid monooxygenase activity	F	0.128	0.004	3	4	0.420168	0.058471	OVER	P52895, P14550, A0A0A0MSS8
GO:0061370	testosterone biosynthetic process	P	0.128	0.004	3	4	0.420168	0.058471	OVER	P52895, P14550, A0A0A0MSS8
GO:0001660	fever generation	P	0.128	0.004	3	4	0.420168	0.058471	OVER	P01583, P35354, A8K2S1
GO:0071395	cellular response to jasmonic acid stimulus	P	0.128	0.004	3	4	0.420168	0.058471	OVER	P52895, P14550, A0A0A0MSS8
GO:0035671	enone reductase activity	F	0.128	0.004	3	4	0.420168	0.058471	OVER	P52895, P14550, A0A0A0MSS8
GO:1901476	carbohydrate transporter activity	F	0.128	0.004	3	4	0.420168	0.058471	OVER	Q59GX2, Q92482, B7Z5J8
GO:1900052	regulation of retinoic acid biosynthetic process	P	0.128	0.004	3	4	0.420168	0.058471	OVER	P52895, P14550, A0A0A0MSS8
GO:1900053	negative regulation of retinoic acid biosynthetic process	P	0.128	0.004	3	4	0.420168	0.058471	OVER	P52895, P14550, A0A0A0MSS8
GO:0035410	dihydrotestosterone 17-beta-dehydrogenase activity	F	0.128	0.004	3	4	0.420168	0.058471	OVER	P52895, P14550, A0A0A0MSS8
GO:0009753	response to jasmonic acid	P	0.128	0.004	3	4	0.420168	0.058471	OVER	P52895, P14550, A0A0A0MSS8
GO:0047939	L-glucuronate reductase activity	F	0.128	0.004	3	4	0.420168	0.058471	OVER	P52895, P14550, A0A0A0MSS8
GO:0047718	indanol dehydrogenase activity	F	0.128	0.004	3	4	0.420168	0.058471	OVER	P52895, P14550, A0A0A0MSS8
GO:0047787	delta4-3-oxosteroid 5beta-reductase activity	F	0.128	0.004	3	4	0.420168	0.058471	OVER	P52895, P14550, A0A0A0MSS8
GO:0045827	negative regulation of isoprenoid metabolic process	P	0.128	0.004	3	4	0.420168	0.058471	OVER	P52895, P14550, A0A0A0MSS8
GO:0045550	geranylgeranyl reductase activity	F	0.128	0.004	3	4	0.420168	0.058471	OVER	P52895, P14550, A0A0A0MSS8
GO:0045703	ketoreductase activity	F	0.128	0.004	3	4	0.420168	0.058471	OVER	P52895, P14550, A0A0A0MSS8
GO:0030030	cell projection organization	P	0.128	0.004	129	1001	18.0672	14.6324	OVER	Q13753, Q53HQ0, P12814, O75147, Q7Z4W7, A0A024RA53, A0A024R7J0, Q6QNY0, B2R9H9, Q9UBS0, A0A024R5F9, A0A024RDT4, B0I1S0, Q96BM9, Q6XYQ8, B4DV24, P49137, Q92614, O43166, D9YZV5, Q12834, Q13887, H3BRJ5, P58546, B7Z2A4, D3DQM9, K7ELP0, A0A024RAM4, Q9BUF5, B0YJ32, P09382, Q16643, A0A024R152, M1VKI3, P67936, A0A024RDE8, B4DTZ1, O75369, A0A024R5H1, P11388, A0A024RDV9, P51805, Q00534, A0A024R462, Q6P0N6,…
GO:0030195	negative regulation of blood coagulation	P	0.129	0.00404	10	38	1.40056	0.555474	OVER	A0A024R9Q1, A0A087X1N8, A0A0S2Z428, A0A024QZX3, B4DQE1, P05120, B2R7Y0, A0A024R7J0, A0A024QYT5, Q5VT79
GO:0014910	regulation of smooth muscle cell migration	P	0.129	0.00404	10	38	1.40056	0.555474	OVER	K7ELP0, Q9UBS0, D9YZV5, A0A0K0K1I0, P51805, P13726, Q96C19, P67936, A0A024QYT5, P23443
GO:1900047	negative regulation of hemostasis	P	0.129	0.00404	10	38	1.40056	0.555474	OVER	A0A024R9Q1, A0A087X1N8, A0A0S2Z428, A0A024QZX3, B4DQE1, P05120, B2R7Y0, A0A024R7J0, A0A024QYT5, Q5VT79
GO:0048583	regulation of response to stimulus	P	0.132	0.00414	290	2482	40.6162	36.2812	OVER	A8K2Q6, Q53HQ0, Q15417, Q86W28, A0A024R7J0, B2R9H9, P17676, Q9UBS0, Q86XE0, A0A024RDT4, Q96BM9, B4DV24, P49137, A0A0A0MTS7, O14545, Q9UGM1, P27105, Q6PUJ7, A0A0S2Z428, Q9UGM3, A8K319, Q5TBU2, Q12834, P12429, Q8NFZ5, Q9H832, Q53EZ4, B2RCM6, P58546, Q9Y4L1, P16104, A0A024RAM4, A0A087X1N8, B4DRL5, A0A024R4C3, P09382, Q5TBU5, Q16763, M1VKI3, B4DW52, P05787, A4D1P6, Q9H1E3, Q9BRX9, A0A024RDE8, O75369,…
GO:1903008	organelle disassembly	P	0.132	0.00415	43	273	6.02241	3.99064	OVER	P05787, P52895, B5BU16, A0A024QZX3, A0A024R850, P48594, A0A0A0MQW3, B2RCD2, P19012, A0A024RA53, P19013, B2R7Y0, A0A024R7J0, A1A4E9, A0A024QZT4, P35579, P42224, A0A024RDV9, A6NCE7, B2R841, B4DQE1, P29508, P62312, A0A0A0MSS8, P27105, A0A0S2Z428, P30536, B2RA03, P08727, P12429, Q04695, A8K4F0, B4DZH6, Q5VT79, A0A0S2Z3Y1, A0A024RAM4, A0A087X1N8, P14550, P05120, P02533, P09668, P42338, A0A024R050
GO:0042692	muscle cell differentiation	P	0.133	0.00419	48	314	6.72269	4.58997	OVER	P05787, P21291, A0A024RDE8, K7EJH8, Q53HQ0, O75369, P12814, O75147, P19012, A0A024RA53, A1A4E9, Q9ULH7, O00622, P35579, Q96PU8, O60248, P57075, O00151, Q9UJ41, B7Z5W1, P49137, Q92614, Q9BTI6, A0A0A0MTS7, Q14254, M0QZM1, O00458, Q13643, D9YZV5, A0A0K0K1I0, B2RA03, P08727, F4MHI3, Q13707, Q04695, E9PDP5, B4DZH6, P58546, Q96JY6, K7ELP0, Q99697, P09382, P24844, Q8TDZ2, P02533, P67936, B4DW52, P21333
GO:0030017	sarcomere	C	0.133	0.00424	36	218	5.04202	3.18667	OVER	P05787, P21291, A0A024RDE8, K7EJH8, P29034, O75369, P12814, Q13217, O75147, A0A024RA53, O75340, P35579, P57075, A0A024RDT4, O00151, B7Z5W1, Q6P0N6, A0A0A0MTS7, Q13643, A0A0A6YYJ5, D9YZV5, A0A0K0K1I0, P08727, Q13707, Q04695, Q5BKX8, K7ELP0, P25815, P23634, P24844, Q8TDZ2, Q13177, P02533, P67936, B4DW52, P21333
GO:0030193	regulation of blood coagulation	P	0.133	0.00425	14	61	1.96078	0.891683	OVER	A0A024R9Q1, A0A0S2Z428, A0A024QZX3, B2R9M7, P13726, B2R7Y0, A0A024R7J0, A0A024QYT5, B5BU77, Q5VT79, A0A087X1N8, B4DQE1, P05120, Q13277
GO:1900046	regulation of hemostasis	P	0.133	0.00425	14	61	1.96078	0.891683	OVER	A0A024R9Q1, A0A0S2Z428, A0A024QZX3, B2R9M7, P13726, B2R7Y0, A0A024R7J0, A0A024QYT5, B5BU77, Q5VT79, A0A087X1N8, B4DQE1, P05120, Q13277
GO:0006886	intracellular protein transport	P	0.133	0.00425	84	1068	11.7647	15.6118	UNDER	G3XAN8, P26583, Q96EP0, Q96C34, Q9Y584, Q5VU65, Q86W28, Q7Z4W7, A0A024R7J0, O75340, A0A024R914, Q6QNY0, B5BU77, P42224, Q86XE0, O60248, A0A024RDT4, B0I1S0, A8K0Z3, B4DV24, X5DNK3, P49137, P29966, P27105, Q6PUJ7, Q8NBA8, Q13325, V9HWB4, Q9GZV4, B2R9M7, Q8WVF1, B4DZH6, Q5T765, P58546, P51159, A0A024R5Q8, Q9Y4L1, Q5CZB5, A0A024R1Z1, Q96CF2, Q14181, A0A024R4C3, Q16763, A0A024RDG1, A0A024R074, P09668,…
GO:0032550	purine ribonucleoside binding	F	0.133	0.00425	84	1068	11.7647	15.6118	UNDER	P30049, Q96D53, Q96L91, Q4G0N4, A0A024R5Z9, Q8IY21, Q53HM1, Q86W28, Q7Z4W7, A0A024RA53, A0A024R7J0, P35579, B5BU77, Q9UBS0, O60566, B2R623, A4CYL7, B0I1S0, Q96BM9, P30291, Q99640, B4DQE1, A0A183YE00, X5DNK3, P49137, B2RBW4, Q92614, A0A0A0MTS7, Q12873, V9HWB4, B2R9M7, P12429, Q9H832, B2RCM6, P51159, Q9Y4L1, K7ESA5, Q9BUF5, A0A024R1Z1, Q05639, Q9BUB5, A0A024R4C3, Q8WV93, A0A024R275, Q16763, P23634,…
GO:0007010	cytoskeleton organization	P	0.133	0.00425	142	1118	19.888	16.3426	OVER	Q96L91, B3KQY7, Q15417, P12814, B2RCD2, O75147, A0A024RA53, A0A024R7J0, B2R9H9, A0A024RDT4, B0I1S0, Q96BM9, O00151, B7Z5W1, Q92614, A0A0A0MTS7, A8KAG7, P27105, O43166, Q13643, A0A0S2Z428, D9YZV5, B2RA03, Q12834, O15013, P08727, P12429, P58546, K7ELP0, A0A024RAM4, Q9BUF5, Q96CF2, B4DRL5, Q16643, M1VKI3, P67936, B4DW52, P05787, A4D1P6, Q9BRX9, A0A024RDE8, Q9UI15, B4DTZ1, O75369, Q9NQW6, A1A4E9, O60…
GO:0001883	purine nucleoside binding	F	0.133	0.00427	84	1070	11.7647	15.641	UNDER	P30049, Q96D53, Q96L91, Q4G0N4, A0A024R5Z9, Q8IY21, Q53HM1, Q86W28, Q7Z4W7, A0A024RA53, A0A024R7J0, P35579, B5BU77, Q9UBS0, O60566, B2R623, A4CYL7, B0I1S0, Q96BM9, P30291, Q99640, B4DQE1, A0A183YE00, X5DNK3, P49137, B2RBW4, Q92614, A0A0A0MTS7, Q12873, V9HWB4, B2R9M7, P12429, Q9H832, B2RCM6, P51159, Q9Y4L1, K7ESA5, Q9BUF5, A0A024R1Z1, Q05639, Q9BUB5, A0A024R4C3, Q8WV93, A0A024R275, Q16763, P23634,…
GO:0031124	mRNA 3'-end processing	P	0.133	0.00427	3	113	0.420168	1.65181	UNDER	D3DQM9, F5H0R1, B2RBA0
GO:0030335	positive regulation of cell migration	P	0.136	0.00436	60	412	8.40336	6.02251	OVER	P26583, K7EJH8, P12814, Q0PNE2, A0A024RA53, B2R7Y0, O75340, O00622, A0A024QYT5, B5BU77, Q9UBS0, A8K8A4, A8K0Z3, B4DQE1, X5DNK3, A0A024R9Q1, V9HWB4, B2R9M7, P12429, B4DZH6, B7Z2A4, A0A087X1N8, P09382, M1VKI3, Q13177, B2R838, P09668, P42338, P21333, Q9H4G0, A0A024QZX3, A0A0S2Z3R6, A8K4S9, P48594, O75369, P13726, A0A0A0MQW3, Q96C19, A0A024R8J2, P35354, A0A024QZT4, Q68D09, H2BNB9, Q14CM0, P29508, A0A…
GO:0048584	positive regulation of response to stimulus	P	0.136	0.00437	184	1495	25.7703	21.8535	OVER	A8K2Q6, Q53HQ0, B3KQY7, P12814, A0A024R035, B2RCD2, Q86W28, A0A024RA53, A0A024R7J0, B2R9H9, P17676, A0A024R3J1, Q9UBS0, P42224, A4CYL7, B0I1S0, Q99640, P49137, E9PKC0, Q9UGM1, A8KAG7, P27105, Q6PUJ7, A0A0S2Z428, Q9UGM3, A8K319, B3KMR4, O15013, P12429, Q8NFZ5, Q9H832, H3BRJ5, P58546, Q9Y4L1, A0A024RAU0, P16104, B7Z2A4, B4DRL5, A0A024R4C3, P09382, Q16763, M1VKI3, P09668, P42338, B4DW52, Q9H1E3, Q9B…
GO:0045321	leukocyte activation	P	0.136	0.00437	67	468	9.38375	6.84111	OVER	O15162, P78545, P26583, Q53HQ0, Q9BPZ7, Q6QNY0, P35579, P17676, B5BU77, P42224, Q86XE0, O60248, A0A024RDT4, B4DQE1, X5DNK3, P49137, B2RBW4, Q9BTI6, Q15223, Q14210, Q14254, A0A024R9Q1, B2R9M7, P12429, Q13887, Q8NFZ5, B4DZH6, P51159, A0A024RAU0, B7Z2A4, Q02447, Q07817, P25815, P09382, O60494, D3DVW9, Q13177, A0A024R074, B2R838, P42338, Q9H9Q4, A8K4S9, D6RCM8, B9VJ68, Q6FHG5, Q96C19, O75563, A0A0B4J…
GO:0012501	programmed cell death	P	0.136	0.00438	184	1496	25.7703	21.8681	OVER	A8K2Q6, V9HWE9, Q14689, P78545, Q96TA1, B3KQY7, Q9UKL3, Q15417, P12814, Q86W28, A0A024RA53, A0A024R7J0, P17676, Q9UBS0, P42224, O60566, A4CYL7, Q96BM9, P49137, Q92614, P45973, A8KAG7, Q6PUJ7, D6W4Z6, Q13643, Q13642, B3KMR4, B2RA03, O15013, J3QTA2, P12429, Q13887, Q8NFZ5, Q9H832, P16989, Q5T765, P58546, Q9Y4L1, D3DQM9, Q02447, A0A087X1N8, P62487, B4DRL5, A0A024R4C3, P09382, V9HWG3, A0A024R275, M1V…
GO:0032555	purine ribonucleotide binding	F	0.136	0.0044	85	1076	11.9048	15.7287	UNDER	P30049, Q96D53, Q96L91, Q4G0N4, A0A024R5Z9, Q8IY21, Q53HM1, Q86W28, Q7Z4W7, A0A024RA53, A0A024R7J0, P35579, B5BU77, Q9UBS0, O60566, B2R623, A4CYL7, B0I1S0, Q96BM9, P30291, Q99640, B4DQE1, A0A183YE00, X5DNK3, P49137, B2RBW4, Q92614, A0A0A0MTS7, Q12873, V9HWB4, B2R9M7, P12429, Q9H832, B2RCM6, P51159, Q9Y4L1, K7ESA5, Q9BUF5, A0A024R1Z1, Q05639, Q9BUB5, A0A024R4C3, Q8WV93, A0A024R275, Q16763, P23634,…
GO:0019941	modification-dependent protein catabolic process	P	0.137	0.00444	33	498	4.62185	7.27964	UNDER	A0A024RDE8, Q8TEY7, B3KQY7, Q13217, O60566, P57075, B2R841, Q9H4B6, Q9Y6I4, Q00534, C4P096, P40306, X5DNK3, Q92575, E9PKC0, O14965, Q15646, H0Y9P0, V9HWB4, B3KMR4, Q12834, Q9H832, B4DZH6, H3BRJ5, A0A140VJT2, Q9NXV2, A0A024R1Z1, A0A024R4C3, P05161, P49789, Q9Y263, Q16763, P10909
GO:0010876	lipid localization	P	0.138	0.00446	34	203	4.7619	2.9674	OVER	O15162, P52895, Q5EC54, B5BU16, Q8N6M3, D6RCM8, C0JYY2, V9HWA9, A0A024R7J0, B5BU77, Q00653, Q9UBS0, J3KMZ9, Q99720, P17900, A0A024RBN1, B3KUL5, B2R761, P43155, A0A0A0MSS8, D3DTP7, P23443, A0A024R9Q1, P30536, B2R9M7, B3KR97, Q59EN5, Q3MIR4, Q59GR1, P14550, Q9UKG9, A0A024R074, P10909, A8K2S1
GO:0071243	cellular response to arsenic-containing substance	P	0.139	0.0045	8	27	1.12045	0.394679	OVER	A8K2Q6, A0A0C4DG89, D3DQM9, A4CYL7, Q9BUB5, Q6FH36, P06132, B2R9B4
GO:0017076	purine nucleotide binding	F	0.14	0.00455	86	1088	12.0448	15.9041	UNDER	P30049, Q96D53, Q96L91, Q4G0N4, A0A024R5Z9, Q8IY21, Q53HM1, Q86W28, Q7Z4W7, A0A024RA53, A0A024R7J0, P35579, B5BU77, Q9UBS0, O60566, B2R623, A4CYL7, B0I1S0, Q96BM9, P30291, Q99640, B4DQE1, A0A183YE00, X5DNK3, P49137, B2RBW4, Q92614, A0A0A0MTS7, Q12873, V9HWB4, J3QTA2, B2R9M7, P12429, Q9H832, B2RCM6, P51159, Q9Y4L1, K7ESA5, Q9BUF5, A0A024R1Z1, Q05639, Q9BUB5, A0A024R4C3, Q8WV93, A0A024R275, Q16763,…
GO:0002478	antigen processing and presentation of exogenous peptide antigen	P	0.14	0.00456	8	187	1.12045	2.73352	UNDER	K7EJH8, B0I1S0, P12814, A0A024R7N7, Q7Z4W7, P40306, U6FVB0, A0A140VJT2
GO:0009893	positive regulation of metabolic process	P	0.14	0.00457	269	2288	37.6751	33.4454	OVER	Q53HQ0, Q96GX2, Q86W28, A0A024R7J0, B2R9H9, P17676, F4ZW66, Q9UBS0, O60566, Q96BM9, O00151, P49137, Q9UGM1, P27105, Q7Z739, Q6PUJ7, A8K319, Q5TBU2, Q12834, P62805, P08727, P12429, Q8NFZ5, Q9H832, P58546, Q9Y4L1, P16104, Q02447, A0A087X1N8, P62487, A0A024R4C3, P09382, Q5TBU5, Q16763, Q9Y2Y1, M1VKI3, B4DW52, Q9H1E3, Q9BRX9, A0A024RDE8, Q9UPP1, O75369, P13726, A1A4E9, Q9ULH7, A0A024QZT4, A0A087WWM1,…
GO:0032526	response to retinoic acid	P	0.14	0.00458	17	81	2.38095	1.18404	OVER	P26583, P08727, A0A024R377, Q13887, Q04695, P19012, Q13308, J9TPG6, A1A4E9, A0A024R8D5, P05091, Q92482, X5DNK3, P47895, M1VKI3, P02533, P09668
GO:0006805	xenobiotic metabolic process	P	0.141	0.00462	14	62	1.96078	0.9063	OVER	V9HWE9, P52895, Q6PKA6, A0A024RAD8, P11117, P35354, D3YTI2, Q9Y6A2, P05091, P25815, Q86WA6, P47895, A0A024QZB4, A0A0A0MSS8
GO:0071709	membrane assembly	P	0.141	0.00462	14	62	1.96078	0.9063	OVER	K7EJH8, Q53HQ0, P29034, P12429, O75369, P12814, Q5VT79, P25815, B4DQE1, Q9BTI6, Q13277, A8K4S1, Q14254, P21333
GO:0035239	tube morphogenesis	P	0.143	0.00471	34	205	4.7619	2.99664	OVER	Q9Y3M8, A0A024R5H1, A0A024R7J0, B2R9H9, A0A024RE15, O75051, J3KMZ9, Q9BZI1, O60248, P51805, A0A024R2W4, Q9NYQ8, A8KAG7, O14965, Q6ZNG2, O15031, P09758, Q8IZV5, F4MHI3, Q9P0U4, P36873, Q13308, Q9UFE4, P15514, Q99697, V9HWG3, O60494, A0A087WUF6, Q8TDZ2, M1VKI3, Q13177, B2R838, Q13277, P09668
GO:0042445	hormone metabolic process	P	0.143	0.00472	20	103	2.80112	1.50563	OVER	Q8N4T8, P52895, O75911, Q92506, A0A090N8Y6, Q9HB40, Q6PKA6, A0A024RAD8, Q8IZV5, J3QLJ8, Q05GC8, P14550, P05091, B2R761, Q9NUI1, P47895, A0A024QZB4, A0A0A0MSS8, A0A024R9D7, Q9H2A2
GO:0043202	lysosomal lumen	C	0.145	0.00477	15	70	2.10084	1.02324	OVER	A0A024R8Q1, V9HWB4, Q9BTY2, Q59EN5, A0A024R7N7, P11117, Q4VC00, P51688, P35052, P17900, A0A1U9X836, O60494, U6FVB0, M1VKI3, P09668
GO:0051382	kinetochore assembly	P	0.145	0.00484	5	12	0.70028	0.175413	OVER	Q5TEC6, P84243, P68431, A8K1M4, Q16695
GO:0046135	pyrimidine nucleoside catabolic process	P	0.145	0.00484	5	12	0.70028	0.175413	OVER	B2RBL3, Q53Z63, Q16831, A0A1C7CYX9, Q969T7
GO:0008300	isoprenoid catabolic process	P	0.145	0.00484	5	12	0.70028	0.175413	OVER	P52895, P14550, A0A024RAD8, P55084, A0A0A0MSS8
GO:0045777	positive regulation of blood pressure	P	0.145	0.00484	5	12	0.70028	0.175413	OVER	K7ELP0, D9YZV5, A0A0K0K1I0, B7Z5W1, P67936
GO:0043174	nucleoside salvage	P	0.145	0.00484	5	12	0.70028	0.175413	OVER	B2RBL3, Q16831, Q53HM1, Q96BW1, P07741
GO:0048641	regulation of skeletal muscle tissue development	P	0.145	0.00484	11	45	1.54062	0.657799	OVER	A0A0C4DG89, P35052, Q9UBS0, K7EJH8, Q53HQ0, Q15714, P12814, P16989, Q9BTI6, Q14254, P23443
GO:0031589	cell-substrate adhesion	P	0.146	0.00488	47	305	6.58263	4.45841	OVER	Q13753, A0A024RDE8, K7EJH8, A0A0S2Z3R6, P29034, O75369, P12814, Q9Y3M8, A8K4E0, A0A024RA53, A0A024R7J0, O00622, B2R9H9, A0A024QYT5, B5BU77, Q68D09, Q14CM0, Q00534, A0A024R5D2, C4P096, A0A024R462, A0A024R2W4, X5DNK3, U6FVB0, Q6P0N6, P26038, H3BUX1, P29966, A8KAC4, O14965, A0A024R9Q1, A0A0A6YYJ5, A0A096LPC5, P09758, B2R9M7, P13612, B2R8E9, B7Z2A4, B0YJ32, P25815, D3DRA2, P09382, Q8TDZ2, M1VKI3, B2R…
GO:0000904	cell morphogenesis involved in differentiation	P	0.147	0.00492	75	539	10.5042	7.87897	OVER	Q13753, K7EJH8, Q53HQ0, P12814, O75147, A0A024R914, B2R9H9, P35579, Q9UBS0, A0A024R5F9, C4P096, A0A183YE00, X5DNK3, Q92614, Q16394, P29966, Q15223, A8KAC4, O43166, A0A024R9Q1, F8W914, Q13887, Q96JY6, B7Z2A4, P35052, A0A024RAM4, Q9BUF5, B0YJ32, P25815, P23634, Q13177, A0A024R074, B2R838, P21333, A0A024RDE8, Q8TEY7, B5BU16, A0A0S2Z3R6, P29034, O75369, P11388, Q68D09, O75051, H7C4C5, A0A024RDV9, P20…
GO:0051293	establishment of spindle localization	P	0.147	0.00494	10	39	1.40056	0.570092	OVER	Q68D09, H7C4C5, Q5TEC6, P84243, P68431, Q16695, Q14674, Q562E7, P35579, A8KAG7
GO:0000979	RNA polymerase II core promoter sequence-specific DNA binding	F	0.147	0.00494	10	39	1.40056	0.570092	OVER	Q02447, P42224, Q5TEC6, O60248, P84243, Q969T9, A8K4S9, P68431, Q9P0U4, Q16695
GO:0070011	peptidase activity, acting on L-amino acid peptides	F	0.149	0.005	14	264	1.96078	3.85908	UNDER	Q8TEY7, Q9HB40, V9HWA9, O75340, A0A0S2Z3Z5, A0A0S2Z3Y1, A8K8A4, Q9Y6I4, B2RDV2, A0A024R462, P40306, Q14674, P09668, B7Z1V9
GO:0048522	positive regulation of cellular process	P	0.149	0.00501	373	3284	52.2409	48.0047	OVER	A8K2Q6, Q53HQ0, Q96GX2, Q15417, Q86W28, O75147, A0A024R7J0, Q6QNY0, B2R9H9, P17676, F4ZW66, Q9UBS0, O60566, Q9BZI1, A0A024RDT4, Q96BM9, O00151, B4DV24, P49137, Q92614, A0A024QZB4, A0A0A0MTS7, Q9UGM1, P27105, Q7Z739, Q6PUJ7, Q8NBA8, A0A0S2Z428, D9YZV5, A8K319, Q5TBU2, Q12834, P08727, P12429, Q8NFZ5, Q9H832, P58546, Q9Y4L1, P16104, Q02447, A0A024RAM4, A0A087X1N8, P62487, A0A024R4C3, P09382, Q5TBU5,…
GO:0008301	DNA binding, bending	F	0.149	0.00504	7	22	0.980392	0.32159	OVER	Q05GC8, P21291, P26583, O60248, P11388, P17676, Q6ZNG2
GO:0090257	regulation of muscle system process	P	0.15	0.00507	32	191	4.48179	2.79199	OVER	K7EJH8, Q15417, O75369, P12814, A0A024RC30, A0A024RA53, P35354, A0A024R7J0, O75340, P35579, B5BU77, Q9UBS0, Q8N144, Q6P0N6, Q92614, A8KAC4, P23443, D9YZV5, A0A0K0K1I0, Q9NYA4, Q13887, E9PDP5, P58546, A8MXQ7, O60936, K7ELP0, B4DLJ5, P23634, P24844, Q8TDZ2, P67936, P21333
GO:0033559	unsaturated fatty acid metabolic process	P	0.15	0.00508	14	63	1.96078	0.920918	OVER	Q8N4T8, P52895, O75881, P35354, A0A024R8D5, Q9Y6A2, P14550, B2R761, Q9NUI1, X6R8F3, U6FVB0, P49137, A0A0A0MSS8, A8K2S1
GO:0048523	negative regulation of cellular process	P	0.153	0.00517	331	2879	46.3585	42.0845	OVER	A8K2Q6, Q96TA1, Q86W28, A0A024R7J0, B2R9H9, P17676, F4ZW66, Q9UBS0, O60566, Q9BZI1, Q86XE0, A0A024RDT4, Q96BM9, P49137, Q92614, Q6PUJ7, A0A0S2Z428, D9YZV5, A8K319, Q12834, P62805, P08727, P12429, Q8NFZ5, Q9H832, P58546, Q9Y4L1, P16104, Q02447, A0A024RAM4, A0A087X1N8, Q8IUE6, A0A024R4C3, P09382, Q16763, M1VKI3, P67936, B4DW52, A4D1P6, Q9BRX9, A0A024RDE8, Q9UI15, Q9UPP1, O75369, A1A4E9, Q9ULH7, A0A…
GO:0043331	response to dsRNA	P	0.155	0.00525	17	83	2.38095	1.21327	OVER	P09914, B4DTZ5, Q13325, O95786, B5BU16, J3KPF3, Q53HQ0, B9VJ68, Q5T765, A8KA76, Q7Z2W4, Q13151, X5DNK3, O15455, A0A024R1Y5, Q9BTI6, Q14254
GO:0016042	lipid catabolic process	P	0.155	0.00526	32	192	4.48179	2.80661	OVER	Q9NPB8, P52895, Q6PKA6, C0JYY2, O75881, A0A024R7J0, B5BU77, Q9UBS0, J3KMZ9, Q9Y6A2, P17900, B2R761, Q9NUI1, P43155, V9HWJ2, A0A0A0MSS8, A0A024R9D7, P23443, Q92506, A0A024RAD8, B2R9M7, A8K4F0, D4QEZ8, Q05GC8, A0A024R5C5, P14550, Q9UKG9, A0A1U9X836, P55084, O14832, Q13574, A8K2S1
GO:0006706	steroid catabolic process	P	0.155	0.00529	6	17	0.840336	0.248502	OVER	Q05GC8, P52895, Q9Y6A2, P14550, O75881, A0A0A0MSS8
GO:0014032	neural crest cell development	P	0.155	0.00529	6	17	0.840336	0.248502	OVER	P05091, O60248, Q99697, Q8IZV5, A0A024R5H1, P47895
GO:0001673	male germ cell nucleus	C	0.155	0.00529	6	17	0.840336	0.248502	OVER	V9HWB4, Q02539, P16403, P16402, P16104, H0Y8I7
GO:0032553	ribonucleotide binding	F	0.156	0.00533	86	1085	12.0448	15.8603	UNDER	P30049, Q96D53, Q96L91, Q4G0N4, A0A024R5Z9, Q8IY21, Q53HM1, Q86W28, Q7Z4W7, A0A024RA53, A0A024R7J0, P35579, B5BU77, Q9UBS0, O60566, B2R623, A4CYL7, B0I1S0, Q96BM9, P30291, Q99640, B4DQE1, A0A183YE00, X5DNK3, P49137, B2RBW4, Q92614, A0A0A0MTS7, O75629, Q12873, V9HWB4, B2R9M7, P12429, Q9H832, B2RCM6, P51159, Q9Y4L1, K7ESA5, Q9BUF5, A0A024R1Z1, Q05639, Q9BUB5, A0A024R4C3, Q8WV93, A0A024R275, Q16763,…
GO:0043039	tRNA aminoacylation	P	0.156	0.00542	0	54	0	0.789358	UNDER
GO:0043038	amino acid activation	P	0.156	0.00542	0	54	0	0.789358	UNDER
GO:0008380	RNA splicing	P	0.156	0.00543	33	492	4.62185	7.19193	UNDER	A8K2Q6, Q9BRX9, Q5EC54, Q8TEY7, A0A024QYX3, Q8IY21, B2R4H6, B2RBX8, A0A0C4DG89, Q96PU8, Q9HCJ3, B1ANS9, P62312, Q6PIK7, P62875, Q14011, M0QZM1, Q7Z739, Q6MZS5, F8W930, V9HWB4, Q13344, B2RBA0, P16989, O60936, Q9Y4L1, P36954, H0YG38, B2R8Z8, P62487, E9PSH0, Q13151, Q6FH36
GO:0006511	ubiquitin-dependent protein catabolic process	P	0.156	0.00544	33	493	4.62185	7.20655	UNDER	A0A024RDE8, Q8TEY7, B3KQY7, Q13217, O60566, P57075, B2R841, Q9H4B6, Q9Y6I4, Q00534, C4P096, P40306, X5DNK3, Q92575, E9PKC0, O14965, Q15646, H0Y9P0, V9HWB4, B3KMR4, Q12834, Q9H832, B4DZH6, H3BRJ5, A0A140VJT2, Q9NXV2, A0A024R1Z1, A0A024R4C3, P05161, P49789, Q9Y263, Q16763, P10909
GO:0007507	heart development	P	0.156	0.00548	56	383	7.84314	5.5986	OVER	Q5TCZ1, P21291, K7EJH8, P12814, Q9Y3M8, O75147, A0A024RA53, O00622, B2R9H9, P35579, J3KMZ9, P05091, O60248, B0I1S0, X5DNK3, Q8N144, Q92614, A0A0A0MTS7, P29966, A8KAG7, Q12873, Q13643, Q13642, D9YZV5, F8W914, P58546, Q96JY6, O75182, K7ELP0, A0A024R4C3, O60494, P24844, M1VKI3, P67936, B4DW52, A0A024RDE8, A0A024RC30, Q9H788, A0A024R5H1, Q9ULH7, P57075, Q9H4B6, U6FVB0, P47895, P80723, Q8TE73, A0A024R…
GO:0031674	I band	C	0.156	0.0055	28	162	3.92157	2.36807	OVER	P05787, P21291, A0A024RDE8, K7EJH8, O75369, P12814, Q13217, O75147, A0A024RA53, O75340, P57075, O00151, Q6P0N6, A0A0A0MTS7, Q13643, A0A0A6YYJ5, P08727, Q13707, Q04695, Q5BKX8, P25815, P23634, P24844, Q8TDZ2, Q13177, P02533, B4DW52, P21333
GO:0032958	inositol phosphate biosynthetic process	P	0.156	0.00552	4	8	0.560224	0.116942	OVER	B2R761, Q6FHG5, A0A087WUF6, Q9NYT0
GO:0006703	estrogen biosynthetic process	P	0.156	0.00552	4	8	0.560224	0.116942	OVER	P52895, Q92506, P14550, A0A0A0MSS8
GO:0005862	muscle thin filament tropomyosin	C	0.156	0.00552	4	8	0.560224	0.116942	OVER	K7ELP0, D9YZV5, A0A0K0K1I0, P67936
GO:0003065	positive regulation of heart rate by epinephrine	P	0.156	0.00552	4	8	0.560224	0.116942	OVER	K7ELP0, D9YZV5, A0A0K0K1I0, P67936
GO:1904753	negative regulation of vascular associated smooth muscle cell migration	P	0.156	0.00552	4	8	0.560224	0.116942	OVER	K7ELP0, D9YZV5, A0A0K0K1I0, P67936
GO:1904706	negative regulation of vascular smooth muscle cell proliferation	P	0.156	0.00552	4	8	0.560224	0.116942	OVER	K7ELP0, D9YZV5, A0A0K0K1I0, P67936
GO:0014732	skeletal muscle atrophy	P	0.156	0.00552	4	8	0.560224	0.116942	OVER	Q9UBS0, K7EJH8, P12814, P23443
GO:0001768	establishment of T cell polarity	P	0.156	0.00552	4	8	0.560224	0.116942	OVER	Q53HQ0, Q9BTI6, P35579, Q14254
GO:2000047	regulation of cell-cell adhesion mediated by cadherin	P	0.156	0.00552	4	8	0.560224	0.116942	OVER	Q53HQ0, P09758, Q9BTI6, Q14254
GO:0008045	motor neuron axon guidance	P	0.156	0.00552	4	8	0.560224	0.116942	OVER	O75051, Q13740, P51805, X5DNK3
GO:0060353	regulation of cell adhesion molecule production	P	0.156	0.00552	4	8	0.560224	0.116942	OVER	Q53HQ0, Q92793, Q9BTI6, Q14254
GO:0008655	pyrimidine-containing compound salvage	P	0.156	0.00552	4	8	0.560224	0.116942	OVER	B2RBL3, Q16831, Q53HM1, Q96BW1
GO:0071936	coreceptor activity involved in Wnt signaling pathway	F	0.156	0.00552	4	8	0.560224	0.116942	OVER	P35052, J3KMZ9, U6FVB0, Q13308
GO:0043097	pyrimidine nucleoside salvage	P	0.156	0.00552	4	8	0.560224	0.116942	OVER	B2RBL3, Q16831, Q53HM1, Q96BW1
GO:0005509	calcium ion binding	F	0.156	0.00554	42	270	5.88235	3.94679	OVER	O15162, K7EJH8, P29034, Q6FHG5, P12814, Q96C19, A0A024RC30, A0A024RA53, O75340, Q8WVQ1, J3KMZ9, Q5THR3, A8K8A4, A0A024RDT4, Q6XYQ8, B4DQE1, A0A024R2W4, Q9NYQ8, B4DEE8, Q9H4F8, Q6P0N6, A0A0A0MTS7, D3DTP7, B3KUB5, A0A024R9Q1, A0A0A6YYJ5, V9HWB4, D9YZV5, A0A0K0K1I0, P12429, P36873, O60936, Q5VT79, P25815, V9HWG3, O60494, B4DLJ5, P23634, P24844, M1VKI3, P67936, A8K2S1
GO:0034329	cell junction assembly	P	0.157	0.00558	48	315	6.72269	4.60459	OVER	P05787, Q9H4G0, Q13753, K7EJH8, Q53HQ0, A0A0S2Z3R6, P29034, O75369, P12814, Q9Y3M8, A0A024RC30, Q7Z4W7, P19012, A0A024RA53, P19013, A0A024R7J0, A1A4E9, B5BU77, A0A024RE15, Q68D09, P20336, A0A0A1HAV6, A0A024R462, B7Z5W1, Q8N144, Q6P0N6, Q9BTI6, Q14254, A0A024R9Q1, A0A0A6YYJ5, A0A0S2Z428, B2RA03, P08727, A8MQ07, B2R9M7, Q13707, Q04695, Q9HBA0, B7Z2A4, B0YJ32, P25815, D3DRA2, Q8TDZ2, M1VKI3, P02533,…
GO:0044711	single-organism biosynthetic process	P	0.158	0.0056	122	948	17.0868	13.8576	OVER	V9HWE9, J3QLJ8, A0A024R7J0, A0A024RAV0, A0A024R8D5, Q9UBS0, A0A024R5F9, P43155, P27105, D6W4Z6, A0A024RAD8, Q08AM6, P52209, O00154, B3KY94, Q9B2Z9, A0A024R275, A0A024R152, M1VKI3, P42338, B3KM95, B2RBL3, P35914, A0A090N8Y6, A4GYN5, P56134, C0JYY2, O75881, P35354, P15104, Q00653, Q9Y6A2, B2R761, Q02952, P00966, Q53HJ8, A0A0A0MSS8, Q8N4T8, H0Y9P0, O75911, O95503, Q8IZV5, Q01581, A8K4F0, P14550, Q3M…
GO:0060548	negative regulation of cell death	P	0.158	0.00562	107	816	14.986	11.9281	OVER	A8K2Q6, V9HWE9, Q96TA1, P17676, Q9UBS0, P42224, A4CYL7, Q96BM9, P49137, Q92614, P45973, A8KAG7, Q6PUJ7, D6W4Z6, Q13643, Q13642, B2RA03, J3QTA2, P12429, Q13887, Q8NFZ5, Q9H832, P16989, Q5T765, Q9Y4L1, D3DQM9, A0A087X1N8, Q96CF2, A0A024R4C3, M1VKI3, P09668, P42338, B4DW52, B4DTZ5, Q15714, O75369, A0A0A0MQW3, A0A024QZT4, A0A087WWM1, A0A0C4DG89, Q00653, Q14CM0, Q92793, Q00534, P29508, A0A024R462, O14…
GO:0009719	response to endogenous stimulus	P	0.158	0.00564	152	1214	21.2885	17.7459	OVER	V9HWE9, P78545, P12814, J3QLJ8, Q7Z4W7, A0A024R7J0, P17676, Q9UBS0, P42224, Q86XE0, Q99640, B7Z5W1, Q9UGM1, Q9Y4C8, P62875, Q6PUJ7, D6W4Z6, Q13643, Q13642, B3KMR4, P12429, Q13887, Q9H832, Q9B2Z9, B7Z2A4, D3DQM9, A0A024QZI5, P62487, A0A024R4C3, M1VKI3, P09668, P42338, B4DW52, Q9H1E3, A0A090N8Y6, A0A024RDE8, A0A024R6R1, A4GYN5, B2R4H6, Q6YHK3, O75369, P13726, A0A024RC30, C0JYY2, O75881, P35354, A0A…
GO:0050877	neurological system process	P	0.158	0.00564	70	498	9.80392	7.27964	OVER	G3XAN8, P12814, J3QLJ8, P19012, B2R7Y0, A0A024R7J0, P35579, P17676, A0A024RE15, A0A126GW78, Q9UBS0, J3KMZ9, P17900, P05091, O60248, Q6XYQ8, Q9NYQ8, X5DNK3, P49137, Q8N144, Q92614, Q9UGM1, A8KAG7, Q12873, P08727, B2R9M7, D3DQM9, A0A087X1N8, Q96AB6, B0YJ32, Q93050, P25815, P23634, Q13177, A0A024QZX3, A0A0S2Z3R6, P29034, P48594, A0A0A0MQW3, P35354, A1A4E9, A0A024QZT4, B2R9B4, A0A0J9YWM6, A0A024RDV9,…
GO:0044463	cell projection part	C	0.158	0.00564	98	737	13.7255	10.7733	OVER	Q15417, P12814, B2RCD2, Q7Z4W7, Q01650, A0A024R7J0, Q6QNY0, A0A024RDT4, B0I1S0, Q96BM9, E9PKC0, O43166, D9YZV5, H3BRJ5, Q5T765, P58546, K7ELP0, A0A024RAM4, G3V4K0, Q9BUF5, Q16643, A0A024R152, P67936, A4D1P6, B4DTZ5, O75369, P35354, A0A024R5H1, P15104, Q14CM0, Q6P0N6, A0A024R1Y5, O14965, P09914, Q6MZS5, A0A0A6YYJ5, O75911, O43665, A8MQ07, E9PDP5, Q9UFE4, P13612, Q562E7, B2R8Z8, A0A1C7CYX9, Q13277,…
GO:0016202	regulation of striated muscle tissue development	P	0.158	0.00568	17	84	2.38095	1.22789	OVER	K7EJH8, Q53HQ0, Q15714, P12814, P16989, P58546, Q9ULH7, A0A0C4DG89, P35052, Q9UBS0, O60248, Q9H4B6, A0A024R4C3, A0A087WUF6, Q9BTI6, Q14254, P23443
GO:0048634	regulation of muscle organ development	P	0.158	0.00568	17	84	2.38095	1.22789	OVER	K7EJH8, Q53HQ0, Q15714, P12814, P16989, P58546, Q9ULH7, A0A0C4DG89, P35052, Q9UBS0, O60248, Q9H4B6, A0A024R4C3, A0A087WUF6, Q9BTI6, Q14254, P23443
GO:1901861	regulation of muscle tissue development	P	0.158	0.00568	17	84	2.38095	1.22789	OVER	K7EJH8, Q53HQ0, Q15714, P12814, P16989, P58546, Q9ULH7, A0A0C4DG89, P35052, Q9UBS0, O60248, Q9H4B6, A0A024R4C3, A0A087WUF6, Q9BTI6, Q14254, P23443
GO:0032990	cell part morphogenesis	P	0.159	0.00573	74	531	10.3641	7.76202	OVER	Q5EC54, K7EJH8, Q53HQ0, P12814, O75147, A0A024R914, B2R9H9, P35579, B5BU77, Q9UBS0, A0A024R5F9, A8K8A4, P30291, Q6XYQ8, C4P096, A0A183YE00, X5DNK3, Q92614, Q16394, P29966, Q15223, A8KAC4, O43166, B2R9M7, F8W914, Q13887, Q96JY6, B7Z2A4, P35052, Q07817, A0A024RAM4, Q9BUF5, B0YJ32, P25815, Q13177, A0A024R074, B2R838, Q9H4G0, A0A024RDE8, Q8TEY7, P29034, O75369, P11388, Q68D09, O75051, H7C4C5, A0A024R…
GO:0051602	response to electrical stimulus	P	0.159	0.00575	8	28	1.12045	0.409297	OVER	Q9UBS0, P20336, Q05639, A0A0A1HAV6, C4P096, U6FVB0, P08754, P23443
GO:0060560	developmental growth involved in morphogenesis	P	0.159	0.00575	28	163	3.92157	2.38269	OVER	Q5EC54, O75369, Q68D09, O75051, H7C4C5, A0A024RDV9, A8K8A4, P51805, Q6XYQ8, C4P096, A0A024R462, H0YA47, Q6P0N6, O14965, O00458, O15031, A0A0A6YYJ5, Q13740, F8W914, Q8IZV5, P36873, Q13308, P15514, A0A024RAM4, A0A1C7CYX9, A0A087WUF6, B2R838, A8K4S1
GO:0005342	organic acid transmembrane transporter activity	F	0.16	0.00579	11	46	1.54062	0.672416	OVER	P52895, Q59GX2, J3KPF3, P14550, Q92482, Q01650, A0A0A0MSS8, A0A024R0W3, O60669, B7Z5J8, A0A024R050
GO:0019218	regulation of steroid metabolic process	P	0.16	0.00579	11	46	1.54062	0.672416	OVER	Q00653, P52895, P30536, P14550, B2R761, B3KR97, C0JYY2, A0A087WUF6, O75881, A0A024R1I5, A0A0A0MSS8
GO:0042995	cell projection	C	0.163	0.00594	183	1497	25.6303	21.8828	OVER	Q53HQ0, A0A024QYX3, B3KQY7, Q15417, P12814, B2RCD2, Q7Z4W7, A0A024RA53, Q01650, A0A024R7J0, Q6QNY0, B2R9H9, Q9UBS0, P42224, Q9BZI1, Q86XE0, A0A024RDT4, B0I1S0, Q96BM9, O00151, Q6XYQ8, B4DV24, P43155, E9PKC0, Q92614, Q9UGM1, P27105, O43166, Q13643, D9YZV5, Q12834, O15013, P12429, H3BRJ5, Q5T765, P58546, Q9B2Z9, B7Z2A4, D3DQM9, A0A0S2Z3Y1, K7ELP0, A0A024RAM4, G3V4K0, Q9BUF5, B0YJ32, A0A024R4C3, Q16…
GO:1903035	negative regulation of response to wounding	P	0.163	0.00594	13	56	1.82073	0.818594	OVER	A0A024R9Q1, A0A0S2Z428, A0A024QZX3, Q6YHK3, B2R7Y0, A0A024R7J0, A0A024QYT5, Q5VT79, Q68D09, A0A087X1N8, B4DQE1, A0A087WUF6, P05120
GO:0019080	viral gene expression	P	0.163	0.00595	12	234	1.68067	3.42055	UNDER	Q12873, Q02447, P26583, P62487, A8K319, Q92793, B2R4H6, Q5VU65, H3BRJ5, A0A024R5Q8, P62875, P36954
GO:0001558	regulation of cell growth	P	0.163	0.00596	54	367	7.56303	5.36471	OVER	Q5EC54, Q96L91, P19012, A0A024R7J0, O00622, Q9UBS0, A8K8A4, Q6XYQ8, C4P096, X5DNK3, Q02539, Q6PUJ7, Q13643, Q13642, P08727, F8W914, P58546, Q07817, A0A024RAM4, P25815, A0A024R4C3, Q92522, P24844, B2R838, Q9H4G0, Q5TEC6, A0A024R377, O75369, A1A4E9, A0A0C4DG89, Q68D09, O75051, H7C4C5, A0A024RDV9, P84243, P51805, Q00534, P68431, Q16695, A0A024R462, H0YA47, U6FVB0, Q6P0N6, P23443, O00458, A0A0A6YYJ5,…
GO:0045834	positive regulation of lipid metabolic process	P	0.163	0.00597	19	97	2.66106	1.41792	OVER	H0Y9P0, O75911, D6RCM8, B2R9M7, B3KR97, P35354, A0A024R7J0, O00622, B5BU77, Q9UBS0, J3KMZ9, Q53Z63, Q05639, B2R761, A0A087WUF6, X5DNK3, P23443, P27105, A8K2S1
GO:0009072	aromatic amino acid family metabolic process	P	0.163	0.00598	22	120	3.08123	1.75413	OVER	Q9H4G0, Q92506, Q6PKA6, A0A024RAD8, Q9NYA4, A0A024R8J2, Q9H788, Q9H0N5, Q8TE77, Q16719, B7Z2A4, D3YTI2, B2R623, P05091, B2R761, P40261, P48775, P55084, P47895, Q8WUJ0, Q9H2A2, A8KAG7
GO:0002704	negative regulation of leukocyte mediated immunity	P	0.163	0.006	10	40	1.40056	0.58471	OVER	A0A087X1N8, A0A024QZX3, P48594, P29508, A0A0A0MQW3, Q9UJ41, P05120, B2R7Y0, J9TPG6, A0A024QZT4
GO:0044068	modulation by symbiont of host cellular process	P	0.163	0.006	10	40	1.40056	0.58471	OVER	Q07817, A0A087X1N8, A0A024QZX3, P48594, P29508, A0A0A0MQW3, P05120, B2R7Y0, A8K7D9, A0A024QZT4
GO:0002707	negative regulation of lymphocyte mediated immunity	P	0.163	0.00602	9	34	1.2605	0.497003	OVER	A0A087X1N8, A0A024QZX3, P48594, P29508, A0A0A0MQW3, P05120, B2R7Y0, J9TPG6, A0A024QZT4
GO:0015837	amine transport	P	0.163	0.00602	9	34	1.2605	0.497003	OVER	P20336, A0A0A1HAV6, Q6FHG5, Q92482, A0A1C7CYX9, P35354, P51159, Q9UGM1, Q13277
GO:0050810	regulation of steroid biosynthetic process	P	0.163	0.00602	9	34	1.2605	0.497003	OVER	Q00653, P52895, P30536, P14550, C0JYY2, A0A087WUF6, O75881, A0A024R1I5, A0A0A0MSS8
GO:0055003	cardiac myofibril assembly	P	0.163	0.00602	9	34	1.2605	0.497003	OVER	P21291, P57075, Q13707, O75147, A0A024RA53, P24844, A0A0A0MTS7, B4DW52, P35579
GO:0048732	gland development	P	0.166	0.00615	43	278	6.02241	4.06373	OVER	P21291, P78545, P35914, A0A090N8Y6, Q5EC54, A0A024R5Z9, A8K4S9, Q9UPP1, O75881, A0A024R7J0, P51788, P17676, B5BU77, Q9UBS0, P05091, O60248, P51805, P00966, A0A024R2W4, X5DNK3, B4DEE8, P47895, P26038, P23443, Q6ZNG2, Q6PUJ7, P30536, G5D8C8, Q01581, Q59EN5, Q13308, Q9UFE4, P15514, Q02447, E5E079, Q99697, A0A024R4C3, V9HWG3, B4DY32, P23634, Q96BW1, P06132, P07741
GO:0044003	modification by symbiont of host morphology or physiology	P	0.169	0.00627	14	65	1.96078	0.950153	OVER	A0A024QZX3, P48594, A0A024R035, A0A0A0MQW3, B2R7Y0, A0A024QZT4, Q07817, A0A087X1N8, Q7Z2W4, P29508, A0A024R2W4, P05120, A8K7D9, M1VKI3
GO:0071466	cellular response to xenobiotic stimulus	P	0.169	0.00627	14	65	1.96078	0.950153	OVER	V9HWE9, P52895, Q6PKA6, A0A024RAD8, P11117, P35354, D3YTI2, Q9Y6A2, P05091, P25815, Q86WA6, P47895, A0A024QZB4, A0A0A0MSS8
GO:0045165	cell fate commitment	P	0.169	0.00632	19	98	2.66106	1.43254	OVER	Q12873, P78545, O00458, A8K4S9, Q13887, F4MHI3, K7ESA5, B2R9H9, P17676, Q07817, P20336, O60248, Q99697, A0A0A1HAV6, O60494, A0A087WUF6, U6FVB0, A8KAG7, Q6ZNG2
GO:0071310	cellular response to organic substance	P	0.169	0.00634	195	1609	27.3109	23.52	OVER	Q53HQ0, Q86W28, A0A024R7J0, B2R9H9, P17676, F4ZW66, Q9UBS0, Q86XE0, P49137, A0A024QZB4, O14545, Q6PUJ7, A8K319, P08727, P12429, Q8NFZ5, Q9H832, Q9Y4L1, Q02447, P62487, P09382, M1VKI3, P05787, Q9H1E3, A0A024RDE8, Q9UPP1, O75369, P13726, A0A024R5H1, A1A4E9, A0A0C4DG89, A0A024RDV9, Q05823, A0A024R462, Q9UJ41, P40306, Q96AZ6, A0A0A0MSS8, P09914, H0Y9P0, P22692, Q01581, P13612, P36954, B2R8Z8, P20700,…
GO:0016705	oxidoreductase activity, acting on paired donors, with incorporation or reduction of molecular oxygen	F	0.169	0.00635	16	76	2.2409	1.11095	OVER	Q15800, P52895, Q14554, Q9UPP1, Q9P0U4, O75881, Q9H0N5, P35354, P13667, Q6P6C2, Q9Y6A2, P14550, Q9NXW9, Q8TDZ2, O14832, A0A0A0MSS8
GO:0055006	cardiac cell development	P	0.169	0.00635	16	76	2.2409	1.11095	OVER	P21291, Q13643, A0A024RDE8, K7EJH8, P12814, Q13707, O75147, A0A024RA53, Q96JY6, P35579, P57075, Q99697, P24844, Q92614, A0A0A0MTS7, B4DW52
GO:0045071	negative regulation of viral genome replication	P	0.169	0.00636	13	57	1.82073	0.833212	OVER	O15162, Q15646, P09914, B4DTZ5, Q13325, A8K319, Q5T765, F4ZW66, Q7Z2W4, Q05823, P05161, Q96AZ6, D3DTP7
GO:0000791	euchromatin	C	0.169	0.00636	13	57	1.82073	0.833212	OVER	Q5TEC6, A0A024QYX3, Q13887, O95503, P16403, P16402, P84243, P68431, Q92522, Q16695, Q02539, P45973, Q14011
GO:0022404	molting cycle process	P	0.169	0.00636	13	57	1.82073	0.833212	OVER	P05787, B2RA03, P08727, Q6YHK3, Q04695, P19012, P19013, A1A4E9, B2R9H9, O60248, Q9H4B6, B4DLJ5, P02533
GO:0022405	hair cycle process	P	0.169	0.00636	13	57	1.82073	0.833212	OVER	P05787, B2RA03, P08727, Q6YHK3, Q04695, P19012, P19013, A1A4E9, B2R9H9, O60248, Q9H4B6, B4DLJ5, P02533
GO:0009612	response to mechanical stimulus	P	0.17	0.00639	26	150	3.64146	2.19266	OVER	P21291, B5BU16, Q9UI15, Q9UKL3, Q15417, B9VJ68, P13726, A0A024RA53, P35354, B2R9B4, Q00653, Q9UBS0, U6FVB0, O15455, A0A0A0MTS7, Q9UGM1, A0A024R0W3, P23443, Q5U0D2, Q13707, Q9HBA0, P58546, B4DY32, P23634, B4DW52, A0A024R050
GO:0034330	cell junction organization	P	0.171	0.00643	52	350	7.28291	5.11621	OVER	Q13753, K7EJH8, Q53HQ0, P12814, Q9Y3M8, Q7Z4W7, P19012, A0A024RA53, P19013, A0A024R7J0, B5BU77, A0A024RE15, B7Z5W1, Q8N144, E9PKC0, Q9BTI6, Q15223, Q14254, A0A024R9Q1, A0A0S2Z428, B2RA03, P08727, B2R9M7, B7Z2A4, B0YJ32, P25815, M1VKI3, B2R838, B4DW52, P21333, P05787, Q9H4G0, A0A0S2Z3R6, P29034, O75369, A0A024RC30, A1A4E9, Q68D09, P20336, A0A0A1HAV6, A0A024R462, Q6P0N6, P26038, A0A0A6YYJ5, A8MQ07,…
GO:0072599	establishment of protein localization to endoplasmic reticulum	P	0.171	0.00645	5	137	0.70028	2.00263	UNDER	P20336, Q96CF2, A0A0A1HAV6, Q7Z4W7, P51159
GO:0080134	regulation of response to stress	P	0.172	0.00648	157	1265	21.9888	18.4914	OVER	V9HWE9, Q53HQ0, B3KQY7, A0A024R035, B2RCD2, Q86W28, A0A024RA53, A0A024R7J0, B2R9H9, P17676, A0A024R3J1, Q9UBS0, P42224, Q86XE0, Q99640, P49137, E9PKC0, O14545, A8KAG7, P27105, Q6PUJ7, A0A0S2Z428, Q9UGM3, A8K319, B3KMR4, J3QTA2, P12429, Q13887, Q8NFZ5, Q9H832, P16989, Q5T765, Q9Y4L1, A0A024RAU0, P16104, A0A0S2Z3Y1, A0A024RAM4, A0A087X1N8, B4DRL5, A0A024R4C3, P09382, Q16763, M1VKI3, P05787, B4DTZ5,…
GO:2000147	positive regulation of cell motility	P	0.172	0.0065	61	427	8.54342	6.24178	OVER	P26583, K7EJH8, P12814, Q0PNE2, A0A024RA53, B2R7Y0, A0A024R7J0, O75340, O00622, A0A024QYT5, B5BU77, Q9UBS0, A8K8A4, A8K0Z3, B4DQE1, X5DNK3, A0A024R9Q1, V9HWB4, B2R9M7, P12429, B4DZH6, B7Z2A4, A0A087X1N8, P09382, M1VKI3, Q13177, B2R838, P09668, P42338, P21333, Q9H4G0, A0A024QZX3, A0A0S2Z3R6, A8K4S9, P48594, O75369, P13726, A0A0A0MQW3, Q96C19, A0A024R8J2, P35354, A0A024QZT4, Q68D09, H2BNB9, Q14CM0,…
GO:0003012	muscle system process	P	0.172	0.00652	49	327	6.86275	4.78	OVER	P21291, K7EJH8, Q15417, P12814, O75147, A0A024RA53, A0A024R7J0, O75340, P51788, P35579, B5BU77, Q9UBS0, A0A024RDT4, B7Z5W1, Q8N144, Q92614, A0A0A0MTS7, Q9UGM1, A8KAC4, D9YZV5, Q9NYA4, Q13887, B4DZH6, P58546, Q96JY6, A8MXQ7, O60936, K7ELP0, P23634, P24844, P67936, P42338, B4DW52, P21333, A0A024RDE8, B5BU16, O75369, A0A024RC30, P35354, O43819, Q6P0N6, P23443, A0A024R8Q1, A0A0K0K1I0, Q13707, E9PDP5,…
GO:0052547	regulation of peptidase activity	P	0.173	0.00661	52	352	7.28291	5.14545	OVER	P26583, Q9UKL3, Q9Y3M8, Q86W28, A0A024RA53, B2R7Y0, V9HWA9, O75340, P50454, O00622, A0A024QYT5, Q9UBS0, P42224, O60248, B4DQE1, B4DEE8, P49137, Q9Y6C9, A0A024R9Q1, P12429, Q13887, O60936, Q07817, A0A087X1N8, P25815, M1VKI3, Q13177, P09668, A0A024QZX3, P48594, D6RCM8, Q6YHK3, Q6FHG5, P13726, Q13217, A0A0A0MQW3, A0A024QZT4, A0A0S2Z3Z5, A0A0C4DG89, O00291, P57075, P29508, A0A024R462, P40306, P23443,…
GO:0042730	fibrinolysis	P	0.173	0.00662	7	23	0.980392	0.336208	OVER	A0A024R9Q1, A0A087X1N8, A0A0S2Z428, A0A024QZX3, P05120, B2R7Y0, A0A024QYT5
GO:0014033	neural crest cell differentiation	P	0.173	0.00662	7	23	0.980392	0.336208	OVER	J3KMZ9, P05091, O60248, Q99697, Q8IZV5, A0A024R5H1, P47895
GO:1904037	positive regulation of epithelial cell apoptotic process	P	0.173	0.00662	7	23	0.980392	0.336208	OVER	A0A024R9Q1, P52895, P14550, B3KMR4, B2R9M7, A0A0A0MSS8, B5BU77
GO:0001504	neurotransmitter uptake	P	0.173	0.00662	7	23	0.980392	0.336208	OVER	P20336, A0A0A1HAV6, Q6FHG5, P51159, A0A024R0W3, P15104, A0A024R050
GO:0019482	beta-alanine metabolic process	P	0.173	0.00662	7	23	0.980392	0.336208	OVER	P05091, A0A024RAD8, A0A1C7CYX9, P55084, P47895, P15104, Q9H2A2
GO:0031069	hair follicle morphogenesis	P	0.173	0.00662	7	23	0.980392	0.336208	OVER	B2RA03, P08727, Q04695, P19012, P19013, A1A4E9, P02533
GO:0007186	G-protein coupled receptor signaling pathway	P	0.174	0.00667	36	223	5.04202	3.25976	OVER	P52895, A0A090N8Y6, Q8TEY7, K7EJH8, Q6FHG5, O75369, P12814, V9HWA9, A0A024R7J0, B2R9H9, A0A126GW78, Q99720, Q02952, P26038, A0A0A0MSS8, Q9BXK1, Q6PUJ7, O43665, A8MQ07, P12429, Q59EN5, A8K4F0, P11117, P15514, Q5CZB5, Q9NYT0, P14550, V9HWG3, P23634, Q8TDZ2, A0A024R152, M1VKI3, P08754, Q13574, P42338, P21333
GO:0072329	monocarboxylic acid catabolic process	P	0.175	0.00673	19	99	2.66106	1.44716	OVER	P52895, Q92506, Q6PKA6, A0A024R7J0, D4QEZ8, B5BU77, Q9UBS0, A0A024R5C5, P14550, Q9UKG9, B2R761, Q9NUI1, P43155, P55084, O14832, A0A0A0MSS8, A0A024R9D7, Q9H2A2, P23443
GO:0051384	response to glucocorticoid	P	0.176	0.00677	17	86	2.38095	1.25713	OVER	V9HWE9, P26583, A0A090N8Y6, Q6PKA6, P12429, Q01581, P35354, P15514, V9HWA9, D4QEZ8, B2R9B4, Q9UBS0, P00966, A0A024R462, P23634, P23443, A8K2S1
GO:0061041	regulation of wound healing	P	0.177	0.00682	23	126	3.22129	1.84184	OVER	A0A024R9Q1, P26583, A0A0S2Z428, A0A024QZX3, Q6YHK3, B2R9M7, P12429, P13726, B2RCD2, A0A024RA53, B2R7Y0, A0A024R7J0, A0A024QYT5, B5BU77, Q5VT79, Q68D09, A0A087X1N8, O60248, B4DQE1, A0A087WUF6, P05120, Q13277, A8KAC4
GO:0019637	organophosphate metabolic process	P	0.177	0.00682	107	819	14.986	11.9719	OVER	A8K2Q6, Q9NPB8, P12814, B2R9H9, P42224, P43155, Q969T7, A0A024QZB4, P27105, D6W4Z6, A0A024RAD8, Q08AM6, Q13887, P52209, O00154, H0UI06, B3KY94, Q9B2Z9, A0A024R275, A0A024R152, M1VKI3, P42338, B3KM95, B2RBL3, A0A090N8Y6, A4GYN5, P56134, O75369, Q5VT66, B2R761, P40261, Q02952, Q53HJ8, A0A0A0MSS8, H0Y9P0, A8K4F0, P14550, Q9UKG9, Q3MHU6, Q6FH36, Q8TDZ2, P07741, A8K2S1, Q5TCZ1, O15162, P30049, Q9BX95,…
GO:0051346	negative regulation of hydrolase activity	P	0.178	0.00687	52	354	7.28291	5.17468	OVER	A8K2Q6, Q15417, B2RCD2, B2R7Y0, O60927, V9HWA9, P50454, B2R9H9, A0A024QYT5, A0A024RE15, Q9UBS0, Q96BM9, Q99640, B4DQE1, B7Z5W1, P49137, A0A024R9Q1, Q13325, P12429, Q13887, Q8NG31, Q5T765, O60936, D3DQM9, A0A087X1N8, A0A024R4C3, Q13177, B4DTZ5, A0A024QZX3, P48594, D6RCM8, Q6YHK3, Q6FHG5, Q13217, A0A0A0MQW3, Q9H788, A0A024QZT4, A0A0C4DG89, P57075, P29508, P26038, P23443, P09914, O15031, A0A140VJT2,…
GO:0040017	positive regulation of locomotion	P	0.179	0.00693	65	462	9.10364	6.7534	OVER	P26583, K7EJH8, P12814, Q0PNE2, A0A024RA53, B2R7Y0, A0A024R7J0, O75340, O00622, A0A024QYT5, B5BU77, Q9UBS0, A8K8A4, A8K0Z3, B4DQE1, X5DNK3, A0A024R9Q1, V9HWB4, B2R9M7, P12429, B4DZH6, B7Z2A4, A0A087X1N8, Q96CF2, P09382, M1VKI3, Q13177, B2R838, P09668, P42338, P21333, Q9H4G0, A0A024QZX3, A0A0S2Z3R6, A8K4S9, P48594, O75369, P13726, A0A0A0MQW3, Q96C19, A0A024R8J2, P35354, A0A024QZT4, Q68D09, H2BNB9,…
GO:0021953	central nervous system neuron differentiation	P	0.181	0.00701	14	66	1.96078	0.964771	OVER	Q12873, P58546, K7ESA5, O75051, H7C4C5, O60248, P51805, Q99697, B0I1S0, C4P096, U6FVB0, P23634, Q8WV24, Q6ZNG2
GO:0006413	translational initiation	P	0.181	0.00708	13	245	1.82073	3.58135	UNDER	Q7Z739, A0A024R259, Q13217, P36873, Q8N9N8, A0A0C4DG89, Q96PU8, Q9UBS0, P62487, Q9BUB5, E9PSH0, P23443, O14965
GO:0016125	sterol metabolic process	P	0.181	0.00711	16	78	2.2409	1.14018	OVER	Q15800, P52895, B3KR97, Q01581, C0JYY2, A0A1W2PQ47, O75881, A0A024R1I5, Q59GR1, Q05GC8, J3KMZ9, Q9Y6A2, P14550, O60494, A0A087WUF6, A0A0A0MSS8
GO:0052548	regulation of endopeptidase activity	P	0.181	0.00715	50	335	7.0028	4.89694	OVER	P26583, Q9UKL3, Q9Y3M8, Q86W28, A0A024RA53, B2R7Y0, V9HWA9, O75340, P50454, O00622, A0A024QYT5, Q9UBS0, P42224, O60248, B4DQE1, B4DEE8, P49137, Q9Y6C9, A0A024R9Q1, P12429, Q13887, O60936, Q07817, A0A087X1N8, P25815, M1VKI3, Q13177, P09668, A0A024QZX3, P48594, D6RCM8, Q6YHK3, Q6FHG5, P13726, Q13217, A0A0A0MQW3, A0A024QZT4, A0A0S2Z3Z5, A0A0C4DG89, O00291, P29508, P40306, P23443, H0Y9P0, Q12933, A0A…
GO:0040007	growth	P	0.181	0.00716	98	744	13.7255	10.8756	OVER	A8K2Q6, Q96L91, P12814, A0A024R7J0, Q9UBS0, P42224, A0A024RDT4, Q6XYQ8, E9PKC0, Q9UGM1, Q6PUJ7, Q13643, Q13642, P08727, P16989, P58546, A0A024RAM4, A0A024R4C3, M1VKI3, B4DW52, B2RBL3, A0A090N8Y6, A0A024RDE8, J3KPF3, O75369, A1A4E9, A0A0C4DG89, A0A024RDV9, P51805, Q9H4B6, Q00534, A0A024R462, Q6P0N6, O14965, O00458, O15031, A0A0A6YYJ5, H0Y9P0, P22692, Q8IZV5, Q13707, Q04695, Q13308, P15514, Q99697,…
GO:1901699	cellular response to nitrogen compound	P	0.181	0.00717	73	529	10.2241	7.73279	OVER	V9HWE9, Q5EC54, K7EJH8, Q53HQ0, A0A024R5Z9, P12814, A0A024R7J0, P17676, B5BU77, Q9UBS0, P42224, X5DNK3, Q9BTI6, P29966, A8KAC4, Q14254, Q13325, B2R9M7, Q13887, B4DZH6, Q5T765, B7Z2A4, D3DQM9, Q07817, Q59GX2, Q7Z2W4, Q93050, Q92482, P23634, M1VKI3, Q13177, B2R838, P42338, P21333, B4DTZ5, Q9H1E3, A0A090N8Y6, B5BU16, A8K4S9, Q6FHG5, O75369, P35354, A0A024R5H1, A0A0B4J1S8, Q00653, P20336, Q92793, Q00…
GO:0043587	tongue morphogenesis	P	0.181	0.00721	5	13	0.70028	0.190031	OVER	P08727, Q04695, P19012, A1A4E9, P02533
GO:0051393	alpha-actinin binding	F	0.181	0.00721	5	13	0.70028	0.190031	OVER	O00151, A0A024R2W4, A0A024RA53, Q96JY6, A0A0A0MTS7
GO:0050873	brown fat cell differentiation	P	0.181	0.00721	5	13	0.70028	0.190031	OVER	Q59GX2, A0A0S2Z3R6, P35354, Q9HBA0, P17676
GO:1901618	organic hydroxy compound transmembrane transporter activity	F	0.181	0.00721	5	13	0.70028	0.190031	OVER	P52895, P14550, Q92482, A0A0A0MSS8, O60669
GO:0072337	modified amino acid transport	P	0.181	0.00721	5	13	0.70028	0.190031	OVER	Q01650, A0A024R5H1, A0A024R0W3, O60669, A0A024R050
GO:0015850	organic hydroxy compound transport	P	0.181	0.00721	19	100	2.66106	1.46177	OVER	P52895, P30536, Q6FHG5, B3KR97, C0JYY2, P35354, P51159, O60669, Q59GR1, Q00653, J3KMZ9, P20336, P14550, B2R761, A0A0A1HAV6, Q92482, A0A0A0MSS8, Q13277, P10909
GO:0042269	regulation of natural killer cell mediated cytotoxicity	P	0.181	0.00722	10	41	1.40056	0.599328	OVER	A0A087X1N8, A0A024QZX3, P48594, P29508, A0A0A0MQW3, P05120, B2R7Y0, J9TPG6, Q15223, A0A024QZT4
GO:0005507	copper ion binding	F	0.181	0.00722	10	41	1.40056	0.599328	OVER	P35052, P01583, O43819, E5E079, P25815, P29034, G5D8C8, A0A024R4C3, Q6FHG5, Q9Y6N1
GO:0002715	regulation of natural killer cell mediated immunity	P	0.181	0.00722	10	41	1.40056	0.599328	OVER	A0A087X1N8, A0A024QZX3, P48594, P29508, A0A0A0MQW3, P05120, B2R7Y0, J9TPG6, Q15223, A0A024QZT4
GO:0009083	branched-chain amino acid catabolic process	P	0.181	0.00722	10	41	1.40056	0.599328	OVER	P35914, Q92506, A0A024R5C5, A0A0K2GN21, A0A024RAD8, B2R761, Q01581, P55084, A0A024RAV0, D4QEZ8
GO:0071674	mononuclear cell migration	P	0.181	0.00722	10	41	1.40056	0.599328	OVER	A0A024R9Q1, P26583, P25815, P09382, P12429, Q96C19, A0A024R5H1, Q9HBA0, O00622, A0A024QYT5
GO:0032648	regulation of interferon-beta production	P	0.181	0.00722	10	41	1.40056	0.599328	OVER	Q00653, P26583, O95786, Q7Z2W4, Q53HQ0, O15455, A0A024R1Y5, Q9BTI6, Q14254, A8KA76
GO:0010631	epithelial cell migration	P	0.181	0.00722	44	289	6.16246	4.22453	OVER	Q9H4G0, P26583, P29034, A8K4S9, Q9Y3M8, P19012, A0A024R8J2, Q9NQW6, P35354, A0A024R7J0, A1A4E9, O75340, O00622, P35579, B5BU77, Q68D09, H2BNB9, P42224, Q14CM0, P20336, A0A0A1HAV6, B4DQE1, Q9NYQ8, X5DNK3, Q6P0N6, O14965, A0A024R9Q1, A0A0A6YYJ5, P09758, B2RA03, P08727, B2R9M7, P12429, Q13887, Q04695, B4DZH6, Q5VT79, B7Z2A4, A0A0S2Z3Y1, P25815, A0A087WUF6, P02533, B2R838, P09668
GO:0040001	establishment of mitotic spindle localization	P	0.181	0.00724	8	29	1.12045	0.423915	OVER	Q68D09, Q5TEC6, P84243, P68431, Q16695, Q14674, Q562E7, A8KAG7
GO:0048730	epidermis morphogenesis	P	0.181	0.00724	8	29	1.12045	0.423915	OVER	B2RA03, P08727, Q13887, Q04695, P19012, P19013, A1A4E9, P02533
GO:0090183	regulation of kidney development	P	0.181	0.00726	6	18	0.840336	0.263119	OVER	P42224, P09758, O60248, A0A024R7J0, O14965, P80723
GO:0051966	regulation of synaptic transmission, glutamatergic	P	0.181	0.00726	6	18	0.840336	0.263119	OVER	Q6XYQ8, U6FVB0, P35354, A0A024R7J0, A8K4S1, P15104
GO:0071379	cellular response to prostaglandin stimulus	P	0.181	0.00726	6	18	0.840336	0.263119	OVER	P52895, P14550, B2R9M7, A0A024R462, C0JYY2, A0A0A0MSS8
GO:0034723	DNA replication-dependent nucleosome organization	P	0.181	0.00726	6	18	0.840336	0.263119	OVER	A4D1P6, Q5TEC6, P84243, P62805, P68431, Q16695
GO:0006335	DNA replication-dependent nucleosome assembly	P	0.181	0.00726	6	18	0.840336	0.263119	OVER	A4D1P6, Q5TEC6, P84243, P62805, P68431, Q16695
GO:0031579	membrane raft organization	P	0.183	0.00738	9	35	1.2605	0.511621	OVER	Q53HQ0, P25815, P29034, P12429, B4DQE1, Q9BTI6, Q14254, Q59GR1, Q5VT79
GO:0016049	cell growth	P	0.183	0.00739	66	471	9.2437	6.88496	OVER	Q5EC54, Q96L91, P19012, A0A024R7J0, O00622, Q9UBS0, A8K8A4, Q6XYQ8, C4P096, X5DNK3, Q02539, Q6PUJ7, Q13643, Q13642, P08727, F8W914, P58546, Q96JY6, Q07817, A0A024RAM4, P25815, A0A024R4C3, Q92522, P24844, M1VKI3, Q13177, B2R838, B4DW52, Q9H4G0, A0A024RDE8, Q5TEC6, J3KPF3, A0A024R377, O75369, A1A4E9, A0A0C4DG89, Q68D09, O75051, H7C4C5, A0A024RDV9, P84243, P51805, Q00534, P68431, Q16695, A0A024R462,…
GO:0051093	negative regulation of developmental process	P	0.185	0.00748	70	504	9.80392	7.36734	OVER	P21291, P78545, P26583, Q5EC54, K7EJH8, P12814, Q9Y3M8, Q7Z4W7, A0A024R7J0, O00622, B2R9H9, A0A024QYT5, Q9UBS0, P42224, J3KMZ9, Q9BZI1, O60248, P30291, X5DNK3, A8KAC4, A0A024R9Q1, Q68CZ2, P62805, P12429, F8W914, Q13887, B4DZH6, P16989, A0A024R5Q8, B7Z2A4, A0A024R4C3, P09382, O60494, B2R838, P21333, A8K4S9, Q15714, O75369, A0A024QZL1, Q9ULH7, B2R9B4, Q00653, Q68D09, Q14CM0, A0A024RDV9, P51805, Q9H…
GO:0090132	epithelium migration	P	0.187	0.00757	44	291	6.16246	4.25376	OVER	Q9H4G0, P26583, P29034, A8K4S9, Q9Y3M8, P19012, A0A024R8J2, Q9NQW6, P35354, A0A024R7J0, A1A4E9, O75340, O00622, P35579, B5BU77, Q68D09, H2BNB9, P42224, Q14CM0, P20336, A0A0A1HAV6, B4DQE1, Q9NYQ8, X5DNK3, Q6P0N6, O14965, A0A024R9Q1, A0A0A6YYJ5, P09758, B2RA03, P08727, B2R9M7, P12429, Q13887, Q04695, B4DZH6, Q5VT79, B7Z2A4, A0A0S2Z3Y1, P25815, A0A087WUF6, P02533, B2R838, P09668
GO:0001816	cytokine production	P	0.187	0.00759	74	538	10.3641	7.86435	OVER	V9HWE9, P26583, K7EJH8, Q53HQ0, Q8IY21, P12814, B2RCD2, Q86W28, V9HWA9, B2R9H9, A0A024QYT5, P17676, A0A024R3J1, B5BU77, Q9UBS0, B4DQE1, B7Z5W1, P49137, Q9BTI6, Q9UGM1, A8KAC4, P62875, Q14254, A0A024R9Q1, V9HWB4, A8K319, B2R9M7, P12429, Q13887, B4DZH6, A0A0S2Z3Y1, Q7Z2W4, P25815, P09382, Q9Y2Y1, B2R838, P42338, P21333, P01583, B5BU16, A8K4S9, B2R4H6, B9VJ68, O75369, A0A024QZL1, P35354, A0A0C4DG89,…
GO:0055114	oxidation-reduction process	P	0.187	0.00759	86	641	12.0448	9.36998	OVER	P26583, K7EJH8, O00625, Q6PKA6, A0A024R5Z9, Q9BV57, P12814, J3QLJ8, A0A024R7N7, A0A1W2PQ47, P13667, A0A024R7J0, B5BU77, A0A024R8D5, Q9UBS0, P05091, Q9NXW9, Q9NZ23, A0A024QZN7, Q9NUI1, B3KXN9, P43155, V9HWJ2, O75629, P10606, D6W4Z6, A0A0K2GN21, A0A024RAD8, G5D8C8, P52209, H0UI06, Q9B2Z9, D4QEZ8, A0A0S2Z3Y1, P55084, M1VKI3, O14832, P52895, Q9BRX8, A4GYN5, Q6FHG5, Q9UPP1, O00483, Q5VT66, P14854, O75…
GO:0001667	ameboidal-type cell migration	P	0.187	0.00761	50	339	7.0028	4.95542	OVER	P26583, Q9Y3M8, P19012, A0A024R7J0, O75340, O00622, P35579, B5BU77, P42224, O60248, B4DQE1, Q9NYQ8, X5DNK3, A0A024R9Q1, B2RA03, P08727, B2R9M7, P12429, Q13887, B4DZH6, B7Z2A4, A0A0S2Z3Y1, P25815, M1VKI3, B2R838, P09668, Q9H4G0, P29034, A8K4S9, A0A024R8J2, Q9NQW6, P35354, A0A024R5H1, A1A4E9, Q68D09, H2BNB9, Q14CM0, P20336, A0A0A1HAV6, U6FVB0, Q6P0N6, O14965, A0A0A6YYJ5, P09758, Q04695, P13612, Q5V…
GO:0006631	fatty acid metabolic process	P	0.187	0.00761	36	228	5.04202	3.33285	OVER	P52895, Q9BRX8, Q6PKA6, O75881, P35354, V9HWA9, A0A024R7J0, B5BU77, Q96PU8, A0A024R8D5, Q9UBS0, Q9Y6A2, A0A024RBN1, B2R761, Q9NUI1, P43155, U6FVB0, P49137, A0A0A0MSS8, A0A024R9D7, Q8N4Q0, P23443, Q8N4T8, Q15800, Q92506, A0A024RAD8, Q8IZV5, O00154, D4QEZ8, A0A024R5C5, P14550, Q9UKG9, X6R8F3, P55084, O14832, A8K2S1
GO:0061387	regulation of extent of cell growth	P	0.187	0.00763	16	79	2.2409	1.1548	OVER	O00458, A0A0A6YYJ5, O75369, F8W914, A0A024RAM4, Q68D09, O75051, H7C4C5, A0A024RDV9, P51805, C4P096, A0A024R462, A0A1C7CYX9, H0YA47, Q6P0N6, B2R838
GO:0006629	lipid metabolic process	P	0.187	0.00763	100	760	14.0056	11.1095	OVER	Q9NPB8, J3QLJ8, Q7Z4W7, A0A024R7J0, A0A024R8D5, Q9UBS0, A0A024R5F9, Q8NBJ4, P43155, P49137, P27105, A0A024RAD8, Q08AM6, Q13887, O00154, B3KY94, M1VKI3, O14832, Q6UW63, P42338, B3KM95, Q9BRX8, C0JYY2, O75881, P35354, Q00653, Q9Y6A2, Q92793, B2R761, Q53HJ8, A0A0A0MSS8, Q8N4T8, H0Y9P0, O75911, Q8IZV5, Q01581, A8K4F0, Q13308, P14550, Q9UKG9, X6R8F3, P10909, A8K2S1, Q5TCZ1, O15162, Q9BX95, Q9HB40, Q6P…
GO:0001882	nucleoside binding	F	0.187	0.00764	88	1092	12.3249	15.9626	UNDER	P30049, Q96D53, K7EJH8, Q96L91, Q4G0N4, A0A024R5Z9, Q8IY21, Q53HM1, P12814, Q86W28, Q7Z4W7, A0A024RA53, A0A024R7J0, P35579, B5BU77, Q9UBS0, O60566, B2R623, A4CYL7, B0I1S0, Q96BM9, P30291, Q99640, B4DQE1, A0A183YE00, X5DNK3, P49137, B2RBW4, Q92614, A0A0A0MTS7, Q12873, V9HWB4, B2R9M7, P12429, Q9H832, B2RCM6, P51159, Q9Y4L1, K7ESA5, Q9BUF5, A0A024R1Z1, Q05639, Q9BUB5, A0A024R4C3, Q8WV93, A0A024R275,…
GO:0009055	electron carrier activity	F	0.19	0.00776	19	101	2.66106	1.47639	OVER	P10606, P52895, O75911, A0A024RAD8, G5D8C8, J3QLJ8, O00483, P14854, H0UI06, P15954, Q9Y6N1, D4QEZ8, A0A0S2Z3Y1, P14550, P05091, E5E079, P47895, A0A0A0MSS8, A0A024RBN6
GO:0046717	acid secretion	P	0.192	0.00787	14	67	1.96078	0.979389	OVER	B5BU16, A0A024R7J0, P51159, Q9UBS0, P20336, A0A0A1HAV6, Q6XYQ8, A0A1C7CYX9, P61764, Q13277, A0A024R0W3, P23443, A0A024R050, A8K2S1
GO:0070062	extracellular exosome	C	0.193	0.00793	289	2498	40.4762	36.5151	OVER	A8K2Q6, Q14689, Q96TA1, Q53HQ0, Q15417, A0A024R7J0, A0A024R5F9, A0A024RDT4, Q96BM9, O00151, P49137, A0A024QZB4, A0A0A0MTS7, P27105, Q5T3F8, Q6PUJ7, A0A0S2Z428, D9YZV5, Q9UGM3, Q5TBU2, P62805, P08727, P12429, P52209, O00154, Q9H832, P58546, Q9Y4L1, P16104, A0A087X1N8, Q8IUE6, Q9UMZ1, P09382, I3L3Q4, Q5TBU5, Q16763, Q16643, M1VKI3, P67936, A8K3S1, B4DW52, P05787, Q86WQ0, J3KPF3, Q9BRX8, Q9UI15, P56…
GO:0070972	protein localization to endoplasmic reticulum	P	0.194	0.00795	8	176	1.12045	2.57272	UNDER	V9HWB4, P20336, Q96CF2, A0A0A1HAV6, B2RCD2, Q7Z4W7, P58546, P51159
GO:0010508	positive regulation of autophagy	P	0.195	0.00803	39	252	5.46218	3.68367	OVER	P05787, P52895, B5BU16, A0A024QZX3, P48594, A0A0A0MQW3, P19012, A0A024RA53, P19013, B2R7Y0, A0A024R7J0, A1A4E9, A0A024QZT4, P35579, P42224, B2R841, B4DQE1, P29508, P62312, A0A0A0MSS8, P27105, A0A0S2Z428, A8K319, B2RA03, P08727, P12429, Q04695, A8K4F0, B4DZH6, H3BRJ5, Q5VT79, A0A0S2Z3Y1, A0A024RAM4, A0A087X1N8, P14550, P05120, P02533, P42338, A0A024R050
GO:0000902	cell morphogenesis	P	0.195	0.00803	101	771	14.1457	11.2703	OVER	Q13753, Q53HQ0, P12814, O75147, B2R9H9, Q9UBS0, A0A024R5F9, Q6XYQ8, Q92614, O43166, D9YZV5, P12429, Q13887, B7Z2A4, K7ELP0, A0A024RAM4, Q9BUF5, B0YJ32, A0A024R152, P67936, A0A024RDE8, O75369, P11388, Q14CM0, A0A024RDV9, P51805, Q92793, Q00534, A0A024R462, P40306, Q6P0N6, O14965, O00458, O15031, A0A0A6YYJ5, A0A096LPC5, P09758, A8MQ07, Q13948, P13612, H0YG38, Q99697, A0A1C7CYX9, B3KVE3, Q8TDZ2, A0A…
GO:0050776	regulation of immune response	P	0.195	0.00805	96	729	13.4454	10.6563	OVER	Q6ZRZ8, O15162, P26583, Q96EP0, Q53HQ0, Q8IY21, A0A024R035, Q86W28, B2R7Y0, V9HWA9, A0A024R7J0, P35579, A0A024R3J1, B5BU77, Q9UBS0, P42224, Q86XE0, P49137, Q9BTI6, O14545, Q15223, A8KAC4, D3DTP7, Q14254, P27105, Q6PUJ7, V9HWB4, A0A0S2Z428, Q9UGM3, A8K319, B3KMR4, B2R9M7, P12429, Q8NFZ5, Q9H832, A0A024RAU0, B7Z2A4, O75182, Q07817, A0A087X1N8, A0A024R1Z1, Q7Z2W4, B4DRL5, P09382, Q16763, M1VKI3, Q13…
GO:0007568	aging	P	0.196	0.00808	37	234	5.18207	3.42055	OVER	A0A090N8Y6, Q5EC54, B5BU16, Q6PKA6, P13726, P19012, P35354, A1A4E9, A0A024QYT5, B5BU77, Q00653, Q9UBS0, A0A024QZN7, Q00534, P00966, U6FVB0, P49137, P23443, O14965, P30536, B2RA03, P08727, B2R9M7, B2R6E2, Q04695, P16104, A0A0S2Z3Y1, E5KPM5, P20700, Q99732, A0A024R4C3, P23634, P08754, P02533, P60602, P10909, A8K2S1
GO:0032587	ruffle membrane	C	0.198	0.00819	23	130	3.22129	1.90031	OVER	P09914, B4DTZ5, A0A0A6YYJ5, Q13325, O95786, D9YZV5, A0A0K0K1I0, O75369, Q9Y3M8, Q96C19, Q5T765, Q9HBA0, Q9NYT0, K7ELP0, Q68D09, Q05639, A0A024RDT4, Q96BM9, Q6P0N6, P26038, Q13177, P67936, A8KAC4
GO:0015849	organic acid transport	P	0.198	0.0082	27	160	3.78151	2.33884	OVER	P52895, B5BU16, J3KPF3, Q01650, A0A024R5H1, A0A024R7J0, O60669, B5BU77, Q9UBS0, P20336, A0A024RBN1, A0A0A1HAV6, Q6XYQ8, P61764, P43155, A0A0A0MSS8, A0A024R0W3, P23443, A0A024R9Q1, P51159, P14550, Q9UKG9, Q92482, A0A1C7CYX9, Q13277, A0A024R050, A8K2S1
GO:0046942	carboxylic acid transport	P	0.198	0.0082	27	160	3.78151	2.33884	OVER	P52895, B5BU16, J3KPF3, Q01650, A0A024R5H1, A0A024R7J0, O60669, B5BU77, Q9UBS0, P20336, A0A024RBN1, A0A0A1HAV6, Q6XYQ8, P61764, P43155, A0A0A0MSS8, A0A024R0W3, P23443, A0A024R9Q1, P51159, P14550, Q9UKG9, Q92482, A0A1C7CYX9, Q13277, A0A024R050, A8K2S1
GO:0097458	neuron part	C	0.199	0.00828	134	1065	18.7675	15.5679	OVER	P78545, A0A024QYX3, Q15417, P12814, B2RCD2, Q7Z4W7, A0A024R7J0, Q6QNY0, B2R9H9, Q9UBS0, P42224, Q9BZI1, A0A024RDT4, Q96BM9, Q6XYQ8, P43155, Q9UGM1, O43166, P12429, P58546, Q9B2Z9, B7Z2A4, D3DQM9, A0A0S2Z3Y1, A0A024RAM4, G3V4K0, Q9BUF5, B0YJ32, A0A024R4C3, Q16643, A0A024R152, A0A024RDE8, Q9UI15, A4GYN5, Q9UPP1, O75369, C0JYY2, P35354, P15104, B2R9B4, Q14CM0, Q9H4B6, Q00534, Q05823, P00966, B2RWN7,…
GO:0097485	neuron projection guidance	P	0.199	0.00829	25	145	3.5014	2.11957	OVER	Q8TEY7, K7EJH8, P12814, B2R9H9, P35579, O75051, Q9UBS0, A0A024R5F9, P51805, A0A183YE00, A0A024R2W4, X5DNK3, U6FVB0, P26038, Q16394, Q15223, P23443, O15031, Q13740, Q13887, B7Z2A4, P35052, Q9BUF5, Q99697, A0A1C7CYX9
GO:0007411	axon guidance	P	0.199	0.00829	25	145	3.5014	2.11957	OVER	Q8TEY7, K7EJH8, P12814, B2R9H9, P35579, O75051, Q9UBS0, A0A024R5F9, P51805, A0A183YE00, A0A024R2W4, X5DNK3, U6FVB0, P26038, Q16394, Q15223, P23443, O15031, Q13740, Q13887, B7Z2A4, P35052, Q9BUF5, Q99697, A0A1C7CYX9
GO:0001654	eye development	P	0.2	0.00835	32	197	4.48179	2.8797	OVER	Q5TCZ1, P26583, Q5EC54, J3KNF5, Q6QNY0, P51788, B2R9H9, P35579, P42224, O43819, J3KMZ9, Q9BZI1, P05091, O60248, Q00534, X5DNK3, U6FVB0, Q9H4F8, P47895, A0A024RE18, Q15223, Q12873, O43166, Q13887, Q8IZV5, Q9P0U4, B7Z2A4, Q02447, Q99697, P23634, P08754, Q9H2A2
GO:0048514	blood vessel morphogenesis	P	0.202	0.00842	48	324	6.72269	4.73615	OVER	P01583, B2RBL3, P26583, P13726, Q9Y3M8, C0JYY2, A0A024RA53, P35354, Q8NFW1, A0A024R5H1, V9HWA9, A0A024R7J0, O75340, O00622, P35579, A0A024QYT5, B5BU77, Q96PU8, H2BNB9, P42224, J3KMZ9, Q03169, B4DQE1, A0A024R462, X5DNK3, U6FVB0, Q8N144, Q6PIK7, Q9UGM1, A8KAG7, O14965, A0A024R9Q1, A0A0S2Z428, B2R9M7, P12429, Q13887, B4DZH6, Q5VT79, B7Z2A4, A0A0S2Z3Y1, Q99697, D3DRA2, O60494, B4DLJ5, A0A087WUF6, B2R…
GO:0006418	tRNA aminoacylation for protein translation	P	0.203	0.0085	0	51	0	0.745505	UNDER
GO:0043066	negative regulation of apoptotic process	P	0.203	0.00853	97	740	13.5854	10.8171	OVER	A8K2Q6, V9HWE9, Q96TA1, P17676, Q9UBS0, P42224, A4CYL7, Q96BM9, P49137, Q92614, P45973, A8KAG7, Q6PUJ7, D6W4Z6, Q13643, Q13642, B2RA03, J3QTA2, P12429, Q13887, Q8NFZ5, Q9H832, P16989, Q5T765, Q9Y4L1, D3DQM9, A0A087X1N8, A0A024R4C3, M1VKI3, P09668, P42338, B4DW52, B4DTZ5, Q15714, O75369, A0A0A0MQW3, A0A024QZT4, A0A087WWM1, A0A0C4DG89, Q00653, Q14CM0, Q92793, Q00534, P29508, A0A024R462, O14965, P09…
GO:0043161	proteasome-mediated ubiquitin-dependent protein catabolic process	P	0.203	0.00862	24	376	3.36134	5.49627	UNDER	Q15646, H0Y9P0, V9HWB4, B3KMR4, Q12834, Q13217, Q9H832, H3BRJ5, A0A140VJT2, Q9NXV2, A0A024R1Z1, O60566, P57075, B2R841, A0A024R4C3, Q00534, P05161, P49789, P40306, Q9Y263, Q16763, Q92575, P10909, O14965
GO:0009063	cellular amino acid catabolic process	P	0.203	0.00868	23	131	3.22129	1.91492	OVER	P35914, Q9BRX9, Q92506, A0A0K2GN21, A0A024RAD8, Q01581, Q9H0N5, Q16719, P15104, A0A024RAV0, D4QEZ8, E7EVC7, A0A0J9YWM6, A0A024R5C5, Q92793, B2R761, A0A024R5D2, B3KXN9, P23434, P23634, P48775, P55084, Q9H2A2
GO:0032103	positive regulation of response to external stimulus	P	0.203	0.00871	28	165	3.92157	2.41193	OVER	P26583, Q8IY21, P13726, Q96C19, A0A024RA53, P35354, V9HWA9, A0A024QYT5, B5BU77, H2BNB9, A0A024R462, U6FVB0, O15455, A0A024R1Y5, A8KAC4, A0A024R9Q1, B2R9M7, E9PDP5, Q13308, Q9HBA0, Q7Z2W4, P25815, Q99650, A0A087WUF6, A0A024R074, B2R838, Q13277, A8K2S1
GO:0017111	nucleoside-triphosphatase activity	F	0.203	0.00875	46	630	6.44258	9.20918	UNDER	Q9UFH2, P30049, A4D1P6, Q96L91, Q8IY21, P56134, Q9UPP1, Q7Z4W7, A0A024R914, P11388, P35579, A0A0C4DG89, A0A024RDV9, P20336, Q92793, B0I1S0, Q96BM9, A0A0A1HAV6, A0A183YE00, Q86YA3, Q6P0N6, Q92614, A0A024R1Y5, Q7Z739, Q12873, Q8TE73, A0A0A6YYJ5, O95786, V9HWB4, P12429, Q9P0U4, Q13707, P51159, Q9Y4L1, K7ESA5, A8KA76, Q9BUF5, Q93050, Q05639, P23634, Q53G08, P08754, Q9H4K7, B2R838, B4DW52, P10909
GO:0006915	apoptotic process	P	0.203	0.00879	179	1474	25.07	21.5466	OVER	A8K2Q6, V9HWE9, Q14689, P78545, Q96TA1, B3KQY7, Q9UKL3, Q15417, P12814, Q86W28, A0A024RA53, A0A024R7J0, P17676, Q9UBS0, P42224, O60566, A4CYL7, Q96BM9, P49137, Q92614, P45973, A8KAG7, Q6PUJ7, D6W4Z6, Q13643, Q13642, B3KMR4, B2RA03, O15013, J3QTA2, P12429, Q13887, Q8NFZ5, Q9H832, P16989, Q5T765, P58546, Q9Y4L1, D3DQM9, Q02447, A0A087X1N8, P62487, B4DRL5, A0A024R4C3, P09382, V9HWG3, A0A024R275, M1V…
GO:0010466	negative regulation of peptidase activity	P	0.203	0.0088	30	182	4.20168	2.66043	OVER	A0A024QZX3, P48594, D6RCM8, Q6YHK3, Q6FHG5, Q13217, A0A0A0MQW3, B2R7Y0, V9HWA9, P50454, A0A024QZT4, A0A024QYT5, A0A0C4DG89, Q9UBS0, P57075, B4DQE1, P29508, P49137, P23443, A0A024R9Q1, P12429, Q13887, O60936, A0A140VJT2, Q9BS40, Q5VT79, A0A087X1N8, P05120, Q8TDZ2, Q13177
GO:0044270	cellular nitrogen compound catabolic process	P	0.203	0.00886	29	434	4.06162	6.3441	UNDER	B2RBL3, P26583, A0A024R259, Q6PKA6, Q96QE5, F5H0R1, P05091, Q96AZ6, Q86YA3, P47895, Q969T7, P62312, Q53HJ8, Q15646, H0Y9P0, Q16831, P36873, Q16719, D3DQM9, Q9H9A5, A0A024RAM4, E5KPM5, Q7Z2W4, P62487, Q53Z63, A0A1C7CYX9, P48775, A8K7D9, Q8WYV8
GO:0042089	cytokine biosynthetic process	P	0.203	0.00895	12	52	1.68067	0.760123	OVER	Q00653, A0A024R9Q1, P01583, F8W930, B5BU16, Q9Y576, B9VJ68, Q13887, Q9NZQ7, P49137, O15455, P17676
GO:0042107	cytokine metabolic process	P	0.203	0.00895	12	52	1.68067	0.760123	OVER	Q00653, A0A024R9Q1, P01583, F8W930, B5BU16, Q9Y576, B9VJ68, Q13887, Q9NZQ7, P49137, O15455, P17676
GO:0071300	cellular response to retinoic acid	P	0.203	0.00895	12	52	1.68067	0.760123	OVER	P05091, P08727, A0A024R377, Q13887, Q04695, P19012, X5DNK3, Q13308, P47895, M1VKI3, A1A4E9, P02533
GO:0006552	leucine catabolic process	P	0.203	0.00897	9	36	1.2605	0.526239	OVER	P35914, Q92506, A0A024R5C5, A0A0K2GN21, A0A024RAD8, B2R761, Q01581, P55084, D4QEZ8
GO:0006550	isoleucine catabolic process	P	0.203	0.00897	9	36	1.2605	0.526239	OVER	P35914, Q92506, A0A024R5C5, A0A0K2GN21, A0A024RAD8, B2R761, Q01581, P55084, D4QEZ8
GO:0045109	intermediate filament organization	P	0.203	0.00897	9	36	1.2605	0.526239	OVER	P20700, B2RA03, P08727, Q13217, Q04695, P19012, P19013, A1A4E9, P02533
GO:0033293	monocarboxylic acid binding	F	0.203	0.00897	9	36	1.2605	0.526239	OVER	P52895, A0A024R5C5, P14550, P25815, B2R761, Q6FHG5, X6R8F3, A0A0A0MSS8, Q13277
GO:0007585	respiratory gaseous exchange	P	0.203	0.00897	9	36	1.2605	0.526239	OVER	P10606, A0A024R8Q1, P20336, A0A0A1HAV6, F4MHI3, Q9UI36, Q9H4K7, Q9Y6N1, A8K4S1
GO:1990234	transferase complex	C	0.203	0.00898	61	795	8.54342	11.6211	UNDER	Q96EP0, Q96L91, B3KQY7, Q8IY21, Q96GX2, A0A024R7J0, O60566, A0A1U9X8Y8, P62312, P45973, P62875, H0Y8I7, Q12873, V9HWB4, A8K319, B3KMR4, Q12834, Q08AM6, Q8IV35, Q9H832, P58546, O60337, E7EVC7, A0A024R1Z1, P62487, Q14181, A0A024R4C3, Q16763, Q9Y2Y1, M1VKI3, Q8N653, P42338, Q75QN2, B4DW52, A4D1P6, Q9BRX9, Q8TEY7, B2R4H6, Q96QE5, Q9UPP1, A0AUZ9, A0A0B4J1S8, A0A024RBN1, Q92793, Q00534, A0A024R5D2, U6F…
GO:0001765	membrane raft assembly	P	0.203	0.009	8	30	1.12045	0.438532	OVER	Q53HQ0, P25815, P29034, P12429, B4DQE1, Q9BTI6, Q14254, Q5VT79
GO:0030324	lung development	P	0.203	0.00903	20	107	2.80112	1.5641	OVER	P26583, Q5EC54, Q68CZ2, Q8IZV5, Q01581, P36873, Q13308, Q9UFE4, Q02447, P20336, P05091, O60248, Q99697, Q9H4B6, A0A0A1HAV6, A0A024R2W4, A0A087WUF6, P47895, P09668, A8KAG7
GO:0090130	tissue migration	P	0.203	0.00903	46	307	6.44258	4.48765	OVER	Q9H4G0, P26583, P29034, A8K4S9, Q9Y3M8, P19012, A0A024R8J2, Q9NQW6, P35354, A0A024R7J0, A1A4E9, O75340, O00622, P35579, B5BU77, Q68D09, H2BNB9, P42224, Q14CM0, P20336, A0A0A1HAV6, B4DQE1, Q9NYQ8, X5DNK3, Q6P0N6, O14965, A0A024R9Q1, A0A0A6YYJ5, P09758, B2RA03, P08727, B2R9M7, P12429, Q13887, Q13707, Q04695, B4DZH6, Q5VT79, B7Z2A4, A0A0S2Z3Y1, P25815, A0A087WUF6, P02533, B2R838, P09668, B4DW52
GO:0060562	epithelial tube morphogenesis	P	0.203	0.00909	30	183	4.20168	2.67505	OVER	Q9Y3M8, A0A024R5H1, A0A024R7J0, B2R9H9, A0A024RE15, O75051, J3KMZ9, Q9BZI1, O60248, P51805, A0A024R2W4, Q9NYQ8, A8KAG7, O14965, O15031, P09758, Q8IZV5, F4MHI3, Q9P0U4, P36873, Q13308, Q9UFE4, P15514, Q99697, A0A087WUF6, Q8TDZ2, M1VKI3, Q13177, B2R838, P09668
GO:0004030	aldehyde dehydrogenase [NAD(P)+] activity	F	0.203	0.00914	4	9	0.560224	0.13156	OVER	Q6PKA6, P05091, P47895, Q9H2A2
GO:0003321	positive regulation of blood pressure by epinephrine-norepinephrine	P	0.203	0.00914	4	9	0.560224	0.13156	OVER	K7ELP0, D9YZV5, A0A0K0K1I0, P67936
GO:0005921	gap junction	C	0.203	0.00914	4	9	0.560224	0.13156	OVER	B4DLJ5, Q8N144, Q16643, O00622
GO:1990357	terminal web	C	0.203	0.00914	4	9	0.560224	0.13156	OVER	A0A024RDT4, P08727, Q04695, P02533
GO:0001767	establishment of lymphocyte polarity	P	0.203	0.00914	4	9	0.560224	0.13156	OVER	Q53HQ0, Q9BTI6, P35579, Q14254
GO:1902992	negative regulation of amyloid precursor protein catabolic process	P	0.203	0.00914	4	9	0.560224	0.13156	OVER	Q53HQ0, Q9BTI6, Q14254, P10909
GO:0001993	regulation of systemic arterial blood pressure by norepinephrine-epinephrine	P	0.203	0.00914	4	9	0.560224	0.13156	OVER	K7ELP0, D9YZV5, A0A0K0K1I0, P67936
GO:0001996	positive regulation of heart rate by epinephrine-norepinephrine	P	0.203	0.00914	4	9	0.560224	0.13156	OVER	K7ELP0, D9YZV5, A0A0K0K1I0, P67936
GO:0046137	negative regulation of vitamin metabolic process	P	0.203	0.00914	4	9	0.560224	0.13156	OVER	Q00653, P52895, P14550, A0A0A0MSS8
GO:0046658	anchored component of plasma membrane	C	0.203	0.00914	4	9	0.560224	0.13156	OVER	P35052, Q6H3X3, A8K4E0, A0A024R5H1
GO:0007494	midgut development	P	0.203	0.00914	4	9	0.560224	0.13156	OVER	P05091, P00966, Q01581, P47895
GO:0030198	extracellular matrix organization	P	0.203	0.00918	28	167	3.92157	2.44116	OVER	Q5TCZ1, P78545, Q13753, Q53HQ0, A0A0S2Z3R6, Q8NFW1, P50454, O00622, P35579, A0A024QYT5, Q00653, Q68D09, A0A024RDT4, A8K0Z3, A0A024R462, A0A024R2W4, U6FVB0, B7Z5W1, Q9H4F8, Q9BTI6, Q14254, A0A024R9Q1, P13612, A0A0S2Z3Y1, B0YJ32, D3DRA2, A0A087WUF6, P09668
GO:0043062	extracellular structure organization	P	0.203	0.00918	28	167	3.92157	2.44116	OVER	Q5TCZ1, P78545, Q13753, Q53HQ0, A0A0S2Z3R6, Q8NFW1, P50454, O00622, P35579, A0A024QYT5, Q00653, Q68D09, A0A024RDT4, A8K0Z3, A0A024R462, A0A024R2W4, U6FVB0, B7Z5W1, Q9H4F8, Q9BTI6, Q14254, A0A024R9Q1, P13612, A0A0S2Z3Y1, B0YJ32, D3DRA2, A0A087WUF6, P09668
GO:0002274	myeloid leukocyte activation	P	0.203	0.00918	22	121	3.08123	1.76875	OVER	O15162, A0A024R9Q1, P26583, B2R9M7, Q6FHG5, P12429, Q8NFZ5, B5BU77, Q5VT79, B7Z2A4, Q86XE0, P25815, B4DQE1, Q9UJ41, P61764, U6FVB0, P49137, O15455, A0A024R074, Q13277, P42338, P10909
GO:0004032	alditol:NADP+ 1-oxidoreductase activity	F	0.203	0.00923	3	5	0.420168	0.0730887	OVER	P52895, P14550, A0A0A0MSS8
GO:0016115	terpenoid catabolic process	P	0.203	0.00923	3	5	0.420168	0.0730887	OVER	P52895, P14550, A0A0A0MSS8
GO:0019747	regulation of isoprenoid metabolic process	P	0.203	0.00923	3	5	0.420168	0.0730887	OVER	P52895, P14550, A0A0A0MSS8
GO:0018479	benzaldehyde dehydrogenase (NAD+) activity	F	0.203	0.00923	3	5	0.420168	0.0730887	OVER	Q6PKA6, P05091, P47895
GO:0042203	toluene catabolic process	P	0.203	0.00923	3	5	0.420168	0.0730887	OVER	Q6PKA6, P05091, P47895
GO:0042184	xylene catabolic process	P	0.203	0.00923	3	5	0.420168	0.0730887	OVER	Q6PKA6, P05091, P47895
GO:0018948	xylene metabolic process	P	0.203	0.00923	3	5	0.420168	0.0730887	OVER	Q6PKA6, P05091, P47895
GO:0018970	toluene metabolic process	P	0.203	0.00923	3	5	0.420168	0.0730887	OVER	Q6PKA6, P05091, P47895
GO:0004896	cytokine receptor activity	F	0.203	0.00923	3	5	0.420168	0.0730887	OVER	Q99650, P13726, U6FVB0
GO:0015643	toxic substance binding	F	0.203	0.00923	3	5	0.420168	0.0730887	OVER	P00966, A0A024RC30, Q9UGM1
GO:0003916	DNA topoisomerase activity	F	0.203	0.00923	3	5	0.420168	0.0730887	OVER	A0A024R1C2, P11388, Q13472
GO:0014745	negative regulation of muscle adaptation	P	0.203	0.00923	3	5	0.420168	0.0730887	OVER	Q13887, P23634, O60936
GO:0061217	regulation of mesonephros development	P	0.203	0.00923	3	5	0.420168	0.0730887	OVER	P09758, O60248, P80723
GO:0048266	behavioral response to pain	P	0.203	0.00923	3	5	0.420168	0.0730887	OVER	A0A024R9Q1, P30536, U6FVB0
GO:2000291	regulation of myoblast proliferation	P	0.203	0.00923	3	5	0.420168	0.0730887	OVER	O60248, Q99697, A0A1U9X836
GO:1902285	semaphorin-plexin signaling pathway involved in neuron projection guidance	P	0.203	0.00923	3	5	0.420168	0.0730887	OVER	O75051, O15031, P51805
GO:0072553	terminal button organization	P	0.203	0.00923	3	5	0.420168	0.0730887	OVER	Q12873, K7ESA5, A8K4S1
GO:0046370	fructose biosynthetic process	P	0.203	0.00923	3	5	0.420168	0.0730887	OVER	P52895, P14550, A0A0A0MSS8
GO:0072491	toluene-containing compound catabolic process	P	0.203	0.00923	3	5	0.420168	0.0730887	OVER	Q6PKA6, P05091, P47895
GO:0072490	toluene-containing compound metabolic process	P	0.203	0.00923	3	5	0.420168	0.0730887	OVER	Q6PKA6, P05091, P47895
GO:1903903	regulation of establishment of T cell polarity	P	0.203	0.00923	3	5	0.420168	0.0730887	OVER	Q53HQ0, Q9BTI6, Q14254
GO:0070324	thyroid hormone binding	F	0.203	0.00923	3	5	0.420168	0.0730887	OVER	P05091, P47895, P09668
GO:0071798	response to prostaglandin D	P	0.203	0.00923	3	5	0.420168	0.0730887	OVER	P52895, P14550, A0A0A0MSS8
GO:0071799	cellular response to prostaglandin D stimulus	P	0.203	0.00923	3	5	0.420168	0.0730887	OVER	P52895, P14550, A0A0A0MSS8
GO:0009597	detection of virus	P	0.203	0.00923	3	5	0.420168	0.0730887	OVER	O95786, O15455, A8KA76
GO:0010566	regulation of ketone biosynthetic process	P	0.203	0.00923	3	5	0.420168	0.0730887	OVER	P52895, P14550, A0A0A0MSS8
GO:0021984	adenohypophysis development	P	0.203	0.00923	3	5	0.420168	0.0730887	OVER	A0A090N8Y6, O60248, Q99697
GO:0019322	pentose biosynthetic process	P	0.203	0.00923	3	5	0.420168	0.0730887	OVER	V9HWD9, A0A140VK56, P52209
GO:0032328	alanine transport	P	0.203	0.00923	3	5	0.420168	0.0730887	OVER	Q01650, A0A024R0W3, A0A024R050
GO:0022617	extracellular matrix disassembly	P	0.203	0.00925	13	61	1.82073	0.891683	OVER	Q5TCZ1, Q13753, Q53HQ0, A0A0S2Z3R6, Q68D09, B0YJ32, A0A024RDT4, A8K0Z3, A0A024R462, U6FVB0, Q9BTI6, P09668, Q14254
GO:0007613	memory	P	0.203	0.00925	13	61	1.82073	0.891683	OVER	Q13948, P36873, P35354, A0A024R7J0, P17676, D3DQM9, Q9UBS0, J3KMZ9, Q96AB6, B2R841, U6FVB0, P49137, P23443
GO:0005775	vacuolar lumen	C	0.204	0.00929	15	72	2.10084	1.05248	OVER	A0A024R8Q1, V9HWB4, Q9BTY2, Q59EN5, A0A024R7N7, P11117, Q4VC00, P51688, P35052, P17900, A0A1U9X836, O60494, U6FVB0, M1VKI3, P09668
GO:0000302	response to reactive oxygen species	P	0.204	0.00933	38	243	5.32213	3.55211	OVER	A8K2Q6, V9HWE9, P52895, Q6PKA6, A4GYN5, A8K4S9, P13726, B5BU77, B2R9B4, Q00653, B2R841, Q00534, A0A024R462, A0A0A0MSS8, H0Y9P0, D9YZV5, A0A0K0K1I0, Q12933, B2R9M7, Q13887, O95503, F4MHI3, Q59EN5, B4DZH6, P15514, Q9B2Z9, A0A024RAU0, Q9NYT0, B7Z2A4, K7ELP0, P14550, Q6FH36, P08754, Q13177, P67936, B2R838, P60602, A8K2S1
GO:0006690	icosanoid metabolic process	P	0.208	0.00954	12	53	1.68067	0.774741	OVER	Q8N4T8, A0A024R8D5, P52895, Q9Y6A2, P14550, X6R8F3, U6FVB0, O75881, P49137, P35354, A0A0A0MSS8, A8K2S1
GO:1901568	fatty acid derivative metabolic process	P	0.208	0.00954	12	53	1.68067	0.774741	OVER	Q8N4T8, A0A024R8D5, P52895, Q9Y6A2, P14550, X6R8F3, U6FVB0, O75881, P49137, P35354, A0A0A0MSS8, A8K2S1
GO:0044255	cellular lipid metabolic process	P	0.21	0.0097	82	612	11.4846	8.94606	OVER	Q5TCZ1, Q9NPB8, O15162, Q9BX95, Q9HB40, Q6PKA6, J3QLJ8, A0A1W2PQ47, V9HWA9, A0A024R7J0, O00622, B5BU77, Q96PU8, Q9NUQ2, A0A024R8D5, Q9UBS0, A0A024R5F9, J3KMZ9, P17900, P05091, A8K8A4, Q9NUI1, P43155, X5DNK3, P49137, V9HWJ2, P27105, A0A024RAD8, Q08AM6, Q9NYA4, B2R9M7, Q13887, O00154, B3KY94, D4QEZ8, O75182, P35052, P55084, M1VKI3, O14832, Q13574, Q6UW63, P42338, B3KM95, P52895, Q9BRX8, Q8N6M3, D6R…
GO:0016010	dystrophin-associated glycoprotein complex	C	0.21	0.0097	6	19	0.840336	0.277737	OVER	P05787, A0A024RDT4, P08727, Q04695, A0A024R2W4, P02533
GO:0032727	positive regulation of interferon-alpha production	P	0.21	0.0097	6	19	0.840336	0.277737	OVER	P26583, O95786, Q7Z2W4, O15455, A0A024R1Y5, A8KA76
GO:0090665	glycoprotein complex	C	0.21	0.0097	6	19	0.840336	0.277737	OVER	P05787, A0A024RDT4, P08727, Q04695, A0A024R2W4, P02533
GO:0072529	pyrimidine-containing compound catabolic process	P	0.21	0.0097	6	19	0.840336	0.277737	OVER	B2RBL3, E5KPM5, Q53Z63, Q16831, A0A1C7CYX9, Q969T7
GO:1902930	regulation of alcohol biosynthetic process	P	0.21	0.0097	6	19	0.840336	0.277737	OVER	Q00653, Q6FHG5, C0JYY2, A0A087WUF6, A0A024R1I5, Q9NYT0
GO:0050982	detection of mechanical stimulus	P	0.21	0.0097	6	19	0.840336	0.277737	OVER	P21291, U6FVB0, A0A024RA53, P23634, A0A0A0MTS7, Q9UGM1
GO:1901135	carbohydrate derivative metabolic process	P	0.211	0.00975	111	863	15.5462	12.6151	OVER	A8K2Q6, P12814, B2RCD2, B2R9H9, A0A024R5F9, P42224, Q96BM9, Q969T7, A0A024QZB4, P27105, D6W4Z6, A0A024RAD8, P52209, O00154, H0UI06, P58546, Q9B2Z9, A0A024R275, A0A024R152, M1VKI3, Q6UW63, A8K3S1, B2RBL3, A0A090N8Y6, A4GYN5, P56134, O75369, P15104, A0A087WWM1, Q00653, Q05823, Q02952, Q53HJ8, A0A0A0MSS8, Q8N4T8, H0Y9P0, A8K4F0, P14550, Q9UKG9, Q3MHU6, Q6FH36, A0A1C7CYX9, Q8TDZ2, P07741, P30049, K7E…
GO:0071359	cellular response to dsRNA	P	0.211	0.00976	15	73	2.10084	1.0671	OVER	P09914, B4DTZ5, Q13325, O95786, B5BU16, Q53HQ0, Q5T765, A8KA76, Q7Z2W4, Q13151, X5DNK3, O15455, A0A024R1Y5, Q9BTI6, Q14254
GO:0010812	negative regulation of cell-substrate adhesion	P	0.211	0.00976	15	73	2.10084	1.0671	OVER	A0A024R9Q1, K7EJH8, P09758, O75369, P12814, Q9Y3M8, B2R8E9, B2R9H9, A0A024QYT5, Q68D09, P09382, A0A024R5D2, P26038, A8KAC4, P21333
GO:0006941	striated muscle contraction	P	0.211	0.00981	30	185	4.20168	2.70428	OVER	P21291, B5BU16, K7EJH8, P12814, A0A024RC30, A0A024RA53, A0A024R7J0, O75340, P35579, Q9UBS0, Q8N144, Q6P0N6, Q92614, A0A0A0MTS7, Q9UGM1, A8KAC4, P23443, A0A024R8Q1, D9YZV5, A0A0K0K1I0, Q13707, E9PDP5, P58546, A8MXQ7, K7ELP0, B4DLJ5, P23634, P24844, P67936, B4DW52
GO:0006820	anion transport	P	0.212	0.00983	41	268	5.7423	3.91756	OVER	O15162, P52895, B5BU16, J3KPF3, D6RCM8, Q01650, A0A024R5H1, A0A024R7J0, O60669, P51788, B5BU77, Q9UBS0, J3KMZ9, P20336, A0A024RBN1, B2R761, A0A0A1HAV6, Q6XYQ8, P61764, P43155, Q8TED4, A0A0A0MSS8, A0A024R0W3, D3DTP7, P23443, A0A024R9Q1, P30536, B2R9M7, Q3MIR4, P51159, X5D2I6, B7Z5J8, Q59GX2, P14550, Q9UKG9, Q92482, A0A1C7CYX9, M1VKI3, Q13277, A0A024R050, A8K2S1
GO:1903561	extracellular vesicle	C	0.215	0.0102	289	2508	40.4762	36.6613	OVER	A8K2Q6, Q14689, Q96TA1, Q53HQ0, Q15417, A0A024R7J0, A0A024R5F9, A0A024RDT4, Q96BM9, O00151, P49137, A0A024QZB4, A0A0A0MTS7, P27105, Q5T3F8, Q6PUJ7, A0A0S2Z428, D9YZV5, Q9UGM3, Q5TBU2, P62805, P08727, P12429, P52209, O00154, Q9H832, P58546, Q9Y4L1, P16104, A0A087X1N8, Q8IUE6, Q9UMZ1, P09382, I3L3Q4, Q5TBU5, Q16763, Q16643, M1VKI3, P67936, A8K3S1, B4DW52, P05787, Q86WQ0, J3KPF3, Q9BRX8, Q9UI15, P56…
GO:0043230	extracellular organelle	C	0.215	0.0102	289	2508	40.4762	36.6613	OVER	A8K2Q6, Q14689, Q96TA1, Q53HQ0, Q15417, A0A024R7J0, A0A024R5F9, A0A024RDT4, Q96BM9, O00151, P49137, A0A024QZB4, A0A0A0MTS7, P27105, Q5T3F8, Q6PUJ7, A0A0S2Z428, D9YZV5, Q9UGM3, Q5TBU2, P62805, P08727, P12429, P52209, O00154, Q9H832, P58546, Q9Y4L1, P16104, A0A087X1N8, Q8IUE6, Q9UMZ1, P09382, I3L3Q4, Q5TBU5, Q16763, Q16643, M1VKI3, P67936, A8K3S1, B4DW52, P05787, Q86WQ0, J3KPF3, Q9BRX8, Q9UI15, P56…
GO:0032608	interferon-beta production	P	0.215	0.0102	10	43	1.40056	0.628563	OVER	Q00653, P26583, O95786, Q7Z2W4, Q53HQ0, O15455, A0A024R1Y5, Q9BTI6, Q14254, A8KA76
GO:0070613	regulation of protein processing	P	0.215	0.0102	10	43	1.40056	0.628563	OVER	Q6PUJ7, A0A024R9Q1, Q6YHK3, A0A024R035, Q92896, V9HWA9, A0A024R7J0, O60936, P35579, A0A024QYT5
GO:0055086	nucleobase-containing small molecule metabolic process	P	0.215	0.0103	83	622	11.6246	9.09224	OVER	A8K2Q6, P30049, K7EJH8, Q6PKA6, Q4G0N4, A0A024R5Z9, Q53HM1, P12814, B2R9H9, P35579, B5BU77, A0A024RE15, F4ZW66, P42224, P05091, Q9NZ23, Q969T7, A0A024QZB4, V9HWJ2, P27105, A0A024R9Q1, P10606, D6W4Z6, V9HWB4, A0A024RAD8, Q16831, G5D8C8, B2R9M7, P52209, O00154, H0UI06, Q9B2Z9, Q16719, Q5CZB5, P62487, Q93050, Q53Z63, A0A024R275, P23634, A0A024R152, M1VKI3, Q13574, B2R838, P21333, B2RBL3, A0A090N8Y6,…
GO:0045727	positive regulation of translation	P	0.215	0.0103	28	170	3.92157	2.48502	OVER	A0A024QYX3, Q13217, P19012, A1A4E9, A0A0C4DG89, Q00653, Q96PU8, Q9UBS0, O60248, Q00534, Q99640, X5DNK3, P23443, O14965, Q14011, Q7Z739, A0A024R9Q1, Q6MZS5, Q9GZV4, P08727, Q04695, P16989, D3DQM9, B2R8Z8, P62487, E9PSH0, Q13151, P02533
GO:0043586	tongue development	P	0.215	0.0103	5	14	0.70028	0.204648	OVER	P08727, Q04695, P19012, A1A4E9, P02533
GO:0051383	kinetochore organization	P	0.215	0.0103	5	14	0.70028	0.204648	OVER	Q5TEC6, P84243, P68431, A8K1M4, Q16695
GO:0051797	regulation of hair follicle development	P	0.215	0.0103	5	14	0.70028	0.204648	OVER	P08727, Q04695, P19012, A1A4E9, P02533
GO:1900246	positive regulation of RIG-I signaling pathway	P	0.215	0.0103	5	14	0.70028	0.204648	OVER	Q7Z2W4, Q8IY21, E9PDP5, A0A024R1Y5, A8KAC4
GO:0001931	uropod	C	0.215	0.0103	5	14	0.70028	0.204648	OVER	Q53HQ0, P26038, Q9BTI6, P35579, Q14254
GO:0048630	skeletal muscle tissue growth	P	0.215	0.0103	5	14	0.70028	0.204648	OVER	Q9UBS0, K7EJH8, P12814, Q9UGM1, P23443
GO:0032059	bleb	C	0.215	0.0103	5	14	0.70028	0.204648	OVER	K7ELP0, D9YZV5, A0A0K0K1I0, P67936, P29966
GO:0010857	calcium-dependent protein kinase activity	F	0.215	0.0103	5	14	0.70028	0.204648	OVER	A4CYL7, Q9BUB5, B2R9M7, P49137, B5BU77
GO:0031254	cell trailing edge	C	0.215	0.0103	5	14	0.70028	0.204648	OVER	Q53HQ0, P26038, Q9BTI6, P35579, Q14254
GO:0009931	calcium-dependent protein serine/threonine kinase activity	F	0.215	0.0103	5	14	0.70028	0.204648	OVER	A4CYL7, Q9BUB5, B2R9M7, P49137, B5BU77
GO:0030054	cell junction	C	0.215	0.0103	136	1087	19.0476	15.8895	OVER	A8K2Q6, Q96TA1, Q53HQ0, Q15417, P12814, O75147, Q7Z4W7, B2R9H9, Q9UBS0, A0A024RDT4, Q96BM9, O00151, Q6XYQ8, B7Z5W1, E9PKC0, Q9UGM1, P27105, O43166, Q13643, Q13642, D9YZV5, O15013, P12429, P16989, P58546, Q9Y4L1, B7Z2A4, A0A024RAM4, G3V4K0, A0A024R4C3, V9HWG3, Q16643, M1VKI3, P67936, B4DW52, P05787, A0A024RDE8, Q9UI15, O75369, A0A024RC30, Q14CM0, O00291, P57075, P51805, Q9H4B6, Q00534, Q05823, Q02…
GO:0043178	alcohol binding	F	0.215	0.0103	12	54	1.68067	0.789358	OVER	P30536, B3KUL5, B2R761, Q6XYQ8, B2R9M7, P12429, B4DQE1, B2RCD2, B3KY94, A0A024RE18, Q59GR1, Q5VT79
GO:0051213	dioxygenase activity	F	0.215	0.0103	13	62	1.82073	0.9063	OVER	O00625, Q14554, Q9BV57, Q9UPP1, F4MHI3, Q9P0U4, P35354, P13667, Q6P6C2, Q9NXW9, B3KXN9, P48775, O14832
GO:0044708	single-organism behavior	P	0.215	0.0103	36	229	5.04202	3.34746	OVER	A0A090N8Y6, P29034, Q6FHG5, P12814, P35354, A0A024R7J0, P35579, P17676, B2R9B4, Q9UBS0, J3KMZ9, P17900, Q96Q42, B2R841, X5DNK3, U6FVB0, P49137, Q9UGM1, P23443, A0A024R9Q1, P30536, O43665, B2R9M7, Q13948, P36873, Q13308, Q9HBA0, Q59GR1, D3DQM9, Q96AB6, P25815, Q99697, P07741, Q13177, A8K4S1, A0A024R050
GO:0030323	respiratory tube development	P	0.215	0.0104	20	110	2.80112	1.60795	OVER	P26583, Q5EC54, Q68CZ2, Q8IZV5, Q01581, P36873, Q13308, Q9UFE4, Q02447, P20336, P05091, O60248, Q99697, Q9H4B6, A0A0A1HAV6, A0A024R2W4, A0A087WUF6, P47895, P09668, A8KAG7
GO:0005353	fructose transmembrane transporter activity	F	0.215	0.0106	2	2	0.280112	0.0292355	OVER	Q59GX2, B7Z5J8
GO:0005355	glucose transmembrane transporter activity	F	0.215	0.0106	2	2	0.280112	0.0292355	OVER	Q59GX2, B7Z5J8
GO:0015143	urate transmembrane transporter activity	F	0.215	0.0106	2	2	0.280112	0.0292355	OVER	Q59GX2, B7Z5J8
GO:0003253	cardiac neural crest cell migration involved in outflow tract morphogenesis	P	0.215	0.0106	2	2	0.280112	0.0292355	OVER	Q99697, A0A024R5H1
GO:0014061	regulation of norepinephrine secretion	P	0.215	0.0106	2	2	0.280112	0.0292355	OVER	P35354, Q13277
GO:1990539	fructose import across plasma membrane	P	0.215	0.0106	2	2	0.280112	0.0292355	OVER	Q59GX2, B7Z5J8
GO:0015747	urate transport	P	0.215	0.0106	2	2	0.280112	0.0292355	OVER	Q59GX2, B7Z5J8
GO:0015755	fructose transport	P	0.215	0.0106	2	2	0.280112	0.0292355	OVER	Q59GX2, B7Z5J8
GO:0060126	somatotropin secreting cell differentiation	P	0.215	0.0106	2	2	0.280112	0.0292355	OVER	A0A090N8Y6, Q99697
GO:0098704	carbohydrate import across plasma membrane	P	0.215	0.0106	2	2	0.280112	0.0292355	OVER	Q59GX2, B7Z5J8
GO:0014878	response to electrical stimulus involved in regulation of muscle adaptation	P	0.215	0.0106	2	2	0.280112	0.0292355	OVER	Q9UBS0, P23443
GO:0047006	17-alpha,20-alpha-dihydroxypregn-4-en-3-one dehydrogenase activity	F	0.215	0.0106	2	2	0.280112	0.0292355	OVER	P52895, A0A0A0MSS8
GO:0061309	cardiac neural crest cell development involved in outflow tract morphogenesis	P	0.215	0.0106	2	2	0.280112	0.0292355	OVER	Q99697, A0A024R5H1
GO:0097319	carbohydrate import into cell	P	0.215	0.0106	2	2	0.280112	0.0292355	OVER	Q59GX2, B7Z5J8
GO:0035375	zymogen binding	F	0.215	0.0106	2	2	0.280112	0.0292355	OVER	A0A0S2Z3Y1, Q9UGM3
GO:0033300	dehydroascorbic acid transporter activity	F	0.215	0.0106	2	2	0.280112	0.0292355	OVER	Q59GX2, B7Z5J8
GO:0008179	adenylate cyclase binding	F	0.215	0.0106	2	2	0.280112	0.0292355	OVER	Q02952, Q5CZB5
GO:0047743	chlordecone reductase activity	F	0.215	0.0106	2	2	0.280112	0.0292355	OVER	P52895, A0A0A0MSS8
GO:0072719	cellular response to cisplatin	P	0.215	0.0106	2	2	0.280112	0.0292355	OVER	Q5TBU2, Q5TBU5
GO:1901702	salt transmembrane transporter activity	F	0.215	0.0106	2	2	0.280112	0.0292355	OVER	Q59GX2, B7Z5J8
GO:0032445	fructose import	P	0.215	0.0106	2	2	0.280112	0.0292355	OVER	Q59GX2, B7Z5J8
GO:0070837	dehydroascorbic acid transport	P	0.215	0.0106	2	2	0.280112	0.0292355	OVER	Q59GX2, B7Z5J8
GO:0032227	negative regulation of synaptic transmission, dopaminergic	P	0.215	0.0106	2	2	0.280112	0.0292355	OVER	Q6FHG5, P35354
GO:0019441	tryptophan catabolic process to kynurenine	P	0.215	0.0106	2	2	0.280112	0.0292355	OVER	P48775, Q16719
GO:0019442	tryptophan catabolic process to acetyl-CoA	P	0.215	0.0106	2	2	0.280112	0.0292355	OVER	P48775, Q16719
GO:0055056	D-glucose transmembrane transporter activity	F	0.215	0.0106	2	2	0.280112	0.0292355	OVER	Q59GX2, B7Z5J8
GO:0043069	negative regulation of programmed cell death	P	0.216	0.0106	98	751	13.7255	10.9779	OVER	A8K2Q6, V9HWE9, Q96TA1, P17676, Q9UBS0, P42224, A4CYL7, Q96BM9, P49137, Q92614, P45973, A8KAG7, Q6PUJ7, D6W4Z6, Q13643, Q13642, B2RA03, J3QTA2, P12429, Q13887, Q8NFZ5, Q9H832, P16989, Q5T765, Q9Y4L1, D3DQM9, A0A087X1N8, A0A024R4C3, M1VKI3, P09668, P42338, B4DW52, B4DTZ5, Q15714, O75369, A0A0A0MQW3, A0A024QZT4, A0A087WWM1, A0A0C4DG89, Q00653, Q14CM0, Q92793, Q00534, P29508, A0A024R462, O14965, P09…
GO:0006574	valine catabolic process	P	0.218	0.0108	9	37	1.2605	0.540857	OVER	P35914, Q92506, A0A024R5C5, A0A0K2GN21, A0A024RAD8, B2R761, Q01581, P55084, D4QEZ8
GO:0014047	glutamate secretion	P	0.218	0.0108	9	37	1.2605	0.540857	OVER	P20336, A0A0A1HAV6, Q6XYQ8, A0A1C7CYX9, P61764, P51159, Q13277, A0A024R0W3, A0A024R050
GO:0001750	photoreceptor outer segment	C	0.218	0.0108	9	37	1.2605	0.540857	OVER	A0A024RAM4, O75911, K7EJH8, O43665, P12814, P35354, P08754, P51159, A0A024RE18
GO:0070069	cytochrome complex	C	0.218	0.0108	9	37	1.2605	0.540857	OVER	P10606, E5E079, G5D8C8, O00483, P14854, H0UI06, P15954, Q9Y6N1, A0A024RBN6
GO:0043243	positive regulation of protein complex disassembly	P	0.218	0.0108	9	37	1.2605	0.540857	OVER	A0A096LPC5, K7EJH8, Q9GZV4, O75369, P12814, Q8TDZ2, Q9HBA0, Q9NYT0, P21333
GO:0016628	oxidoreductase activity, acting on the CH-CH group of donors, NAD or NADP as acceptor	F	0.218	0.0108	7	25	0.980392	0.365444	OVER	P52895, Q92506, P14550, Q9NUI1, A0A0A0MSS8, A0A024R9D7, Q8N4Q0
GO:0015931	nucleobase-containing compound transport	P	0.221	0.011	11	210	1.54062	3.06973	UNDER	Q96PU8, F8W930, Q53HQ0, Q9GZV4, Q13151, Q5VU65, B2RBA0, Q6P6C2, Q9BTI6, Q14254, Q6ZNG2
GO:0030029	actin filament-based process	P	0.221	0.011	89	675	12.465	9.86698	OVER	P21291, K7EJH8, Q15417, P12814, Q9Y3M8, B2RCD2, O75147, P19012, A0A024RA53, A0A024R7J0, O75340, O00622, B2R9H9, P35579, B5BU77, A0A024RE15, Q9NXW9, A0A024RDT4, Q96BM9, O00151, A8K0Z3, X5DNK3, B7Z5W1, Q8N144, Q92614, A0A0A0MTS7, P29966, A8KAC4, P27105, O43166, Q13643, D9YZV5, B2RA03, O15013, P08727, B2R9M7, P12429, P58546, Q96JY6, A8MXQ7, K7ELP0, P25815, B4DRL5, P24844, Q16643, M1VKI3, Q13177, P67…
GO:0048002	antigen processing and presentation of peptide antigen	P	0.221	0.011	11	212	1.54062	3.09896	UNDER	O60337, K7EJH8, B0I1S0, P12814, A0A024R7N7, Q7Z4W7, P40306, U6FVB0, J9TPG6, A0A140VJT2, P09668
GO:0005546	phosphatidylinositol-4,5-bisphosphate binding	F	0.222	0.0111	15	75	2.10084	1.09633	OVER	A0A096LPC5, K7EJH8, B3KR97, P12429, O75369, P12814, Q9BPZ7, Q7Z4W7, Q5VT79, Q14CM0, Q6XYQ8, B4DQE1, Q8TDZ2, Q8WV24, P21333
GO:0048306	calcium-dependent protein binding	F	0.222	0.0111	15	75	2.10084	1.09633	OVER	O15162, Q9UGM3, P29034, P12429, O75340, Q5VT79, A0A0S2Z3Y1, J3KMZ9, A8K8A4, P25815, Q6XYQ8, B4DQE1, Q13277, D3DTP7, M0QZM1
GO:0008233	peptidase activity	F	0.222	0.0111	16	277	2.2409	4.04912	UNDER	Q8TEY7, Q9UGM3, Q9HB40, V9HWA9, O75340, A0A0S2Z3Z5, A0A0S2Z3Y1, A8K8A4, Q9Y6I4, O60494, B2RDV2, A0A024R462, P40306, Q14674, P09668, B7Z1V9
GO:0003007	heart morphogenesis	P	0.222	0.0111	29	176	4.06162	2.57272	OVER	Q9Y3M8, A0A024RA53, A0A024R5H1, O00622, B2R9H9, P35579, P05091, O60248, Q9H4B6, Q8N144, P47895, A0A0A0MTS7, A8KAG7, A0A024R8Q1, O75911, D9YZV5, A0A0K0K1I0, F8W914, F4MHI3, Q13707, Q9UFE4, K7ELP0, Q99697, O60494, P24844, Q8TDZ2, M1VKI3, P67936, B4DW52
GO:0010951	negative regulation of endopeptidase activity	P	0.222	0.0111	29	176	4.06162	2.57272	OVER	A0A024QZX3, P48594, D6RCM8, Q6YHK3, Q6FHG5, Q13217, A0A0A0MQW3, B2R7Y0, V9HWA9, P50454, A0A024QZT4, A0A024QYT5, A0A0C4DG89, Q9UBS0, B4DQE1, P29508, P49137, P23443, A0A024R9Q1, P12429, Q13887, O60936, A0A140VJT2, Q9BS40, Q5VT79, A0A087X1N8, P05120, Q8TDZ2, Q13177
GO:0045861	negative regulation of proteolysis	P	0.223	0.0112	39	255	5.46218	3.72753	OVER	A0A024QZX3, P48594, D6RCM8, Q6YHK3, Q6FHG5, Q13217, A0A0A0MQW3, B2R7Y0, V9HWA9, P50454, A0A024QZT4, A0A024QYT5, B5BU77, A0A0C4DG89, Q9UBS0, A6NCE7, P57075, Q00534, B4DQE1, P29508, Q92896, Q92575, P49137, P23443, A0A024R9Q1, A8K319, B2R9M7, P12429, Q13887, B4DZH6, O60936, A0A140VJT2, Q9BS40, Q5VT79, A0A087X1N8, P49789, P05120, Q8TDZ2, Q13177
GO:0006405	RNA export from nucleus	P	0.223	0.0112	7	157	0.980392	2.29499	UNDER	Q96PU8, Q9GZV4, Q13151, Q5VU65, B2RBA0, Q6P6C2, Q6ZNG2
GO:0021915	neural tube development	P	0.223	0.0112	17	87	2.38095	1.27174	OVER	O15031, Q9UPP1, F4MHI3, Q9P0U4, Q9Y3M8, Q13308, A0A024R5H1, A0A024R7J0, B2R9H9, Q59GR1, O75051, P05091, O60248, P51805, P47895, M1VKI3, Q9H2A2
GO:0098773	skin epidermis development	P	0.223	0.0112	12	55	1.68067	0.803976	OVER	P05787, O60248, B2RA03, Q9H4B6, P08727, Q6YHK3, Q04695, P19012, P19013, A1A4E9, P02533, B2R9H9
GO:0001942	hair follicle development	P	0.223	0.0112	12	55	1.68067	0.803976	OVER	P05787, O60248, B2RA03, Q9H4B6, P08727, Q6YHK3, Q04695, P19012, P19013, A1A4E9, P02533, B2R9H9
GO:0051272	positive regulation of cellular component movement	P	0.223	0.0113	61	436	8.54342	6.37334	OVER	P26583, K7EJH8, P12814, Q0PNE2, A0A024RA53, B2R7Y0, A0A024R7J0, O75340, O00622, A0A024QYT5, B5BU77, Q9UBS0, A8K8A4, A8K0Z3, B4DQE1, X5DNK3, A0A024R9Q1, V9HWB4, B2R9M7, P12429, B4DZH6, B7Z2A4, A0A087X1N8, P09382, M1VKI3, Q13177, B2R838, P09668, P42338, P21333, Q9H4G0, A0A024QZX3, A0A0S2Z3R6, A8K4S9, P48594, O75369, P13726, A0A0A0MQW3, Q96C19, A0A024R8J2, P35354, A0A024QZT4, Q68D09, H2BNB9, Q14CM0,…
GO:0042641	actomyosin	C	0.224	0.0113	24	141	3.36134	2.0611	OVER	O43166, Q13643, D9YZV5, Q9UI15, K7EJH8, A0A0K0K1I0, Q15417, Q5U0D2, O75369, P12814, Q13707, A0A024RA53, Q96JY6, P35579, K7ELP0, P57075, A0A024RDT4, P24844, Q16643, Q92614, P67936, Q13277, B4DW52, P21333
GO:0045111	intermediate filament cytoskeleton	C	0.224	0.0113	24	141	3.36134	2.0611	OVER	P05787, Q12873, A0A0A6YYJ5, A0A0S2Z428, B2RA03, Q16831, P08727, Q8IY21, B3KR97, O75369, Q04695, P19012, P19013, A1A4E9, A0A024R914, K7ESA5, Q8N9N8, A0A024R3J1, P20700, Q8TDZ2, Q6P0N6, Q9Y6A5, P02533, P21333
GO:0031253	cell projection membrane	C	0.225	0.0114	39	256	5.46218	3.74214	OVER	Q9H4G0, B4DTZ5, K7EJH8, O75369, P12814, Q9Y3M8, Q96C19, Q7Z4W7, Q01650, A0A024R5H1, Q68D09, A0A024RDT4, Q96BM9, Q6P0N6, P26038, A0A024RE18, A8KAC4, P09914, A0A0A6YYJ5, Q13325, O95786, O75911, D9YZV5, A0A0K0K1I0, O43665, P13612, Q5T765, Q9HBA0, Q9NYT0, K7ELP0, Q93050, Q05639, P25815, O60494, P23634, A0A024R152, P08754, Q13177, P67936
GO:0022604	regulation of cell morphogenesis	P	0.226	0.0114	65	469	9.10364	6.85572	OVER	Q5EC54, K7EJH8, P12814, Q9Y3M8, O75147, A0A024R914, P35579, A0A024RE15, A8K8A4, Q6XYQ8, C4P096, X5DNK3, P29966, A8KAC4, O43166, A0A024R9Q1, D9YZV5, B3KS94, P12429, F8W914, Q96JY6, K7ELP0, A0A024RAM4, P25815, P24844, A0A024R152, Q13177, A0A024R074, P67936, B2R838, P21333, Q9H4G0, A0A024RDE8, B5BU16, Q8N6M3, P29034, O75369, Q68D09, O75051, Q14CM0, H7C4C5, A0A024RDV9, B3KY59, P51805, Q92793, A0A024R…
GO:0055007	cardiac muscle cell differentiation	P	0.23	0.0116	17	88	2.38095	1.28636	OVER	P21291, Q13643, A0A024RDE8, K7EJH8, P12814, F4MHI3, Q13707, O75147, A0A024RA53, Q96JY6, P35579, P57075, Q99697, P24844, Q92614, A0A0A0MTS7, B4DW52
GO:0044242	cellular lipid catabolic process	P	0.231	0.0117	27	161	3.78151	2.35346	OVER	Q9NPB8, P52895, Q6PKA6, C0JYY2, A0A024R7J0, B5BU77, Q9UBS0, J3KMZ9, P17900, B2R761, P43155, V9HWJ2, A0A0A0MSS8, A0A024R9D7, P23443, Q92506, A0A024RAD8, B2R9M7, D4QEZ8, A0A024R5C5, P14550, Q9UKG9, A0A1U9X836, P55084, O14832, Q13574, A8K2S1
GO:0061630	ubiquitin protein ligase activity	F	0.231	0.0117	6	143	0.840336	2.09034	UNDER	O60337, A0A024R1Z1, A8K319, Q9UJ41, Q9H832, Q16763
GO:0071166	ribonucleoprotein complex localization	P	0.231	0.0117	6	143	0.840336	2.09034	UNDER	Q9GZV4, Q13151, Q5VU65, B2RBA0, Q6P6C2, Q6ZNG2
GO:0019439	aromatic compound catabolic process	P	0.233	0.0118	30	443	4.20168	6.47566	UNDER	B2RBL3, P26583, A0A024R259, Q6PKA6, Q96QE5, F5H0R1, P05091, Q96AZ6, Q86YA3, P47895, Q969T7, P62312, Q53HJ8, Q15646, H0Y9P0, Q16831, P36873, Q9H0N5, Q16719, D3DQM9, Q9H9A5, A0A024RAM4, E5KPM5, Q7Z2W4, P62487, Q53Z63, A0A1C7CYX9, P48775, A8K7D9, Q8WYV8
GO:0031224	intrinsic component of membrane	C	0.233	0.0119	171	1410	23.9496	20.611	OVER	Q53HQ0, P12814, A0A024R035, A8K4E0, J3QLJ8, Q96CP7, Q01650, A0A024R7J0, B2R9H9, A0A024R8D5, A0A126GW78, A0A024R5F9, Q6XYQ8, Q8NBJ4, B7Z5W1, A6NHS7, H3BUX1, Q9UGM1, Q14210, P27105, Q5T3F8, Q6PUJ7, P12429, B3KY94, H3BRJ5, Q9B2Z9, A0A024RAU0, Q96J42, O60337, B7Z2A4, A0A0S2Z3Y1, G3V4K0, B0YJ32, J3KN66, Q5JTV8, V9HWG3, D3DVW9, M1VKI3, Q8N9X5, B3KM95, A0A090N8Y6, J3KPF3, A4GYN5, P56134, Q6YHK3, O75369,…
GO:0042611	MHC protein complex	C	0.236	0.0121	10	44	1.40056	0.643181	OVER	O60337, Q9BUF5, B2RA03, P08727, Q04695, A0A183YE00, P19012, U6FVB0, A1A4E9, P02533
GO:0051653	spindle localization	P	0.236	0.0121	10	44	1.40056	0.643181	OVER	Q68D09, H7C4C5, Q5TEC6, P84243, P68431, Q16695, Q14674, Q562E7, P35579, A8KAG7
GO:1903317	regulation of protein maturation	P	0.236	0.0121	10	44	1.40056	0.643181	OVER	Q6PUJ7, A0A024R9Q1, Q6YHK3, A0A024R035, Q92896, V9HWA9, A0A024R7J0, O60936, P35579, A0A024QYT5
GO:0016462	pyrophosphatase activity	F	0.237	0.0122	49	656	6.86275	9.58924	UNDER	P30049, Q96L91, Q8IY21, Q7Z4W7, A0A024R914, P35579, B2R623, B0I1S0, Q96BM9, A0A183YE00, Q92614, Q7Z739, Q12873, V9HWB4, P12429, P51159, Q9Y4L1, K7ESA5, Q9BUF5, Q93050, Q05639, P23634, Q53G08, Q9H4K7, B2R838, B4DW52, Q9UFH2, A4D1P6, P56134, Q9UPP1, P11388, A0A0C4DG89, Q8WVQ1, A0A024RDV9, P20336, Q92793, A0A0A1HAV6, Q86YA3, Q6P0N6, A0A024R1Y5, Q8TE73, A0A0A6YYJ5, O95786, Q9P0U4, Q13707, A8KA76, P49…
GO:0016817	hydrolase activity, acting on acid anhydrides	F	0.237	0.0122	49	656	6.86275	9.58924	UNDER	P30049, Q96L91, Q8IY21, Q7Z4W7, A0A024R914, P35579, B2R623, B0I1S0, Q96BM9, A0A183YE00, Q92614, Q7Z739, Q12873, V9HWB4, P12429, P51159, Q9Y4L1, K7ESA5, Q9BUF5, Q93050, Q05639, P23634, Q53G08, Q9H4K7, B2R838, B4DW52, Q9UFH2, A4D1P6, P56134, Q9UPP1, P11388, A0A0C4DG89, Q8WVQ1, A0A024RDV9, P20336, Q92793, A0A0A1HAV6, Q86YA3, Q6P0N6, A0A024R1Y5, Q8TE73, A0A0A6YYJ5, O95786, Q9P0U4, Q13707, A8KA76, P49…
GO:0016818	hydrolase activity, acting on acid anhydrides, in phosphorus-containing anhydrides	F	0.237	0.0122	49	656	6.86275	9.58924	UNDER	P30049, Q96L91, Q8IY21, Q7Z4W7, A0A024R914, P35579, B2R623, B0I1S0, Q96BM9, A0A183YE00, Q92614, Q7Z739, Q12873, V9HWB4, P12429, P51159, Q9Y4L1, K7ESA5, Q9BUF5, Q93050, Q05639, P23634, Q53G08, Q9H4K7, B2R838, B4DW52, Q9UFH2, A4D1P6, P56134, Q9UPP1, P11388, A0A0C4DG89, Q8WVQ1, A0A024RDV9, P20336, Q92793, A0A0A1HAV6, Q86YA3, Q6P0N6, A0A024R1Y5, Q8TE73, A0A0A6YYJ5, O95786, Q9P0U4, Q13707, A8KA76, P49…
GO:0030104	water homeostasis	P	0.241	0.0124	12	56	1.68067	0.818594	OVER	A0A090N8Y6, A0A0S2Z428, B2RA03, A0A024R4C3, P08727, Q92482, Q04695, P19012, Q9HBA0, A0A024R7J0, A1A4E9, P02533
GO:0070911	global genome nucleotide-excision repair	P	0.243	0.0125	0	46	0	0.672416	UNDER
GO:0051241	negative regulation of multicellular organismal process	P	0.243	0.0125	87	661	12.1849	9.66233	OVER	V9HWE9, P26583, Q5EC54, Q9Y3M8, Q86W28, Q7Z4W7, B2R7Y0, A0A024R7J0, O75340, B2R9H9, A0A024QYT5, Q9UBS0, P42224, J3KMZ9, Q9BZI1, O60248, P30291, B4DQE1, X5DNK3, E9PKC0, Q9UGM1, A8KAC4, A0A024R9Q1, A0A0S2Z428, Q68CZ2, A8K319, P62805, P12429, F8W914, Q13887, B4DZH6, P16989, A0A024R5Q8, O60936, B7Z2A4, A0A087X1N8, A0A024R4C3, P09382, O60494, P23634, B2R838, B5BU16, A0A024QZX3, A8K4S9, B9VJ68, Q15714,…
GO:0015026	coreceptor activity	F	0.245	0.0127	6	20	0.840336	0.292355	OVER	P35052, J3KMZ9, U6FVB0, Q13308, P13612, Q15223
GO:0014912	negative regulation of smooth muscle cell migration	P	0.245	0.0127	6	20	0.840336	0.292355	OVER	K7ELP0, D9YZV5, A0A0K0K1I0, Q96C19, P67936, A0A024QYT5
GO:0032607	interferon-alpha production	P	0.245	0.0127	6	20	0.840336	0.292355	OVER	P26583, O95786, Q7Z2W4, O15455, A0A024R1Y5, A8KA76
GO:0032647	regulation of interferon-alpha production	P	0.245	0.0127	6	20	0.840336	0.292355	OVER	P26583, O95786, Q7Z2W4, O15455, A0A024R1Y5, A8KA76
GO:0019369	arachidonic acid metabolic process	P	0.245	0.0127	6	20	0.840336	0.292355	OVER	A0A024R8D5, P52895, P14550, P35354, A0A0A0MSS8, A8K2S1
GO:0005524	ATP binding	F	0.246	0.0128	66	842	9.2437	12.3081	UNDER	P30049, Q96L91, Q4G0N4, A0A024R5Z9, Q8IY21, Q53HM1, Q86W28, A0A024RA53, A0A024R7J0, P35579, B5BU77, Q9UBS0, O60566, A4CYL7, B0I1S0, P30291, Q99640, X5DNK3, P49137, B2RBW4, Q92614, A0A0A0MTS7, Q12873, V9HWB4, B2R9M7, Q9H832, B2RCM6, Q9Y4L1, K7ESA5, A0A024R1Z1, Q9BUB5, A0A024R4C3, Q8WV93, A0A024R275, Q16763, P23634, M1VKI3, Q13177, Q13574, P42338, B4DW52, Q9UFH2, B5BU16, F5H0R1, A0A0B4J1S8, P15104,…
GO:0032231	regulation of actin filament bundle assembly	P	0.247	0.0128	17	90	2.38095	1.3156	OVER	D9YZV5, P09758, A0A0K0K1I0, P29034, O15013, Q9Y3M8, O00622, Q9NYT0, K7ELP0, Q68D09, P57075, P25815, M1VKI3, P26038, Q13177, P67936, B2R838
GO:0016876	ligase activity, forming aminoacyl-tRNA and related compounds	F	0.247	0.0129	0	47	0	0.687034	UNDER
GO:0016875	ligase activity, forming carbon-oxygen bonds	F	0.247	0.0129	0	47	0	0.687034	UNDER
GO:0004812	aminoacyl-tRNA ligase activity	F	0.247	0.0129	0	47	0	0.687034	UNDER
GO:0015031	protein transport	P	0.247	0.0129	140	1618	19.6078	23.6515	UNDER	A8K2Q6, G3XAN8, P12814, Q86W28, Q7Z4W7, A0A024R7J0, Q6QNY0, A0A024R3J1, P42224, Q86XE0, A0A024RDT4, B0I1S0, Q96BM9, B4DV24, P49137, Q92614, P27105, Q6PUJ7, Q8NBA8, Q9UGM3, A8K319, B2RA03, P12429, Q8WVF1, Q5T765, P58546, Q9Y4L1, A0A0S2Z3Y1, Q96CF2, Q14181, A0A024R4C3, P09382, Q16763, P09668, B4DTZ5, O75369, A0A024QZL1, C0JYY2, P15104, Q00653, Q00534, Q05823, Q02952, A0A024R462, Q9UJ41, P40306, Q9N…
GO:0000794	condensed nuclear chromosome	C	0.247	0.0129	15	77	2.10084	1.12557	OVER	V9HWB4, Q5TEC6, O43665, A8K1M4, A0A024RA53, P16104, O60566, P84243, Q92793, B2R841, P68431, Q16695, A0A0A0MTS7, H0Y8I7, O14965
GO:0034502	protein localization to chromosome	P	0.247	0.0129	15	77	2.10084	1.12557	OVER	Q5TEC6, A8K1M4, Q8NG31, P58546, P16403, P16402, O60566, P84243, B2R841, Q00534, P68431, Q92522, Q16695, Q02539, O14965
GO:0006342	chromatin silencing	P	0.247	0.0129	15	77	2.10084	1.12557	OVER	Q5TEC6, P62805, Q9UPP1, Q9P0U4, B4DZH6, P16403, P16402, P16104, O75182, Q8IUE6, P84243, P68431, Q16695, Q02539, A0A0U1RRH7
GO:0051259	protein oligomerization	P	0.247	0.0129	56	395	7.84314	5.77401	OVER	K7EJH8, Q53HQ0, A0A024QYX3, Q8IY21, P12814, A0A140VJM4, Q6XYQ8, B4DQE1, Q9NUI1, Q9BTI6, Q14254, P27105, Q14011, D6W4Z6, A8K319, P62805, P12429, O60936, D4QEZ8, E7EVC7, Q96CF2, P25815, A0A024R4C3, V9HWG3, M1VKI3, P21333, P52895, P35914, Q5TEC6, P29034, O75369, P15104, A0A024RDV9, P84243, A0A024RBN1, P68431, Q16695, U6FVB0, A0A0A0MSS8, A0A024R9D7, Q8N4T8, Q15646, H0Y9P0, Q92506, Q12933, Q9H0N5, Q9N…
GO:0071407	cellular response to organic cyclic compound	P	0.247	0.0129	63	455	8.82353	6.65107	OVER	V9HWE9, Q5EC54, Q53HQ0, A0A024R7J0, Q6P9F0, P17676, Q9UBS0, P42224, J3KMZ9, X5DNK3, B4DEE8, Q9BTI6, A8KAC4, Q14254, Q6PUJ7, Q13643, Q13325, Q13642, B3KMR4, P12429, Q13887, B4DZH6, Q5T765, Q02447, A0A024R1Z1, A0A024QZI5, Q7Z2W4, P09382, Q92482, P23634, Q13177, P52895, B4DTZ5, A0A090N8Y6, B5BU16, Q6FHG5, O75881, P35354, A0A024R5H1, A0A0C4DG89, Q00653, Q92793, P00966, U6FVB0, O15455, P26038, A0A024R…
GO:0009117	nucleotide metabolic process	P	0.247	0.013	75	556	10.5042	8.12747	OVER	A8K2Q6, P30049, K7EJH8, Q6PKA6, Q4G0N4, A0A024R5Z9, Q53HM1, P12814, B2R9H9, P35579, B5BU77, P42224, P05091, Q9NZ23, Q969T7, A0A024QZB4, V9HWJ2, P27105, A0A024R9Q1, P10606, D6W4Z6, V9HWB4, A0A024RAD8, Q16831, G5D8C8, B2R9M7, P52209, O00154, H0UI06, Q9B2Z9, Q16719, Q5CZB5, Q93050, Q53Z63, A0A024R275, P23634, A0A024R152, M1VKI3, Q13574, B2R838, P21333, B2RBL3, A0A090N8Y6, A4GYN5, P56134, Q96QE5, Q6F…
GO:0044391	ribosomal subunit	C	0.247	0.013	9	182	1.2605	2.66043	UNDER	A0A0C4DG89, Q15646, H0Y9P0, A0A024QYX3, O60783, P05161, Q4U2R6, Q7Z7H8, A8MYK1
GO:0002703	regulation of leukocyte mediated immunity	P	0.249	0.0131	21	118	2.94118	1.72489	OVER	P26583, Q13740, A0A024QZX3, Q12933, A8K4S9, P48594, A0A0A0MQW3, B2R7Y0, J9TPG6, V9HWA9, A0A024QZT4, A0A087X1N8, Q86XE0, P29508, Q9UJ41, P61764, P05120, O15455, A0A024R074, Q13277, Q15223
GO:0035051	cardiocyte differentiation	P	0.25	0.0132	19	104	2.66106	1.52025	OVER	P21291, Q13643, A0A024RDE8, K7EJH8, P12814, F4MHI3, Q13707, O75147, A0A024RA53, A0A024R5H1, Q96JY6, Q9ULH7, P35579, P57075, Q99697, P24844, Q92614, A0A0A0MTS7, B4DW52
GO:0001935	endothelial cell proliferation	P	0.25	0.0132	19	104	2.66106	1.52025	OVER	A0A024R9Q1, P26583, O15031, A8K4S9, B2R9M7, P13726, A0A024R7J0, O75340, B5BU77, B7Z2A4, A0A024RE15, A0A0S2Z3Y1, P42224, P05091, A0A087WUF6, P47895, Q6PIK7, P42338, O14965
GO:0030336	negative regulation of cell migration	P	0.25	0.0132	32	203	4.48179	2.9674	OVER	P26583, Q9Y3M8, Q96C19, P19012, A1A4E9, O00622, A0A024QYT5, Q68D09, Q9UJ41, A0A024R2W4, P26038, A8KAC4, A0A024R9Q1, O15031, D9YZV5, P09758, A0A0K0K1I0, P22692, B2RA03, P08727, Q13887, Q04695, B4DZH6, B7Z2A4, K7ELP0, A0A1C7CYX9, A0A087WUF6, Q9UI36, Q13177, P02533, P67936, B2R838
GO:1902532	negative regulation of intracellular signal transduction	P	0.251	0.0132	67	490	9.38375	7.1627	OVER	A8K2Q6, V9HWE9, K7EJH8, P12814, Q9Y3M8, Q9BPZ7, Q86W28, B2R7Y0, O75340, O00622, B5BU77, A0A024RE15, P42224, A8K8A4, E9PKC0, A8KAC4, Q8WV24, Q6PUJ7, A0A024R9Q1, D6W4Z6, V9HWB4, Q68CZ2, B2R9M7, Q13887, B4DZH6, P16989, H3BRJ5, O60936, Q9Y4L1, Q07817, A0A087X1N8, A0A024R1Z1, A0A024R4C3, Q16763, P23634, M1VKI3, H0YL70, A0A024QZX3, P48594, D6RCM8, A0A0A0MQW3, A0A024QZT4, A0A087WWM1, A0A0C4DG89, Q00653,…
GO:0006753	nucleoside phosphate metabolic process	P	0.251	0.0133	75	559	10.5042	8.17132	OVER	A8K2Q6, P30049, K7EJH8, Q6PKA6, Q4G0N4, A0A024R5Z9, Q53HM1, P12814, B2R9H9, P35579, B5BU77, P42224, P05091, Q9NZ23, Q969T7, A0A024QZB4, V9HWJ2, P27105, A0A024R9Q1, P10606, D6W4Z6, V9HWB4, A0A024RAD8, Q16831, G5D8C8, B2R9M7, P52209, O00154, H0UI06, Q9B2Z9, Q16719, Q5CZB5, Q93050, Q53Z63, A0A024R275, P23634, A0A024R152, M1VKI3, Q13574, B2R838, P21333, B2RBL3, A0A090N8Y6, A4GYN5, P56134, Q96QE5, Q6F…
GO:0034622	cellular macromolecular complex assembly	P	0.254	0.0134	82	1013	11.4846	14.8078	UNDER	P26583, Q96L91, A0A024QYX3, B2RCD2, A0A024RA53, A0A024R914, P35579, B5BU77, B0I1S0, Q96BM9, A8K0Z3, X5DNK3, P62312, Q02539, A0A0A0MTS7, A8KAC4, Q14011, A8K319, P62805, B2R9M7, F8W914, B4DZH6, Q8NG31, P58546, Q9B2Z9, O60936, D4QEZ8, P16104, Q93050, Q96CF2, Q92522, E9PSH0, Q16763, M1VKI3, Q13177, A0A024R074, B2R838, A0A096LPI6, Q9UFH2, A4D1P6, B4DR52, Q8TEY7, Q5TEC6, A4GYN5, A8K1M4, Q6FHG5, Q96C19,…
GO:0051294	establishment of spindle orientation	P	0.254	0.0135	8	32	1.12045	0.467768	OVER	Q68D09, H7C4C5, Q5TEC6, P84243, P68431, Q16695, Q562E7, A8KAG7
GO:0001656	metanephros development	P	0.254	0.0135	8	32	1.12045	0.467768	OVER	P42224, Q9BZI1, O60248, Q8IZV5, P09668, A8KAG7, P27105, P80723
GO:0010043	response to zinc ion	P	0.254	0.0135	8	32	1.12045	0.467768	OVER	P21291, P30536, P08727, P00966, Q04695, P19012, A1A4E9, P02533
GO:0030036	actin cytoskeleton organization	P	0.254	0.0135	80	600	11.2045	8.77065	OVER	P21291, K7EJH8, Q15417, P12814, Q9Y3M8, B2RCD2, O75147, P19012, A0A024RA53, A0A024R7J0, O00622, B2R9H9, P35579, B5BU77, A0A024RE15, Q9NXW9, A0A024RDT4, Q96BM9, O00151, A8K0Z3, X5DNK3, B7Z5W1, Q92614, A0A0A0MTS7, P29966, A8KAC4, P27105, O43166, Q13643, D9YZV5, B2RA03, O15013, P08727, B2R9M7, P12429, P58546, Q96JY6, K7ELP0, P25815, B4DRL5, P24844, Q16643, M1VKI3, Q13177, P67936, B2R838, B4DW52, P21…
GO:0050707	regulation of cytokine secretion	P	0.255	0.0136	23	134	3.22129	1.95878	OVER	P01583, P26583, K7EJH8, A8K319, B9VJ68, B2R9M7, P12429, O75369, P12814, Q86W28, A0A024QZL1, Q9HBA0, A0A024R3J1, B5BU77, Q5VT79, A0A0S2Z3Y1, P09382, B4DQE1, A0A024R462, Q9UJ41, Q9NZQ7, P26038, P21333
GO:0051603	proteolysis involved in cellular protein catabolic process	P	0.255	0.0136	41	562	5.7423	8.21517	UNDER	A0A024RDE8, Q8TEY7, Q9HB40, B3KQY7, Q13217, A0A024R7J0, B5BU77, O60566, A6NCE7, P57075, B2R841, Q9H4B6, Q9Y6I4, Q00534, C4P096, P40306, X5DNK3, Q92575, E9PKC0, O14965, Q15646, H0Y9P0, V9HWB4, B3KMR4, Q12834, B2R9M7, Q9H832, B4DZH6, H3BRJ5, A0A140VJT2, Q9NXV2, O60337, A0A024R1Z1, Q96CF2, A0A024R4C3, P05161, P49789, Q9Y263, Q16763, P09668, P10909
GO:0055123	digestive system development	P	0.257	0.0137	12	57	1.68067	0.833212	OVER	P05091, O60248, Q99697, Q9H4B6, Q13887, P00966, Q01581, Q9UFE4, P47895, M1VKI3, Q13277, Q6ZNG2
GO:0045765	regulation of angiogenesis	P	0.258	0.0137	27	166	3.78151	2.42655	OVER	P01583, P26583, P13726, Q9Y3M8, P35354, V9HWA9, O75340, A0A024QYT5, B5BU77, H2BNB9, P42224, B4DQE1, X5DNK3, U6FVB0, Q6PIK7, Q9UGM1, A0A024R9Q1, A0A0S2Z428, B2R9M7, P12429, Q13887, B4DZH6, Q5VT79, B7Z2A4, A0A087WUF6, B2R838, P09668
GO:1901136	carbohydrate derivative catabolic process	P	0.258	0.0138	19	105	2.66106	1.53486	OVER	B2RBL3, H0Y9P0, Q16831, B2R9M7, Q9BTY2, P51688, B5BU77, O60502, P35052, E5KPM5, P17900, Q53Z63, A0A1U9X836, A0A1C7CYX9, A0A087WUF6, Q969T7, M1VKI3, Q53HJ8, A8K3S1
GO:0097164	ammonium ion metabolic process	P	0.258	0.0138	19	105	2.66106	1.53486	OVER	Q8N4T8, P52895, Q9BX95, B2R9M7, Q6FHG5, D4QEZ8, B5BU77, A0A0J9YWM6, J3KMZ9, P14550, Q9UKG9, P05091, P43155, P23634, A0A0A0MSS8, A8K4S1, B3KM95, Q9H2A2, A8K2S1
GO:0009889	regulation of biosynthetic process	P	0.258	0.0138	279	2426	39.0756	35.4627	OVER	A8K2Q6, Q96GX2, Q86W28, A0A024R7J0, F5H3Z2, B2R9H9, P17676, Q9HCJ3, F4ZW66, Q9UBS0, Q9BZI1, Q86XE0, Q96BM9, O00151, P49137, P27105, Q7Z739, Q6PUJ7, A8K319, Q5TBU2, P62805, P08727, P12429, Q8NFZ5, Q9H832, P58546, Q9Y4L1, P16104, Q02447, P62487, Q8IUE6, A0A024R4C3, Q5TBU5, Q16763, Q9Y2Y1, M1VKI3, Q92966, Q9H4K7, A4D1P6, Q9H1E3, Q9BRX9, A0A024RDE8, Q9UI15, Q9UPP1, O75369, A0A024R5H1, A1A4E9, Q9ULH7,…
GO:0050804	modulation of synaptic transmission	P	0.258	0.0139	35	227	4.90196	3.31823	OVER	Q5EC54, Q53HQ0, P29034, Q6FHG5, P35354, A0A024R7J0, P15104, B5BU77, P20336, B2R841, Q00534, A0A0A1HAV6, Q6XYQ8, P61764, X5DNK3, U6FVB0, Q9BTI6, Q14254, O43166, Q68CZ2, O43665, Q12834, B2R9M7, Q13948, P36873, P51159, D3DQM9, P25815, P23634, Q16643, P08754, Q13574, Q13277, A8K4S1, A0A024R050
GO:0004303	estradiol 17-beta-dehydrogenase activity	F	0.258	0.014	4	10	0.560224	0.146177	OVER	P52895, Q92506, P14550, A0A0A0MSS8
GO:0030656	regulation of vitamin metabolic process	P	0.258	0.014	4	10	0.560224	0.146177	OVER	Q00653, P52895, P14550, A0A0A0MSS8
GO:1904705	regulation of vascular smooth muscle cell proliferation	P	0.258	0.014	4	10	0.560224	0.146177	OVER	K7ELP0, D9YZV5, A0A0K0K1I0, P67936
GO:0014891	striated muscle atrophy	P	0.258	0.014	4	10	0.560224	0.146177	OVER	Q9UBS0, K7EJH8, P12814, P23443
GO:1990874	vascular smooth muscle cell proliferation	P	0.258	0.014	4	10	0.560224	0.146177	OVER	K7ELP0, D9YZV5, A0A0K0K1I0, P67936
GO:1900245	positive regulation of MDA-5 signaling pathway	P	0.258	0.014	4	10	0.560224	0.146177	OVER	Q8IY21, E9PDP5, A0A024R1Y5, A8KAC4
GO:0009310	amine catabolic process	P	0.258	0.014	4	10	0.560224	0.146177	OVER	A0A0J9YWM6, P23634, P48775, Q16719
GO:0009448	gamma-aminobutyric acid metabolic process	P	0.258	0.014	4	10	0.560224	0.146177	OVER	P05091, P47895, Q9H2A2, A0A024R050
GO:0006265	DNA topological change	P	0.258	0.014	4	10	0.560224	0.146177	OVER	P26583, A0A024R1C2, P11388, Q13472
GO:0009954	proximal/distal pattern formation	P	0.258	0.014	4	10	0.560224	0.146177	OVER	Q02447, Q9BZI1, P05091, P47895
GO:0007274	neuromuscular synaptic transmission	P	0.258	0.014	4	10	0.560224	0.146177	OVER	P20336, A0A0A1HAV6, P61764, Q9UGM1
GO:0008361	regulation of cell size	P	0.258	0.0141	23	135	3.22129	1.9734	OVER	O43166, O00458, A0A0A6YYJ5, O75369, F8W914, Q9HBA0, Q9NYT0, A0A024RAM4, Q68D09, O75051, H7C4C5, A0A024RDV9, P51805, Q00534, Q92482, C4P096, A0A024R462, A0A1C7CYX9, H0YA47, P23634, Q6P0N6, P26038, B2R838
GO:0032991	macromolecular complex	C	0.258	0.0141	389	4077	54.4818	59.5966	UNDER	A8K2Q6, P05204, F5H3Z2, Q6QNY0, P17676, Q9HCJ3, O60566, Q86XE0, A0A024RDT4, O00151, Q92614, A0A0A0MTS7, Q9UGM1, P27105, Q7Z739, Q6PUJ7, D9YZV5, A8K319, Q12834, P08727, Q08AM6, Q9H832, B2RCM6, Q9B2Z9, P16104, O60337, A0A024RAM4, P62487, Q8IUE6, Q9Y2Y1, M1VKI3, Q9H4K7, P67936, P05787, A4D1P6, Q9BRX9, Q9NRY2, F5H0R1, A0A024RC30, P15104, A0A087WWM1, A0A0C4DG89, Q53HB4, A0A024RDV9, B2R761, O60783, P29…
GO:0042583	chromaffin granule	C	0.258	0.0141	5	15	0.70028	0.219266	OVER	P12429, B4DQE1, O75340, P10909, Q5VT79
GO:0038024	cargo receptor activity	F	0.258	0.0141	5	15	0.70028	0.219266	OVER	A0A0S2Z3Y1, J3KMZ9, Q9UGM3, A0A024R5H1, A0A024RAU0
GO:0051764	actin crosslink formation	P	0.258	0.0141	5	15	0.70028	0.219266	OVER	K7EJH8, O75369, P12814, A0A1C7CYX9, P21333
GO:0051590	positive regulation of neurotransmitter transport	P	0.258	0.0141	5	15	0.70028	0.219266	OVER	P20336, A0A0A1HAV6, P51159, Q13277, A8K4S1
GO:0048596	embryonic camera-type eye morphogenesis	P	0.258	0.0141	5	15	0.70028	0.219266	OVER	Q02447, P05091, O60248, Q9P0U4, P47895
GO:0014889	muscle atrophy	P	0.258	0.0141	5	15	0.70028	0.219266	OVER	Q9UBS0, K7EJH8, P12814, O60936, P23443
GO:0034138	toll-like receptor 3 signaling pathway	P	0.258	0.0141	5	15	0.70028	0.219266	OVER	Q53HQ0, Q8NFZ5, O15455, Q9BTI6, Q14254
GO:0032036	myosin heavy chain binding	F	0.258	0.0141	5	15	0.70028	0.219266	OVER	K7EJH8, P12814, P24844, Q96JY6, Q13277
GO:0033280	response to vitamin D	P	0.258	0.0141	5	15	0.70028	0.219266	OVER	Q92482, P23634, P35354, A8KAC4, A8K2S1
GO:0006399	tRNA metabolic process	P	0.259	0.0142	8	170	1.12045	2.48502	UNDER	Q8N4T8, Q92506, Q32P41, A8K4V6, A8K6R4, Q0PNE2, B2RCM6, P62312
GO:0010769	regulation of cell morphogenesis involved in differentiation	P	0.259	0.0143	41	274	5.7423	4.00526	OVER	A0A024RDE8, B5BU16, K7EJH8, P29034, O75369, P12814, O75147, A0A024R914, Q68D09, O75051, H7C4C5, A0A024RDV9, P51805, C4P096, A0A024R462, H0YA47, U6FVB0, Q6P0N6, P29966, A8KAC4, O43166, A0A024R9Q1, O00458, O15031, A0A0A6YYJ5, A0A096LPC5, P09758, A8MQ07, F8W914, Q13948, Q8TE77, Q96JY6, A0A024RAM4, P25815, A0A1C7CYX9, B3KVE3, Q13177, A0A024R074, B2R838, A8K4S1, P21333
GO:0046700	heterocycle catabolic process	P	0.259	0.0143	30	435	4.20168	6.35872	UNDER	B2RBL3, P26583, A0A024R259, Q6PKA6, Q96QE5, F5H0R1, P05091, Q96AZ6, Q86YA3, P47895, Q969T7, P62312, Q53HJ8, Q15646, H0Y9P0, A0A024RAD8, Q16831, P36873, Q16719, D3DQM9, Q9H9A5, A0A024RAM4, E5KPM5, Q7Z2W4, P62487, Q53Z63, A0A1C7CYX9, P48775, A8K7D9, Q8WYV8
GO:0019693	ribose phosphate metabolic process	P	0.262	0.0144	64	468	8.96359	6.84111	OVER	A8K2Q6, P30049, K7EJH8, Q6PKA6, A0A024R5Z9, Q53HM1, P12814, B2R9H9, P35579, B5BU77, P42224, P05091, Q9NZ23, A0A024QZB4, P27105, A0A024R9Q1, P10606, V9HWB4, A0A024RAD8, Q16831, G5D8C8, B2R9M7, P52209, O00154, H0UI06, Q9B2Z9, Q5CZB5, Q93050, Q53Z63, A0A024R275, P23634, A0A024R152, M1VKI3, B2R838, P21333, A0A090N8Y6, A4GYN5, P56134, Q96QE5, Q6FHG5, O75369, O00483, P14854, Q02952, P47895, Q53HJ8, P56…
GO:0030278	regulation of ossification	P	0.263	0.0145	17	92	2.38095	1.34483	OVER	O75911, A0A024QZL1, B4DZH6, P15514, A0A024R7J0, O00622, P17676, Q14CM0, J3KMZ9, O60248, A0A024R4C3, Q00534, A0A024R5D2, X5DNK3, U6FVB0, Q9H4F8, A8K2S1
GO:0006936	muscle contraction	P	0.267	0.0147	41	276	5.7423	4.0345	OVER	P21291, B5BU16, K7EJH8, Q15417, O75369, P12814, A0A024RC30, O75147, A0A024RA53, P35354, A0A024R7J0, O75340, P51788, P35579, Q9UBS0, A0A024RDT4, B7Z5W1, Q8N144, Q6P0N6, Q92614, A0A0A0MTS7, Q9UGM1, A8KAC4, P23443, A0A024R8Q1, D9YZV5, A0A0K0K1I0, Q13707, E9PDP5, P58546, A8MXQ7, K7ELP0, B4DLJ5, P23634, P24844, Q8TDZ2, P08754, P67936, P42338, B4DW52, P21333
GO:0034614	cellular response to reactive oxygen species	P	0.267	0.0148	28	172	3.92157	2.51425	OVER	A8K2Q6, P52895, A8K4S9, P13726, B5BU77, B2R9B4, Q00653, Q00534, A0A0A0MSS8, H0Y9P0, D9YZV5, A0A0K0K1I0, Q12933, B2R9M7, Q13887, O95503, F4MHI3, Q59EN5, B4DZH6, Q9NYT0, B7Z2A4, K7ELP0, P14550, Q6FH36, Q13177, P67936, B2R838, P60602
GO:0000977	RNA polymerase II regulatory region sequence-specific DNA binding	F	0.27	0.0149	38	253	5.32213	3.69829	OVER	P78545, A4D1P6, Q5EC54, Q5TEC6, K7EJH8, Q969T9, A8K4S9, O75369, P12814, F5H3Z2, P17676, B2R9B4, A0A087WWM1, Q00653, H2BNB9, P42224, O60248, P84243, P68431, Q16695, Q9BXK1, Q6ZNG2, Q12873, Q15326, B3KS94, Q13887, F4MHI3, A8K7X9, Q9P0U4, Q13707, Q13948, P16989, K7ESA5, Q02447, Q99697, A0A024R4C3, B4DW52, P21333
GO:0044091	membrane biogenesis	P	0.271	0.0151	14	70	1.96078	1.02324	OVER	K7EJH8, Q53HQ0, P29034, P12429, O75369, P12814, Q5VT79, P25815, B4DQE1, Q9BTI6, Q13277, A8K4S1, Q14254, P21333
GO:0009410	response to xenobiotic stimulus	P	0.271	0.0151	14	70	1.96078	1.02324	OVER	V9HWE9, P52895, Q6PKA6, A0A024RAD8, P11117, P35354, D3YTI2, Q9Y6A2, P05091, P25815, Q86WA6, P47895, A0A024QZB4, A0A0A0MSS8
GO:0032233	positive regulation of actin filament bundle assembly	P	0.271	0.0151	14	70	1.96078	1.02324	OVER	D9YZV5, A0A0K0K1I0, P29034, O15013, O00622, Q9NYT0, K7ELP0, P57075, P25815, M1VKI3, P26038, Q13177, P67936, B2R838
GO:0090305	nucleic acid phosphodiester bond hydrolysis	P	0.271	0.0151	13	232	1.82073	3.39132	UNDER	Q15646, P26583, O95786, V9HWB4, F5H0R1, A8KA76, E5KPM5, Q05823, P05161, Q96AZ6, A8K7D9, A0A024R1Y5, Q8WYV8
GO:0010950	positive regulation of endopeptidase activity	P	0.272	0.0151	28	173	3.92157	2.52887	OVER	P26583, A0A024QZX3, Q9UKL3, P48594, Q6FHG5, P13726, A0A0A0MQW3, Q9Y3M8, Q86W28, A0A024RA53, B2R7Y0, O75340, O00622, A0A024QZT4, A0A0S2Z3Z5, A0A0C4DG89, P42224, O00291, P29508, Q9Y6C9, H0Y9P0, Q12933, Q07817, A0A087X1N8, P25815, P05120, M1VKI3, P09668
GO:0006369	termination of RNA polymerase II transcription	P	0.274	0.0152	2	81	0.280112	1.18404	UNDER	B2RBA0, P62312
GO:0072521	purine-containing compound metabolic process	P	0.276	0.0154	69	512	9.66387	7.48429	OVER	A8K2Q6, P30049, K7EJH8, Q6PKA6, A0A024R5Z9, P12814, B2R9H9, P35579, B5BU77, A0A024RE15, F4ZW66, P42224, P05091, Q9NZ23, Q969T7, A0A024QZB4, P27105, A0A024R9Q1, P10606, D6W4Z6, V9HWB4, A0A024RAD8, G5D8C8, B2R9M7, O00154, H0UI06, Q9B2Z9, Q5CZB5, Q59GX2, P62487, Q93050, Q53Z63, P23634, A0A024R152, M1VKI3, B2R838, P21333, B2RBL3, A0A090N8Y6, A4GYN5, P56134, Q96QE5, Q6FHG5, O75369, O00483, P14854, Q02…
GO:0007187	G-protein coupled receptor signaling pathway, coupled to cyclic nucleotide second messenger	P	0.276	0.0154	11	50	1.54062	0.730887	OVER	A0A126GW78, A0A090N8Y6, Q99720, O43665, A8MQ07, P12429, O75369, Q59EN5, P08754, A0A024R7J0, P21333
GO:0045171	intercellular bridge	C	0.276	0.0154	11	50	1.54062	0.730887	OVER	Q00653, O75182, Q02447, A8K7A2, B2R9M7, F5H0R1, Q7Z4W7, Q53EZ4, P42338, O14965, B5BU77
GO:0045598	regulation of fat cell differentiation	P	0.276	0.0154	11	50	1.54062	0.730887	OVER	J3KMZ9, Q5TBU2, Q9H4B6, Q13887, Q5TBU5, B4DZH6, P35354, A0A024QZB4, Q9HBA0, P17676, B2R9B4
GO:0007173	epidermal growth factor receptor signaling pathway	P	0.281	0.0157	10	194	1.40056	2.83584	UNDER	Q15646, Q9UBS0, J3KMZ9, Q86XE0, P05161, Q7Z4W7, X5DNK3, P15514, M1VKI3, P23443
GO:0071426	ribonucleoprotein complex export from nucleus	P	0.282	0.0158	6	139	0.840336	2.03187	UNDER	Q9GZV4, Q13151, Q5VU65, B2RBA0, Q6P6C2, Q6ZNG2
GO:0022603	regulation of anatomical structure morphogenesis	P	0.283	0.0159	103	807	14.4258	11.7965	OVER	Q53HQ0, P12814, O75147, A0A024RA53, B2R9H9, P42224, Q6XYQ8, P49137, Q9UGM1, A8KAG7, O43166, A0A0S2Z428, D9YZV5, P12429, Q13887, B7Z2A4, Q02447, K7ELP0, A0A024RAM4, A0A024R152, P67936, P09668, A0A024RDE8, O75369, P13726, P35354, Q14CM0, A0A024RDV9, P51805, Q92793, A0A024R462, P40306, Q6P0N6, O00458, O15031, A0A0A6YYJ5, H0Y9P0, A0A096LPC5, P09758, A8MQ07, Q13948, Q13308, Q5VT79, H0YG38, A0A1C7CYX9,…
GO:0010810	regulation of cell-substrate adhesion	P	0.284	0.0159	33	214	4.62185	3.1282	OVER	A0A024RDE8, K7EJH8, P29034, O75369, P12814, Q9Y3M8, A0A024RA53, O00622, B2R9H9, A0A024QYT5, B5BU77, Q68D09, Q14CM0, Q00534, A0A024R5D2, C4P096, A0A024R462, X5DNK3, Q6P0N6, P26038, A8KAC4, A0A024R9Q1, A0A0A6YYJ5, A0A096LPC5, P09758, B2R9M7, B2R8E9, P25815, P09382, M1VKI3, B2R838, P42338, P21333
GO:0051492	regulation of stress fiber assembly	P	0.285	0.016	16	83	2.2409	1.21327	OVER	D9YZV5, P09758, A0A0K0K1I0, P29034, O15013, Q9Y3M8, O00622, K7ELP0, Q68D09, P57075, P25815, M1VKI3, P26038, Q13177, P67936, B2R838
GO:0000922	spindle pole	C	0.286	0.0161	6	141	0.840336	2.0611	UNDER	Q12834, B2R841, Q9H832, A0A024R5Q8, H0Y8I7, O14965
GO:0007162	negative regulation of cell adhesion	P	0.286	0.0161	31	196	4.34174	2.86508	OVER	P26583, K7EJH8, D6RCM8, O75369, P12814, Q9Y3M8, A0A024R7J0, B2R9H9, A0A024QYT5, P17676, A0A087WWM1, Q68D09, A0A024R5D2, P00966, X5DNK3, U6FVB0, Q9NZQ7, P26038, A8KAC4, A0A024R9Q1, O15031, P09758, P12429, Q13887, Q9HBA0, B2R8E9, B7Z2A4, P09382, B4DLJ5, B2R838, P21333
GO:0042537	benzene-containing compound metabolic process	P	0.286	0.0162	8	33	1.12045	0.482386	OVER	Q92506, Q6PKA6, P05091, B2R761, P48775, P55084, P47895, Q16719
GO:0042632	cholesterol homeostasis	P	0.286	0.0162	8	33	1.12045	0.482386	OVER	P52895, J3KMZ9, P14550, B3KR97, C0JYY2, A0A0A0MSS8, D3DTP7, Q59GR1
GO:0050687	negative regulation of defense response to virus	P	0.286	0.0162	8	33	1.12045	0.482386	OVER	P09914, B4DTZ5, Q13325, O95786, J9TPG6, Q5T765, A0A024R1Y5, A8KA76
GO:0051952	regulation of amine transport	P	0.286	0.0162	8	33	1.12045	0.482386	OVER	P20336, A0A0A1HAV6, Q6FHG5, A0A1C7CYX9, P35354, P51159, Q9UGM1, Q13277
GO:2000351	regulation of endothelial cell apoptotic process	P	0.286	0.0162	8	33	1.12045	0.482386	OVER	A0A024R9Q1, P52895, P14550, B2R9M7, Q8NFZ5, A0A0A0MSS8, A0A024QYT5, B5BU77
GO:0007188	adenylate cyclase-modulating G-protein coupled receptor signaling pathway	P	0.286	0.0162	8	33	1.12045	0.482386	OVER	A0A090N8Y6, O43665, A8MQ07, O75369, Q59EN5, P08754, A0A024R7J0, P21333
GO:0055092	sterol homeostasis	P	0.286	0.0162	8	33	1.12045	0.482386	OVER	P52895, J3KMZ9, P14550, B3KR97, C0JYY2, A0A0A0MSS8, D3DTP7, Q59GR1
GO:0006577	amino-acid betaine metabolic process	P	0.286	0.0162	6	21	0.840336	0.306973	OVER	A0A0J9YWM6, Q9UKG9, P05091, P43155, Q9H2A2, D4QEZ8
GO:0060411	cardiac septum morphogenesis	P	0.286	0.0162	6	21	0.840336	0.306973	OVER	O75911, O60248, Q99697, Q9H4B6, O60494, O00622
GO:0001837	epithelial to mesenchymal transition	P	0.286	0.0163	19	108	2.66106	1.57872	OVER	A0A024RDE8, A0A024QZX3, P29034, P48594, F8W914, A0A0A0MQW3, P36873, B2R7Y0, B2R8E9, A0A024QZT4, A0A0S2Z3Y1, Q68D09, A0A087X1N8, J3KMZ9, P25815, P29508, A0A024R2W4, P05120, A8K3W7
GO:0030117	membrane coat	C	0.286	0.0163	3	94	0.420168	1.37407	UNDER	Q96CF2, B3KR97, X5DNK3
GO:0048475	coated membrane	C	0.286	0.0163	3	94	0.420168	1.37407	UNDER	Q96CF2, B3KR97, X5DNK3
GO:0030163	protein catabolic process	P	0.289	0.0165	56	722	7.84314	10.554	UNDER	Q9HB40, B3KQY7, Q7Z4W7, A0A024R7J0, B5BU77, O60566, J3KMZ9, A6NCE7, B4DQE1, C4P096, X5DNK3, Q92575, E9PKC0, Q6PUJ7, V9HWB4, B3KMR4, Q12834, B2R9M7, P12429, Q4ZIN3, Q9H832, B4DZH6, H3BRJ5, O60337, P35052, A0A024R1Z1, Q96CF2, A0A024R4C3, Q16763, P09668, P21333, A0A024RDE8, Q8TEY7, O75369, Q13217, C0JYY2, O60502, P57075, B2R841, Q9H4B6, Q9Y6I4, Q00534, P40306, P26038, O14965, Q15646, H0Y9P0, Q12933,…
GO:0019083	viral transcription	P	0.292	0.0166	12	217	1.68067	3.17205	UNDER	Q12873, Q02447, P26583, P62487, A8K319, Q92793, B2R4H6, Q5VU65, H3BRJ5, A0A024R5Q8, P62875, P36954
GO:0046164	alcohol catabolic process	P	0.292	0.0167	7	27	0.980392	0.394679	OVER	Q05GC8, P52895, Q9Y6A2, P14550, P05091, P47895, A0A0A0MSS8
GO:0007016	cytoskeletal anchoring at plasma membrane	P	0.292	0.0167	7	27	0.980392	0.394679	OVER	Q9H4G0, K7EJH8, O75369, P12814, A0A024R2W4, P26038, P21333
GO:0030301	cholesterol transport	P	0.292	0.0168	11	51	1.54062	0.745505	OVER	Q00653, P52895, J3KMZ9, P30536, P14550, B2R761, B3KR97, C0JYY2, A0A0A0MSS8, P10909, Q59GR1
GO:0050891	multicellular organismal water homeostasis	P	0.292	0.0168	11	51	1.54062	0.745505	OVER	A0A0S2Z428, B2RA03, A0A024R4C3, P08727, Q92482, Q04695, P19012, Q9HBA0, A0A024R7J0, A1A4E9, P02533
GO:0050807	regulation of synapse organization	P	0.292	0.0168	11	51	1.54062	0.745505	OVER	Q14CM0, A0A024RDE8, Q5EC54, Q12834, C4P096, Q13948, U6FVB0, P49137, Q96JY6, Q15223, A8K4S1
GO:0048384	retinoic acid receptor signaling pathway	P	0.292	0.0168	11	51	1.54062	0.745505	OVER	P52895, P26583, O75911, K7EJH8, P14550, P05091, O75369, P12814, P47895, A0A0A0MSS8, P21333
GO:0030049	muscle filament sliding	P	0.293	0.0169	12	59	1.68067	0.862447	OVER	K7ELP0, D9YZV5, K7EJH8, A0A0K0K1I0, P12814, Q13707, A0A024RA53, P24844, A0A0A0MTS7, P67936, B4DW52, P35579
GO:0031649	heat generation	P	0.293	0.0171	3	6	0.420168	0.0877065	OVER	P01583, P35354, A8K2S1
GO:0005497	androgen binding	F	0.293	0.0171	3	6	0.420168	0.0877065	OVER	P30536, P05091, P47895
GO:0031433	telethonin binding	F	0.293	0.0171	3	6	0.420168	0.0877065	OVER	P21291, A0A024RA53, A0A0A0MTS7
GO:0005858	axonemal dynein complex	C	0.293	0.0171	3	6	0.420168	0.0877065	OVER	Q9UFH2, Q8TE73, B0I1S0
GO:0051167	xylulose 5-phosphate metabolic process	P	0.293	0.0171	3	6	0.420168	0.0877065	OVER	P52895, P14550, A0A0A0MSS8
GO:1901159	xylulose 5-phosphate biosynthetic process	P	0.293	0.0171	3	6	0.420168	0.0877065	OVER	P52895, P14550, A0A0A0MSS8
GO:1904994	regulation of leukocyte adhesion to vascular endothelial cell	P	0.293	0.0171	3	6	0.420168	0.0877065	OVER	H2BNB9, Q13887, P13612
GO:0048665	neuron fate specification	P	0.293	0.0171	3	6	0.420168	0.0877065	OVER	O60248, A8KAG7, Q6ZNG2
GO:0048670	regulation of collateral sprouting	P	0.293	0.0171	3	6	0.420168	0.0877065	OVER	O00458, A0A024RDV9, B2R838
GO:0009629	response to gravity	P	0.293	0.0171	3	6	0.420168	0.0877065	OVER	A0A024R5Z9, Q13277, B2R9B4
GO:0019640	glucuronate catabolic process to xylulose 5-phosphate	P	0.293	0.0171	3	6	0.420168	0.0877065	OVER	P52895, P14550, A0A0A0MSS8
GO:0006064	glucuronate catabolic process	P	0.293	0.0171	3	6	0.420168	0.0877065	OVER	P52895, P14550, A0A0A0MSS8
GO:0048878	chemical homeostasis	P	0.294	0.0171	85	649	11.9048	9.48692	OVER	V9HWE9, Q9NPB8, P21291, P26583, Q5EC54, A0A087WZE9, Q7Z4W7, P19012, Q01650, A0A024R7J0, O75340, B5BU77, P42224, J3KMZ9, O60248, A0A024RDT4, Q96BM9, B4DQE1, C4P096, Q8N144, Q9UGM1, D3DTP7, P27105, Q13643, Q13325, Q13642, A0A0S2Z428, Q9GZV4, B2RA03, P08727, B2R9M7, P12429, Q5T765, P58546, A8MXQ7, O60936, D4QEZ8, Q07817, Q59GX2, Q93050, P25815, A0A024R4C3, P09382, Q92482, V9HWG3, P23634, M1VKI3, P09…
GO:0097529	myeloid leukocyte migration	P	0.295	0.0172	18	98	2.52101	1.43254	OVER	A0A024R9Q1, P26583, P12429, Q96C19, B2RCD2, A0A024RA53, A0A024R5H1, Q8N5M9, Q9HBA0, O00622, A0A024QYT5, A8K5D4, P25815, P09382, U6FVB0, P49137, B2R838, P42338
GO:0010646	regulation of cell communication	P	0.298	0.0174	244	2104	34.1737	30.7557	OVER	A8K2Q6, Q53HQ0, Q15417, Q86W28, A0A024R7J0, B2R9H9, Q9UBS0, Q86XE0, Q96BM9, B4DV24, P49137, Q9UGM1, P27105, Q6PUJ7, A8K319, Q12834, P12429, Q8NFZ5, Q9H832, Q53EZ4, B2RCM6, P58546, Q9Y4L1, A0A087X1N8, A0A024R4C3, P09382, Q16763, Q16643, M1VKI3, A4D1P6, Q9H1E3, Q9BRX9, A0A024RDE8, O75369, P13726, A0A024R5H1, P15104, A0A024QZT4, A0A087WWM1, A0A0C4DG89, A0A024RDV9, Q05823, P29508, A0A024R462, Q9UJ41,…
GO:0010822	positive regulation of mitochondrion organization	P	0.298	0.0174	49	344	6.86275	5.0285	OVER	A8K2Q6, Q96EP0, P19012, A0A024RA53, P19013, B2R7Y0, A0A024R7J0, P35579, P42224, B4DQE1, P62312, P27105, Q8NBA8, V9HWB4, A0A0S2Z428, B2RA03, P08727, P12429, Q8WVF1, B4DZH6, A0A0S2Z3Y1, Q07817, A0A024RAM4, A0A087X1N8, A0A024R4C3, Q16763, P09668, P42338, P05787, P52895, B5BU16, A0A024QZX3, P48594, A0A0A0MQW3, A1A4E9, A0A024QZT4, P29508, P40306, A0A0A0MSS8, Q04695, A8K4F0, P36873, Q5VT79, P14550, Q6F…
GO:0001819	positive regulation of cytokine production	P	0.3	0.0175	46	318	6.44258	4.64844	OVER	P01583, P26583, K7EJH8, Q53HQ0, A8K4S9, Q8IY21, B2R4H6, B9VJ68, O75369, P12814, B2RCD2, Q86W28, P35354, V9HWA9, B2R9H9, A0A024QYT5, P17676, A0A024R3J1, B5BU77, A0A0C4DG89, Q00653, Q92793, U6FVB0, Q9NZQ7, P49137, O15455, A0A024R1Y5, Q9BTI6, A8KAC4, P62875, Q14254, A0A024R9Q1, O95786, V9HWB4, A8K319, Q12933, B2R9M7, P12429, E9PDP5, Q9HBA0, A8KA76, Q7Z2W4, P09382, Q9Y2Y1, P10909, P21333
GO:0071214	cellular response to abiotic stimulus	P	0.3	0.0175	46	318	6.44258	4.64844	OVER	A8K2Q6, P21291, B5BU16, Q9UI15, A0A024QZX3, Q96L91, Q9UKL3, P48594, Q15417, B9VJ68, A0A0A0MQW3, A0A024RA53, B2R7Y0, P35354, A0A024QZT4, A0A0S2Z3Z5, A0A0C4DG89, Q00653, E9PK06, Q92793, P29508, B4DEE8, O15455, A0A024R0W3, O14965, P30536, Q5TBU2, Q5U0D2, P16989, Q9HBA0, P58546, P16104, B7Z2A4, Q07817, A0A087X1N8, Q59GX2, Q8IUE6, A0A024R4C3, Q92482, Q5TBU5, Q6FH36, P05120, M1VKI3, P08754, B2R838, A0A…
GO:1901617	organic hydroxy compound biosynthetic process	P	0.3	0.0175	20	113	2.80112	1.65181	OVER	Q15800, P52895, A0A024RAD8, Q6FHG5, Q01581, C0JYY2, A0A1W2PQ47, O75881, A0A024R1I5, Q8NB37, Q59GR1, Q9NYT0, Q00653, Q9Y6A2, P14550, B2R761, P40261, A0A087WUF6, P55084, A0A0A0MSS8
GO:0048588	developmental cell growth	P	0.301	0.0176	26	161	3.64146	2.35346	OVER	A0A024RDE8, Q5EC54, O75369, Q68D09, O75051, H7C4C5, A0A024RDV9, A8K8A4, P51805, Q6XYQ8, C4P096, A0A024R462, H0YA47, Q6P0N6, O14965, O00458, O15031, A0A0A6YYJ5, Q13740, F8W914, P36873, Q96JY6, A0A024RAM4, A0A1C7CYX9, B2R838, A8K4S1
GO:0004857	enzyme inhibitor activity	F	0.303	0.0177	31	200	4.34174	2.92355	OVER	A0A024QYV5, A0A024QZX3, P48594, D6RCM8, Q6YHK3, Q6FHG5, Q13217, A0A0A0MQW3, B2R7Y0, O60927, V9HWA9, P50454, A0A024QZT4, A0A024QYT5, Q9UBS0, J3KMZ9, B4DQE1, P29508, P49137, P23443, H0Y9P0, P12429, Q9H832, O60936, A0A140VJT2, Q9BS40, Q5VT79, D3DQM9, A0A087X1N8, P05120, P23634
GO:0010628	positive regulation of gene expression	P	0.305	0.0179	161	1333	22.549	19.4855	OVER	P78545, Q96L91, A0A024QYX3, Q969T9, Q96GX2, P12814, A0A024RA53, B2R9H9, P17676, A0A024R3J1, F4ZW66, Q9UBS0, P42224, A4CYL7, Q96BM9, O00151, Q99640, P49137, Q9Y4C8, P62875, A8KAG7, Q7Z739, Q6PUJ7, Q13643, Q13642, B3KMR4, Q5TBU2, P62805, P08727, Q13887, Q8NFZ5, P16989, P58546, Q9Y4L1, D3DQM9, Q02447, A0A087X1N8, A0A024QZI5, P62487, A0A024R4C3, Q5TBU5, P09668, P42338, B4DW52, Q9H1E3, Q9BRX9, A0A024R…
GO:0045980	negative regulation of nucleotide metabolic process	P	0.306	0.018	9	40	1.2605	0.58471	OVER	A8K2Q6, K7EJH8, P30536, Q6FHG5, P12814, Q6FH36, A0A024R152, P08754, B5BU77
GO:1900543	negative regulation of purine nucleotide metabolic process	P	0.306	0.018	9	40	1.2605	0.58471	OVER	A8K2Q6, K7EJH8, P30536, Q6FHG5, P12814, Q6FH36, A0A024R152, P08754, B5BU77
GO:1902533	positive regulation of intracellular signal transduction	P	0.306	0.018	96	748	13.4454	10.9341	OVER	P26583, Q96EP0, K7EJH8, B3KQY7, Q8IY21, P12814, V9HWA9, O00622, B2R9H9, A0A024R3J1, B5BU77, P42224, J3KMZ9, O60248, A8K8A4, P30291, Q99640, X5DNK3, P49137, Q8N144, Q9UGM1, A8KAC4, Q6PUJ7, Q12873, A0A024R9Q1, V9HWB4, A8K319, B3KMR4, O15013, B2R9M7, Q8NFZ5, Q9H832, H3BRJ5, K7ESA5, Q5CZB5, Q07817, Q7Z2W4, P25815, A0A024R4C3, P09382, Q16763, M1VKI3, Q13177, B2R838, P42338, P21333, P01583, P52895, B5B…
GO:0000982	transcription factor activity, RNA polymerase II core promoter proximal region sequence-specific binding	F	0.306	0.0181	20	114	2.80112	1.66642	OVER	O15162, P78545, Q9H1E3, Q5EC54, Q13887, P16989, P17676, B2R9B4, Q00653, Q02447, H2BNB9, P42224, O60248, Q92793, Q99697, A0A024R4C3, Q9UI36, D3DTP7, Q9BXK1, Q6ZNG2
GO:0070647	protein modification by small protein conjugation or removal	P	0.309	0.0182	63	799	8.82353	11.6796	UNDER	P26583, Q5EC54, Q96EP0, B3KQY7, Q96GX2, Q5VU65, A0A024R3J1, B5BU77, O60566, O60248, C4P096, X5DNK3, E9PKC0, Q02539, P45973, A8KAG7, V9HWB4, A8K319, B3KMR4, Q12834, Q8IV35, B2R9M7, Q9H832, B4DZH6, H3BRJ5, P58546, Q9Y4L1, O60337, Q02447, Q07817, A0A024R1Z1, A0A024R4C3, Q16763, Q8TEY7, Q9UPP1, Q13217, P11388, Q7Z6M2, P57075, Q96Q42, B2R841, Q9H4B6, Q9Y6I4, Q00534, A8K7A2, Q9UJ41, P40306, A0A024R1Y5,…
GO:1902494	catalytic complex	C	0.309	0.0183	130	1502	18.2073	21.9559	UNDER	A8K2Q6, Q96L91, A0A024QYX3, B3KQY7, Q9UKL3, Q96GX2, P12814, A0A024R7J0, P17676, O60566, B0I1S0, P45973, P62875, Q6PUJ7, D6W4Z6, A8K319, B3KMR4, Q12834, Q08AM6, Q13887, Q9H832, P58546, Q9B2Z9, O60337, Q02447, P62487, Q14181, A0A024R4C3, P23434, Q16763, Q9Y2Y1, M1VKI3, P09668, P42338, Q75QN2, B4DW52, A4D1P6, Q9BRX9, A4GYN5, B2R4H6, Q9UPP1, Q5VT66, A0AUZ9, P15104, P11388, A0A0C4DG89, Q53HB4, Q00653,…
GO:0051015	actin filament binding	F	0.31	0.0183	26	162	3.64146	2.36807	OVER	Q9UI15, K7EJH8, O75369, P12814, Q96C19, A0A024RA53, P35579, Q68D09, P57075, A0A024RDT4, B4DQE1, X5DNK3, Q6P0N6, Q92614, P26038, A0A0A0MTS7, P29966, B3KMX6, A0A0A6YYJ5, Q5U0D2, P12429, Q9HBA0, Q5VT79, A0A024RAM4, Q8TDZ2, P21333
GO:0048593	camera-type eye morphogenesis	P	0.31	0.0183	11	52	1.54062	0.760123	OVER	B7Z2A4, Q02447, J3KMZ9, P05091, O60248, Q99697, Q9P0U4, P47895, P08754, A0A024RE18, Q15223
GO:0001910	regulation of leukocyte mediated cytotoxicity	P	0.31	0.0183	11	52	1.54062	0.760123	OVER	A0A087X1N8, Q13740, A0A024QZX3, P48594, P29508, A0A0A0MQW3, P05120, B2R7Y0, J9TPG6, Q15223, A0A024QZT4
GO:0006811	ion transport	P	0.313	0.0186	108	854	15.1261	12.4836	OVER	A8K2Q6, V9HWE9, P12814, A0A024RA53, Q01650, A0A024R7J0, Q9UBS0, Q86XE0, A0A024RDT4, Q6XYQ8, P43155, Q9UGM1, P27105, Q5T3F8, Q13643, Q13642, P12429, H0UI06, P58546, Q9B2Z9, G3V4K0, M1VKI3, J3KPF3, A4GYN5, P56134, Q15714, O75369, P35354, A0A024R5H1, O60669, O43819, Q14CM0, Q9H4B6, B2R761, Q05823, Q8TED4, A0A0A0MSS8, A0A024R0W3, B3KUB5, E9PDP5, X5D2I6, Q5VT79, P14550, Q9UKG9, Q3MHU6, X6R8F3, Q6FH36,…
GO:0044665	MLL1/2 complex	C	0.314	0.0188	0	41	0	0.599328	UNDER
GO:0071339	MLL1 complex	C	0.314	0.0188	0	41	0	0.599328	UNDER
GO:0006547	histidine metabolic process	P	0.314	0.0189	5	16	0.70028	0.233884	OVER	Q6PKA6, P05091, A0A024RAD8, P47895, Q9H2A2
GO:0090324	negative regulation of oxidative phosphorylation	P	0.314	0.0189	5	16	0.70028	0.233884	OVER	A8K2Q6, K7EJH8, Q6FHG5, P12814, Q6FH36
GO:0051373	FATZ binding	F	0.314	0.0189	5	16	0.70028	0.233884	OVER	K7EJH8, O75369, P12814, Q8TDZ2, P21333
GO:0051095	regulation of helicase activity	P	0.314	0.0189	5	16	0.70028	0.233884	OVER	P09914, B4DTZ5, Q13325, A0A024R4C3, Q5T765
GO:0015911	plasma membrane long-chain fatty acid transport	P	0.314	0.0189	5	16	0.70028	0.233884	OVER	A0A024R9Q1, Q9UBS0, A0A024R7J0, P23443, B5BU77
GO:0086097	phospholipase C-activating angiotensin-activated signaling pathway	P	0.314	0.0189	5	16	0.70028	0.233884	OVER	K7EJH8, O75369, P12814, Q8TDZ2, P21333
GO:0052803	imidazole-containing compound metabolic process	P	0.314	0.0189	5	16	0.70028	0.233884	OVER	Q6PKA6, P05091, A0A024RAD8, P47895, Q9H2A2
GO:0048483	autonomic nervous system development	P	0.314	0.0189	5	16	0.70028	0.233884	OVER	O75051, O15031, O60248, P51805, U6FVB0
GO:0070080	titin Z domain binding	F	0.314	0.0189	5	16	0.70028	0.233884	OVER	K7EJH8, O75369, P12814, Q8TDZ2, P21333
GO:0010746	regulation of plasma membrane long-chain fatty acid transport	P	0.314	0.0189	5	16	0.70028	0.233884	OVER	A0A024R9Q1, Q9UBS0, A0A024R7J0, P23443, B5BU77
GO:0010748	negative regulation of plasma membrane long-chain fatty acid transport	P	0.314	0.0189	5	16	0.70028	0.233884	OVER	A0A024R9Q1, Q9UBS0, A0A024R7J0, P23443, B5BU77
GO:0070229	negative regulation of lymphocyte apoptotic process	P	0.314	0.0189	5	16	0.70028	0.233884	OVER	Q15714, B2R9M7, U6FVB0, O14965, B5BU77
GO:0021983	pituitary gland development	P	0.314	0.0189	5	16	0.70028	0.233884	OVER	A0A090N8Y6, P05091, O60248, Q99697, P47895
GO:0051645	Golgi localization	P	0.315	0.019	0	42	0	0.613945	UNDER
GO:0032559	adenyl ribonucleotide binding	F	0.316	0.019	69	860	9.66387	12.5713	UNDER	P30049, Q96D53, Q96L91, Q4G0N4, A0A024R5Z9, Q8IY21, Q53HM1, Q86W28, A0A024RA53, A0A024R7J0, P35579, B5BU77, Q9UBS0, O60566, A4CYL7, B0I1S0, P30291, Q99640, X5DNK3, P49137, B2RBW4, Q92614, A0A0A0MTS7, Q12873, V9HWB4, B2R9M7, Q9H832, B2RCM6, Q9Y4L1, K7ESA5, A0A024R1Z1, Q9BUB5, A0A024R4C3, Q8WV93, A0A024R275, Q16763, P23634, M1VKI3, Q13177, Q13574, P42338, B4DW52, Q9UFH2, B5BU16, F5H0R1, A0A0B4J1S8,…
GO:0038127	ERBB signaling pathway	P	0.318	0.0192	13	226	1.82073	3.30361	UNDER	Q15646, Q7Z4W7, Q9H788, P15514, Q9UBS0, J3KMZ9, Q86XE0, A8K8A4, P05161, X5DNK3, M1VKI3, P42338, P23443
GO:0043407	negative regulation of MAP kinase activity	P	0.319	0.0193	16	87	2.2409	1.27174	OVER	V9HWE9, A0A024QZX3, O43665, P48594, B2R9M7, B2R6E2, A0A0A0MQW3, B2R7Y0, Q8TE77, A0A024QZT4, B5BU77, A0A087X1N8, A0A024R4C3, P29508, P05120, Q8WUJ0
GO:0042623	ATPase activity, coupled	F	0.319	0.0193	19	300	2.66106	4.38532	UNDER	Q7Z739, Q12873, P30049, A4D1P6, V9HWB4, Q96L91, Q8IY21, Q9UPP1, Q9P0U4, K7ESA5, P11388, P35579, A0A0C4DG89, A0A024RDV9, Q93050, Q92793, P23634, Q86YA3, Q92614
GO:0005865	striated muscle thin filament	C	0.319	0.0194	8	34	1.12045	0.497003	OVER	K7ELP0, D9YZV5, A0A0K0K1I0, Q13707, A0A024RA53, A0A0A0MTS7, P67936, B4DW52
GO:0042562	hormone binding	F	0.319	0.0194	8	34	1.12045	0.497003	OVER	A0A090N8Y6, P30536, P05091, U6FVB0, P47895, M1VKI3, P09668, Q9H2A2
GO:1901881	positive regulation of protein depolymerization	P	0.319	0.0194	8	34	1.12045	0.497003	OVER	A0A096LPC5, K7EJH8, O75369, P12814, Q8TDZ2, Q9HBA0, Q9NYT0, P21333
GO:0045600	positive regulation of fat cell differentiation	P	0.319	0.0194	8	34	1.12045	0.497003	OVER	J3KMZ9, Q5TBU2, Q9H4B6, Q13887, Q5TBU5, P35354, A0A024QZB4, P17676
GO:0098609	cell-cell adhesion	P	0.319	0.0194	65	482	9.10364	7.04575	OVER	P21291, P26583, K7EJH8, Q53HQ0, P12814, Q9BPZ7, A0A024R7J0, O00622, P35579, P17676, B5BU77, A0A024RE15, O60248, Q9NYQ8, X5DNK3, E9PKC0, Q92614, Q9BTI6, Q15223, Q14254, A0A024R9Q1, B2R9M7, P12429, Q13887, A0A024RAU0, B7Z2A4, Q53Z63, P25815, B4DRL5, P09382, P24844, D3DVW9, M1VKI3, Q13177, B2R838, P42338, B4DW52, P21333, A0A0S2Z3R6, D6RCM8, O75369, Q96C19, A0A024RC30, A0A0B4J1S8, H2BNB9, Q92793, P00…
GO:0090002	establishment of protein localization to plasma membrane	P	0.32	0.0195	20	116	2.80112	1.69566	OVER	A0A0A6YYJ5, H0Y9P0, K7EJH8, Q53HQ0, B2RA03, P29034, O75369, P12814, Q7Z4W7, Q5VT79, P20336, P25815, A0A0A1HAV6, B4DQE1, B7Z5W1, Q6P0N6, Q9BTI6, A0A024R074, Q14254, P21333
GO:0043491	protein kinase B signaling	P	0.32	0.0195	20	116	2.80112	1.69566	OVER	A0A024R9Q1, P52895, H0Y9P0, D6RCM8, P13726, Q13887, O75340, B2R8E9, Q9NYT0, Q9UBS0, P14550, A8K8A4, Q9H4B6, A0A024R2W4, X5DNK3, M1VKI3, A0A0A0MSS8, P42338, Q8WV24, P23443
GO:0016021	integral component of membrane	C	0.32	0.0195	166	1381	23.2493	20.1871	OVER	Q53HQ0, P12814, A0A024R035, A8K4E0, J3QLJ8, Q96CP7, Q01650, A0A024R7J0, B2R9H9, A0A024R8D5, A0A126GW78, A0A024R5F9, Q6XYQ8, Q8NBJ4, B7Z5W1, A6NHS7, Q9UGM1, P27105, Q5T3F8, Q6PUJ7, P12429, B3KY94, H3BRJ5, Q9B2Z9, A0A024RAU0, Q96J42, O60337, B7Z2A4, A0A0S2Z3Y1, G3V4K0, B0YJ32, J3KN66, Q5JTV8, D3DVW9, M1VKI3, Q8N9X5, B3KM95, A0A090N8Y6, J3KPF3, A4GYN5, P56134, O75369, P13726, A0A024RC30, Q5VT66, A0A…
GO:0030554	adenyl nucleotide binding	F	0.322	0.0196	70	870	9.80392	12.7174	UNDER	P30049, Q96D53, Q96L91, Q4G0N4, A0A024R5Z9, Q8IY21, Q53HM1, Q86W28, A0A024RA53, A0A024R7J0, P35579, B5BU77, Q9UBS0, O60566, A4CYL7, B0I1S0, P30291, Q99640, X5DNK3, P49137, B2RBW4, Q92614, A0A0A0MTS7, Q12873, V9HWB4, J3QTA2, B2R9M7, Q9H832, B2RCM6, Q9Y4L1, K7ESA5, A0A024R1Z1, Q9BUB5, A0A024R4C3, Q8WV93, A0A024R275, Q16763, P23634, M1VKI3, Q13177, Q13574, P42338, B4DW52, Q9UFH2, B5BU16, F5H0R1, A0A…
GO:0004842	ubiquitin-protein transferase activity	F	0.323	0.0197	15	253	2.10084	3.69829	UNDER	Q96EP0, A8K319, B3KQY7, Q12933, Q9H832, H3BRJ5, A0A024R3J1, O60337, A0A024R1Z1, Q9H4B6, Q9UJ41, Q9Y263, Q16763, E9PKC0, Q02539
GO:0032496	response to lipopolysaccharide	P	0.323	0.0198	29	186	4.06162	2.7189	OVER	V9HWE9, P26583, B9VJ68, Q6FHG5, P13726, C0JYY2, P35354, A0A024QYT5, P17676, B5BU77, Q00653, A0A024R8D5, Q9UBS0, P00966, A0A024R462, P49137, O15455, D3DTP7, P23443, M0QZM1, P30536, A8K319, B2R9M7, Q8NFZ5, Q01581, Q99732, Q13151, A0A024R152, A8K2S1
GO:0021537	telencephalon development	P	0.323	0.0198	29	186	4.06162	2.7189	OVER	Q9BRX9, Q5EC54, A0A0S2Z3R6, B3KQY7, P35579, O75051, P05091, P51805, Q00534, C4P096, X5DNK3, U6FVB0, P47895, Q9Y6A5, Q16394, A0A024R0W3, Q8TE73, Q12834, Q8IV35, B3KR97, P12429, F8W914, F4MHI3, Q9P0U4, P16104, Q99697, A0A1C7CYX9, Q9Y263, P23634
GO:0051496	positive regulation of stress fiber assembly	P	0.323	0.0198	13	64	1.82073	0.935536	OVER	D9YZV5, A0A0K0K1I0, P29034, O15013, O00622, K7ELP0, P57075, P25815, M1VKI3, P26038, Q13177, P67936, B2R838
GO:0001012	RNA polymerase II regulatory region DNA binding	F	0.323	0.0201	38	255	5.32213	3.72753	OVER	P78545, A4D1P6, Q5EC54, Q5TEC6, K7EJH8, Q969T9, A8K4S9, O75369, P12814, F5H3Z2, P17676, B2R9B4, A0A087WWM1, Q00653, H2BNB9, P42224, O60248, P84243, P68431, Q16695, Q9BXK1, Q6ZNG2, Q12873, Q15326, B3KS94, Q13887, F4MHI3, A8K7X9, Q9P0U4, Q13707, Q13948, P16989, K7ESA5, Q02447, Q99697, A0A024R4C3, B4DW52, P21333
GO:0065007	biological regulation	P	0.323	0.0201	549	5099	76.8908	74.5359	OVER	A8K2Q6, P05204, Q96TA1, J3QLJ8, F5H3Z2, Q6QNY0, P17676, Q9HCJ3, O60566, Q9BZI1, Q86XE0, A0A024RDT4, O00151, P49137, Q92614, A0A024QZB4, A0A0A0MTS7, O14545, Q9UGM1, P27105, Q7Z739, Q6PUJ7, A0A0S2Z428, D9YZV5, Q9UGM3, A8K319, Q5TBU2, Q12834, P08727, Q08AM6, Q8NFZ5, Q9H832, Q53EZ4, B2RCM6, P16104, O60337, A0A024RAM4, P62487, Q8IUE6, Q5JTV8, Q5TBU5, Q9Y2Y1, M1VKI3, Q92966, Q9H4K7, P67936, B3KM95, P05…
GO:0019838	growth factor binding	F	0.323	0.0201	14	74	1.96078	1.08171	OVER	A0A024R9Q1, A0A090N8Y6, P22692, Q6YHK3, Q13308, P13612, V9HWA9, O00622, P35052, Q99650, Q92896, X5DNK3, U6FVB0, M1VKI3
GO:0030516	regulation of axon extension	P	0.323	0.0201	14	74	1.96078	1.08171	OVER	O00458, A0A0A6YYJ5, O75369, F8W914, A0A024RAM4, Q68D09, O75051, H7C4C5, P51805, C4P096, A0A024R462, A0A1C7CYX9, H0YA47, Q6P0N6
GO:0005913	cell-cell adherens junction	C	0.323	0.0201	14	74	1.96078	1.08171	OVER	B3KMX6, K7EJH8, Q53HQ0, P12814, A0A024RC30, P35579, B7Z2A4, B4DLJ5, A0A024R2W4, Q9NYQ8, E9PKC0, Q9BTI6, Q15223, Q14254
GO:0010717	regulation of epithelial to mesenchymal transition	P	0.323	0.0201	14	74	1.96078	1.08171	OVER	A0A024RDE8, A0A024QZX3, P48594, A0A0A0MQW3, P36873, B2R7Y0, B2R8E9, A0A024QZT4, Q68D09, A0A087X1N8, P29508, A0A024R2W4, P05120, A8K3W7
GO:0031341	regulation of cell killing	P	0.323	0.0202	11	53	1.54062	0.774741	OVER	A0A087X1N8, Q13740, A0A024QZX3, P48594, P29508, A0A0A0MQW3, P05120, B2R7Y0, J9TPG6, Q15223, A0A024QZT4
GO:0016233	telomere capping	P	0.323	0.0202	11	53	1.54062	0.774741	OVER	B5BU16, Q5TEC6, P84243, P62805, P68431, B2R9M7, Q16695, P49137, P58546, O14965, B5BU77
GO:0050803	regulation of synapse structure or activity	P	0.323	0.0202	11	53	1.54062	0.774741	OVER	Q14CM0, A0A024RDE8, Q5EC54, Q12834, C4P096, Q13948, U6FVB0, P49137, Q96JY6, Q15223, A8K4S1
GO:0006700	C21-steroid hormone biosynthetic process	P	0.323	0.0203	4	11	0.560224	0.160795	OVER	P52895, P14550, B2R761, A0A0A0MSS8
GO:0015175	neutral amino acid transmembrane transporter activity	F	0.323	0.0203	4	11	0.560224	0.160795	OVER	J3KPF3, Q01650, A0A024R0W3, A0A024R050
GO:0030581	symbiont intracellular protein transport in host	P	0.323	0.0203	4	11	0.560224	0.160795	OVER	P09914, B4DTZ5, Q13325, Q5T765
GO:0090154	positive regulation of sphingolipid biosynthetic process	P	0.323	0.0203	4	11	0.560224	0.160795	OVER	H0Y9P0, B2R9M7, O00622, B5BU77
GO:0051180	vitamin transport	P	0.323	0.0203	4	11	0.560224	0.160795	OVER	Q59GX2, O60494, A0A024R5H1, B7Z5J8
GO:0051708	intracellular protein transport in other organism involved in symbiotic interaction	P	0.323	0.0203	4	11	0.560224	0.160795	OVER	P09914, B4DTZ5, Q13325, Q5T765
GO:0015804	neutral amino acid transport	P	0.323	0.0203	4	11	0.560224	0.160795	OVER	J3KPF3, Q01650, A0A024R0W3, A0A024R050
GO:0097440	apical dendrite	C	0.323	0.0203	4	11	0.560224	0.160795	OVER	D3DQM9, O75369, P10909, P21333
GO:0060200	clathrin-sculpted acetylcholine transport vesicle	C	0.323	0.0203	4	11	0.560224	0.160795	OVER	P20336, A0A0A1HAV6, Q6XYQ8, P51159
GO:0060201	clathrin-sculpted acetylcholine transport vesicle membrane	C	0.323	0.0203	4	11	0.560224	0.160795	OVER	P20336, A0A0A1HAV6, Q6XYQ8, P51159
GO:0048566	embryonic digestive tract development	P	0.323	0.0203	4	11	0.560224	0.160795	OVER	P05091, O60248, Q99697, P47895
GO:2000304	positive regulation of ceramide biosynthetic process	P	0.323	0.0203	4	11	0.560224	0.160795	OVER	H0Y9P0, B2R9M7, O00622, B5BU77
GO:0071276	cellular response to cadmium ion	P	0.323	0.0203	4	11	0.560224	0.160795	OVER	P52895, E5KPM5, P14550, A0A0A0MSS8
GO:0060696	regulation of phospholipid catabolic process	P	0.323	0.0203	4	11	0.560224	0.160795	OVER	J3KMZ9, B2R9M7, V9HWJ2, B5BU77
GO:0060632	regulation of microtubule-based movement	P	0.323	0.0203	4	11	0.560224	0.160795	OVER	Q9UFH2, G3V4K0, B4DZH6, Q9UFE4
GO:0019060	intracellular transport of viral protein in host cell	P	0.323	0.0203	4	11	0.560224	0.160795	OVER	P09914, B4DTZ5, Q13325, Q5T765
GO:0010944	negative regulation of transcription by competitive promoter binding	P	0.323	0.0203	4	11	0.560224	0.160795	OVER	Q6PUJ7, A0A087WWM1, Q9UI36, Q6ZNG2
GO:0006067	ethanol metabolic process	P	0.323	0.0203	4	11	0.560224	0.160795	OVER	Q6PKA6, P05091, P47895, Q9H2A2
GO:0042108	positive regulation of cytokine biosynthetic process	P	0.323	0.0203	7	28	0.980392	0.409297	OVER	A0A024R9Q1, P01583, B9VJ68, Q9NZQ7, P49137, O15455, P17676
GO:0030836	positive regulation of actin filament depolymerization	P	0.323	0.0203	7	28	0.980392	0.409297	OVER	A0A096LPC5, K7EJH8, O75369, P12814, Q8TDZ2, Q9NYT0, P21333
GO:0000183	chromatin silencing at rDNA	P	0.323	0.0203	7	28	0.980392	0.409297	OVER	Q5TEC6, P84243, P62805, P68431, Q9UPP1, Q9P0U4, Q16695
GO:1903959	regulation of anion transmembrane transport	P	0.323	0.0203	7	28	0.980392	0.409297	OVER	A0A024R9Q1, Q9UBS0, A0A024R7J0, X5D2I6, P51788, P23443, B5BU77
GO:0000132	establishment of mitotic spindle orientation	P	0.323	0.0205	6	22	0.840336	0.32159	OVER	Q5TEC6, P84243, P68431, Q16695, Q562E7, A8KAG7
GO:0051963	regulation of synapse assembly	P	0.323	0.0205	6	22	0.840336	0.32159	OVER	A0A024RDE8, Q13948, U6FVB0, Q96JY6, Q15223, A8K4S1
GO:0072088	nephron epithelium morphogenesis	P	0.323	0.0205	6	22	0.840336	0.32159	OVER	P42224, Q9BZI1, P09758, O60248, A0A087WUF6, A8KAG7
GO:0072028	nephron morphogenesis	P	0.323	0.0205	6	22	0.840336	0.32159	OVER	P42224, Q9BZI1, P09758, O60248, A0A087WUF6, A8KAG7
GO:0034123	positive regulation of toll-like receptor signaling pathway	P	0.323	0.0205	6	22	0.840336	0.32159	OVER	P26583, Q53HQ0, B9VJ68, O15455, Q9BTI6, Q14254
GO:0007588	excretion	P	0.323	0.0205	6	22	0.840336	0.32159	OVER	A0A090N8Y6, Q93050, Q92482, Q9UGM1, P51788, P27105
GO:0010468	regulation of gene expression	P	0.324	0.0205	289	2535	40.4762	37.056	OVER	A8K2Q6, Q14689, Q53HQ0, Q96GX2, Q86W28, A0A024R7J0, F5H3Z2, B2R9H9, P17676, Q9HCJ3, F4ZW66, Q9UBS0, Q9BZI1, Q86XE0, Q96BM9, O00151, P49137, Q7Z739, Q6PUJ7, A8K319, Q5TBU2, P62805, P08727, P12429, Q8NFZ5, Q9H832, P58546, Q9Y4L1, P16104, Q02447, A0A087X1N8, P62487, Q8IUE6, A0A024R4C3, P09382, Q5TBU5, Q16763, Q9Y2Y1, M1VKI3, Q92966, Q9H4K7, B4DW52, A4D1P6, Q9H1E3, Q9BRX9, A0A024RDE8, Q9UI15, Q9UPP1,…
GO:0031256	leading edge membrane	C	0.324	0.0206	27	170	3.78151	2.48502	OVER	Q9H4G0, B4DTZ5, O75369, Q9Y3M8, Q96C19, Q68D09, A0A024RDT4, Q96BM9, X5DNK3, Q6P0N6, P26038, A8KAC4, P09914, A0A0A6YYJ5, Q13325, O95786, D9YZV5, A0A0K0K1I0, Q5T765, Q9HBA0, Q9NYT0, B7Z2A4, K7ELP0, Q05639, P23634, Q13177, P67936
GO:0097110	scaffold protein binding	F	0.327	0.0207	13	65	1.82073	0.950153	OVER	P05787, B5BU16, A0A0S2Z428, B2RA03, P08727, Q04695, P19012, P19013, A1A4E9, P23634, Q6P0N6, P02533, A8K4S1
GO:0050770	regulation of axonogenesis	P	0.329	0.0209	22	133	3.08123	1.94416	OVER	O43166, O00458, O15031, A0A0A6YYJ5, O75369, F8W914, Q8TE77, A0A024R914, A0A024RAM4, Q68D09, O75051, H7C4C5, A0A024RDV9, P51805, C4P096, A0A024R462, A0A1C7CYX9, H0YA47, U6FVB0, B3KVE3, Q6P0N6, B2R838
GO:0005938	cell cortex	C	0.329	0.0209	51	365	7.14286	5.33548	OVER	Q13753, Q5EC54, K7EJH8, Q53HQ0, P12814, Q9Y3M8, P35579, B5BU77, P17900, A0A024RDT4, Q96BM9, A8K0Z3, Q92614, Q9BTI6, P29966, Q14254, D9YZV5, P08727, P58546, Q96JY6, Q5CZB5, Q59GX2, Q05639, Q16643, P67936, B2R838, B4DW52, P21333, Q9H4G0, Q6FHG5, O75369, Q9NQW6, Q68D09, P20336, Q03169, A0A0A1HAV6, Q02952, Q6P0N6, P26038, B3KUB5, A0A0A6YYJ5, A0A0K0K1I0, Q12933, Q13707, Q04695, Q9HBA0, P0CG39, B7Z5J8,…
GO:0016323	basolateral plasma membrane	C	0.335	0.0213	25	154	3.5014	2.25113	OVER	Q53HQ0, A0A024R5H1, A0A024RE15, J3KMZ9, B4DQE1, A0A024R2W4, X5DNK3, Q6P0N6, P26038, Q9BTI6, A0A024RE18, Q14254, A0A0A6YYJ5, P09758, B3KR97, Q8WVF1, E9PDP5, P58546, B7Z5J8, Q5VT79, Q59GX2, Q92482, P23634, Q13277, A0A024R050
GO:0034109	homotypic cell-cell adhesion	P	0.335	0.0214	20	118	2.80112	1.72489	OVER	P21291, K7EJH8, B2R9M7, O75369, P12814, Q13707, A0A024RC30, A0A024R7J0, P35579, B5BU77, Q9NYT0, P09382, B4DLJ5, P61764, P24844, Q6P0N6, P26038, P42338, B4DW52, P21333
GO:0061180	mammary gland epithelium development	P	0.339	0.0216	10	45	1.40056	0.657799	OVER	P78545, Q9UBS0, A8K4S9, X5DNK3, B4DEE8, P15514, A0A024R7J0, P23443, P17676, B5BU77
GO:1902554	serine/threonine protein kinase complex	C	0.34	0.0217	2	77	0.280112	1.12557	UNDER	Q8N7R7, Q00534
GO:0038093	Fc receptor signaling pathway	P	0.342	0.0219	14	236	1.96078	3.44979	UNDER	B5BU16, B2R9M7, Q13707, P36873, A0A140VJT2, P35579, B5BU77, B2R9B4, B4DRL5, P40306, Q13177, B2R838, P42338, B4DW52
GO:1903034	regulation of response to wounding	P	0.343	0.0219	25	155	3.5014	2.26575	OVER	P26583, A0A024QZX3, Q6YHK3, P13726, B2RCD2, A0A024RA53, B2R7Y0, A0A024R7J0, A0A024QYT5, B5BU77, Q68D09, O60248, B4DQE1, A8KAC4, A0A024R9Q1, A0A0S2Z428, B2R9M7, P12429, Q13887, Q5VT79, A0A087X1N8, A0A087WUF6, P05120, Q13177, Q13277
GO:0046328	regulation of JNK cascade	P	0.343	0.0219	27	172	3.78151	2.51425	OVER	V9HWE9, P01583, P26583, B5BU16, A0A024QZX3, P48594, A0A0A0MQW3, B2R7Y0, O00622, B2R9H9, A0A024QZT4, A0A024R5D2, P29508, X5DNK3, U6FVB0, O15455, Q15326, Q12933, B2R6E2, Q9HBA0, Q8TE77, A0A087X1N8, A0A024R4C3, P05120, M1VKI3, Q13177, Q8WUJ0
GO:0009725	response to hormone	P	0.343	0.0219	91	709	12.7451	10.364	OVER	V9HWE9, P26583, Q5EC54, K7EJH8, Q6PKA6, A0A024R5Z9, P12814, J3QLJ8, V9HWA9, A0A024R7J0, B5BU77, Q9UBS0, P42224, J3KMZ9, B4DQE1, V9HWJ2, P29966, A8KAC4, Q6PUJ7, A0A024R9Q1, Q13643, Q13642, B3KMR4, B2R9M7, P12429, B4DZH6, D4QEZ8, B7Z2A4, D3DQM9, A0A024R1Z1, A0A024QZI5, Q59GX2, Q93050, P23634, M1VKI3, Q13177, B2R838, P09668, P42338, B4DW52, P21333, P52895, Q9H1E3, A0A090N8Y6, A0A024RDE8, Q5TEC6, A8K…
GO:0019882	antigen processing and presentation	P	0.343	0.022	16	260	2.2409	3.80061	UNDER	A0A024R9Q1, K7EJH8, P12814, A0A024R7N7, Q7Z4W7, J9TPG6, P51159, A0A140VJT2, O60337, P20336, B0I1S0, A0A0A1HAV6, Q6H3X3, P40306, U6FVB0, P09668
GO:0050789	regulation of biological process	P	0.344	0.022	530	4907	74.2297	71.7293	OVER	A8K2Q6, P05204, Q96TA1, F5H3Z2, Q6QNY0, P17676, Q9HCJ3, O60566, Q9BZI1, Q86XE0, A0A024RDT4, O00151, P49137, Q92614, A0A024QZB4, A0A0A0MTS7, O14545, Q9UGM1, P27105, Q7Z739, Q6PUJ7, A0A0S2Z428, D9YZV5, Q9UGM3, A8K319, Q5TBU2, Q12834, P08727, Q08AM6, Q8NFZ5, Q9H832, Q53EZ4, B2RCM6, P16104, O60337, A0A024RAM4, P62487, Q8IUE6, Q5TBU5, Q9Y2Y1, M1VKI3, Q92966, Q9H4K7, P67936, B3KM95, P05787, B2RBL3, A4D…
GO:0040013	negative regulation of locomotion	P	0.347	0.0223	36	240	5.04202	3.50826	OVER	P26583, Q9Y3M8, Q96C19, P19012, A1A4E9, O00622, A0A024QYT5, Q68D09, O75051, P51805, Q9UJ41, A0A024R2W4, P26038, A8KAC4, A0A024R9Q1, O15031, D9YZV5, P09758, A8K319, A0A0K0K1I0, P22692, B2RA03, P08727, Q13887, Q04695, B4DZH6, H3BRJ5, B7Z2A4, K7ELP0, A0A1C7CYX9, A0A087WUF6, Q9UI36, Q13177, P02533, P67936, B2R838
GO:0032677	regulation of interleukin-8 production	P	0.347	0.0223	11	54	1.54062	0.789358	OVER	Q00653, A0A0S2Z3Y1, O95786, V9HWB4, B9VJ68, P12429, B4DQE1, Q13887, O15455, A0A024QYT5, Q5VT79
GO:0030799	regulation of cyclic nucleotide metabolic process	P	0.347	0.0223	11	54	1.54062	0.789358	OVER	A0A024R9Q1, H0Y9P0, A0A090N8Y6, Q02952, B2R9M7, A8K4F0, A0A024R152, P08754, Q5CZB5, B2R9H9, B5BU77
GO:0001525	angiogenesis	P	0.349	0.0225	39	265	5.46218	3.8737	OVER	P01583, B2RBL3, P26583, P13726, Q9Y3M8, P35354, V9HWA9, A0A024R7J0, O75340, O00622, P35579, A0A024QYT5, B5BU77, H2BNB9, P42224, J3KMZ9, Q03169, B4DQE1, A0A024R462, X5DNK3, U6FVB0, Q8N144, Q6PIK7, Q9UGM1, O14965, A0A024R9Q1, A0A0S2Z428, B2R9M7, P12429, Q13887, B4DZH6, Q5VT79, B7Z2A4, A0A0S2Z3Y1, Q99697, A0A087WUF6, B2R838, P09668, P42338
GO:0060326	cell chemotaxis	P	0.351	0.0226	25	156	3.5014	2.28037	OVER	P26583, Q96C19, B2RCD2, A0A024RA53, A0A024R5H1, A0A0B4J1S8, O00622, A0A024QYT5, B5BU77, P20336, A0A0A1HAV6, X5DNK3, U6FVB0, P49137, A0A024R9Q1, O15031, B2R9M7, P12429, Q9HBA0, P25815, B4DRL5, P09382, A0A087WUF6, B2R838, P42338
GO:0016616	oxidoreductase activity, acting on the CH-OH group of donors, NAD or NADP as acceptor	F	0.353	0.0227	15	79	2.10084	1.1548	OVER	Q8N4T8, P52895, O75911, Q92506, Q6PKA6, Q8IZV5, P52209, J3QLJ8, P14550, B2R761, Q9NUI1, P55084, V9HWJ2, A0A0A0MSS8, A0A024R9D7
GO:0036230	granulocyte activation	P	0.354	0.0229	8	35	1.12045	0.511621	OVER	B2R9M7, P12429, B4DQE1, P61764, A0A024R074, Q13277, B5BU77, Q5VT79
GO:0036379	myofilament	C	0.354	0.0229	8	35	1.12045	0.511621	OVER	K7ELP0, D9YZV5, A0A0K0K1I0, Q13707, A0A024RA53, A0A0A0MTS7, P67936, B4DW52
GO:0031016	pancreas development	P	0.354	0.0229	8	35	1.12045	0.511621	OVER	P05091, Q00534, A0A024R5D2, Q9UFE4, P47895, H3BUX1, P10909, Q6ZNG2
GO:0001725	stress fiber	C	0.355	0.023	21	123	2.94118	1.79798	OVER	O43166, Q13643, D9YZV5, Q9UI15, K7EJH8, A0A0K0K1I0, Q15417, Q5U0D2, O75369, P12814, Q13707, A0A024RA53, Q96JY6, P35579, K7ELP0, P57075, A0A024RDT4, P24844, P67936, B4DW52, P21333
GO:0097517	contractile actin filament bundle	C	0.355	0.023	21	123	2.94118	1.79798	OVER	O43166, Q13643, D9YZV5, Q9UI15, K7EJH8, A0A0K0K1I0, Q15417, Q5U0D2, O75369, P12814, Q13707, A0A024RA53, Q96JY6, P35579, K7ELP0, P57075, A0A024RDT4, P24844, P67936, B4DW52, P21333
GO:0010718	positive regulation of epithelial to mesenchymal transition	P	0.357	0.0231	10	46	1.40056	0.672416	OVER	A0A087X1N8, A0A024RDE8, A0A024QZX3, P48594, P29508, A0A0A0MQW3, P05120, B2R7Y0, B2R8E9, A0A024QZT4
GO:0016655	oxidoreductase activity, acting on NAD(P)H, quinone or similar compound as acceptor	F	0.358	0.0232	13	67	1.82073	0.979389	OVER	Q8N4T8, P52895, O75911, Q92506, A4GYN5, O00483, Q9B2Z9, P14550, Q3MHU6, Q9NUI1, A0A0A0MSS8, A0A024R9D7, P56181
GO:0051592	response to calcium ion	P	0.362	0.0235	21	124	2.94118	1.8126	OVER	A8K2Q6, A0A024R9Q1, P52895, Q13344, P12429, P36873, A0A024RA53, O75340, Q5VT79, A0A024R8D5, P14550, A8K8A4, Q6XYQ8, B4DQE1, Q92482, Q6FH36, B3KVE3, A0A0A0MTS7, A0A0A0MSS8, A8K2S1, B3KUB5
GO:0048568	embryonic organ development	P	0.364	0.0236	33	220	4.62185	3.2159	OVER	P05787, J3KNF5, B2RBX8, Q9UPP1, Q13217, A0A024R5H1, O00622, B2R9H9, P17676, A0A024RE15, Q9BZI1, P05091, O60248, X5DNK3, P47895, Q9UGM1, A8KAG7, Q6ZNG2, Q12873, A0A024RAD8, P08727, Q8IZV5, F4MHI3, Q9P0U4, Q04695, Q13308, Q9UFE4, Q02447, Q99697, P23634, Q8TDZ2, P02533, Q9H2A2
GO:0051236	establishment of RNA localization	P	0.365	0.0237	11	199	1.54062	2.90893	UNDER	Q96PU8, F8W930, Q53HQ0, Q9GZV4, Q13151, Q5VU65, B2RBA0, Q6P6C2, Q9BTI6, Q14254, Q6ZNG2
GO:0001763	morphogenesis of a branching structure	P	0.368	0.024	17	94	2.38095	1.37407	OVER	Q5EC54, P09758, F8W914, Q8IZV5, P36873, Q13308, P15514, O75051, O60248, P51805, Q99697, V9HWG3, A0A024R2W4, A0A087WUF6, Q13177, P09668, A8KAG7
GO:0009259	ribonucleotide metabolic process	P	0.369	0.0241	61	450	8.54342	6.57799	OVER	A8K2Q6, P30049, K7EJH8, Q6PKA6, A0A024R5Z9, Q53HM1, P12814, B2R9H9, P35579, B5BU77, P42224, P05091, Q9NZ23, A0A024QZB4, P27105, A0A024R9Q1, P10606, V9HWB4, A0A024RAD8, Q16831, G5D8C8, B2R9M7, O00154, H0UI06, Q9B2Z9, Q5CZB5, Q93050, Q53Z63, A0A024R275, P23634, A0A024R152, M1VKI3, B2R838, P21333, A0A090N8Y6, A4GYN5, P56134, Q96QE5, Q6FHG5, O75369, O00483, P14854, Q02952, P47895, Q53HJ8, P56181, A0A…
GO:0050878	regulation of body fluid levels	P	0.371	0.0242	57	417	7.98319	6.0956	OVER	O15162, P21291, K7EJH8, P12814, P19012, B2R7Y0, V9HWA9, A0A024R7J0, Q6QNY0, B2R9H9, P35579, A0A024QYT5, B5BU77, B4DQE1, X5DNK3, P45973, A0A024R9Q1, A0A0S2Z428, B2RA03, G5D8C8, P08727, B2R9M7, P12429, P51159, A0A087X1N8, A0A024R4C3, Q92482, P23634, P24844, Q13574, B2R838, P42338, B4DW52, P21333, A0A090N8Y6, Q5TEC6, A0A024QZX3, O75369, P13726, A1A4E9, P84243, P68431, Q16695, P61764, O95503, Q13707,…
GO:0009966	regulation of signal transduction	P	0.372	0.0243	227	1956	31.7927	28.5923	OVER	A8K2Q6, Q53HQ0, Q15417, Q86W28, A0A024R7J0, B2R9H9, Q9UBS0, Q86XE0, Q96BM9, B4DV24, P49137, Q9UGM1, P27105, Q6PUJ7, A8K319, Q12834, P12429, Q8NFZ5, Q9H832, Q53EZ4, B2RCM6, P58546, Q9Y4L1, A0A087X1N8, A0A024R4C3, P09382, Q16763, M1VKI3, A4D1P6, Q9H1E3, Q9BRX9, A0A024RDE8, O75369, P13726, A0A024R5H1, A0A024QZT4, A0A087WWM1, A0A0C4DG89, A0A024RDV9, Q05823, P29508, A0A024R462, Q9UJ41, P40306, Q6P0N6,…
GO:0002931	response to ischemia	P	0.374	0.0245	7	29	0.980392	0.423915	OVER	A8K2Q6, D3DQM9, B5BU16, Q6FH36, A0A024R462, O60936, Q9Y4L1
GO:0051695	actin filament uncapping	P	0.374	0.0245	5	17	0.70028	0.248502	OVER	K7EJH8, O75369, P12814, Q8TDZ2, P21333
GO:0051954	positive regulation of amine transport	P	0.374	0.0245	5	17	0.70028	0.248502	OVER	P20336, A0A0A1HAV6, A0A1C7CYX9, P51159, Q13277
GO:0045026	plasma membrane fusion	P	0.374	0.0245	5	17	0.70028	0.248502	OVER	P20336, A0A0A1HAV6, P61764, A0A024R5H1, Q13277
GO:0007193	adenylate cyclase-inhibiting G-protein coupled receptor signaling pathway	P	0.374	0.0245	5	17	0.70028	0.248502	OVER	O43665, O75369, Q59EN5, P08754, P21333
GO:0008207	C21-steroid hormone metabolic process	P	0.374	0.0245	5	17	0.70028	0.248502	OVER	P52895, P14550, B2R761, J3QLJ8, A0A0A0MSS8
GO:1903426	regulation of reactive oxygen species biosynthetic process	P	0.376	0.0247	11	55	1.54062	0.803976	OVER	P30536, B9VJ68, Q6FHG5, Q13887, P00966, X5DNK3, P23634, P35354, M1VKI3, P51159, P10909
GO:0015918	sterol transport	P	0.376	0.0247	11	55	1.54062	0.803976	OVER	Q00653, P52895, J3KMZ9, P30536, P14550, B2R761, B3KR97, C0JYY2, A0A0A0MSS8, P10909, Q59GR1
GO:0090090	negative regulation of canonical Wnt signaling pathway	P	0.377	0.0248	8	162	1.12045	2.36807	UNDER	B5BU16, O60248, P22692, P40306, Q13177, A0A140VJT2, B2R9H9, H0YL70
GO:0023051	regulation of signaling	P	0.378	0.0249	245	2126	34.3137	31.0773	OVER	A8K2Q6, Q53HQ0, Q15417, Q86W28, A0A024R7J0, B2R9H9, Q9UBS0, Q86XE0, Q96BM9, B4DV24, P49137, Q9UGM1, P27105, Q6PUJ7, A8K319, Q12834, P12429, Q8NFZ5, Q9H832, Q53EZ4, B2RCM6, P58546, Q9Y4L1, A0A087X1N8, A0A024R4C3, P09382, Q16763, Q16643, M1VKI3, A4D1P6, Q9H1E3, Q9BRX9, A0A024RDE8, O75369, P13726, A0A024R5H1, P15104, A0A024QZT4, A0A087WWM1, A0A0C4DG89, A0A024RDV9, Q05823, P29508, A0A024R462, Q9UJ41,…
GO:0050729	positive regulation of inflammatory response	P	0.379	0.025	10	47	1.40056	0.687034	OVER	H2BNB9, P25815, Q99650, P35354, O15455, V9HWA9, Q9HBA0, A0A024R074, A0A024QYT5, A8K2S1
GO:0021761	limbic system development	P	0.379	0.025	10	47	1.40056	0.687034	OVER	Q5EC54, P05091, O60248, P51805, Q99697, Q00534, P12429, F4MHI3, P23634, P47895
GO:0046889	positive regulation of lipid biosynthetic process	P	0.379	0.025	10	47	1.40056	0.687034	OVER	H0Y9P0, O75911, J3KMZ9, Q53Z63, B2R9M7, A0A087WUF6, P35354, O00622, A8K2S1, B5BU77
GO:0043170	macromolecule metabolic process	P	0.382	0.0252	448	4615	62.7451	67.4609	UNDER	A8K2Q6, Q96TA1, F5H3Z2, P17676, Q9HCJ3, O60566, B2R623, Q9BZI1, Q86XE0, O00151, P49137, Q92614, A0A0A0MTS7, Q9UGM1, P27105, Q7Z739, Q6PUJ7, A0A0S2Z428, Q9UGM3, A8K319, Q5TBU2, Q12834, P08727, Q8NFZ5, Q9H832, B2RCM6, P16104, O60337, A0A024RAM4, P62487, Q8IUE6, Q9UMZ1, Q5TBU5, Q9Y2Y1, M1VKI3, Q92966, Q9H4K7, B2RBL3, A4D1P6, Q9H1E3, Q9BRX9, Q9UI15, Q9NRY2, F5H0R1, P15104, A0A087WWM1, A0A0C4DG89, Q53…
GO:0006775	fat-soluble vitamin metabolic process	P	0.382	0.0253	6	23	0.840336	0.336208	OVER	Q00653, Q9Y6A2, P05091, Q9Y5Z9, O60494, P47895
GO:0018874	benzoate metabolic process	P	0.382	0.0253	6	23	0.840336	0.336208	OVER	Q92506, Q6PKA6, P05091, B2R761, P55084, P47895
GO:0070232	regulation of T cell apoptotic process	P	0.382	0.0253	6	23	0.840336	0.336208	OVER	A0A024R4C3, P09382, Q15714, B2R9M7, Q9NZQ7, B5BU77
GO:0007389	pattern specification process	P	0.388	0.0257	26	164	3.64146	2.39731	OVER	Q9UFH2, Q9UPP1, A0A024R5H1, A0A024R7J0, B2R9H9, O75051, J3KMZ9, Q9BZI1, P05091, O60248, P51805, B0I1S0, Q96BM9, P47895, A8KAG7, O14965, Q6ZNG2, P80723, Q8TE73, F4MHI3, Q9P0U4, Q9UFE4, Q59GR1, Q02447, Q99697, Q8TDZ2
GO:0000976	transcription regulatory region sequence-specific DNA binding	F	0.388	0.0258	43	303	6.02241	4.42918	OVER	P78545, A4D1P6, P26583, Q5EC54, Q5TEC6, K7EJH8, Q969T9, A8K4S9, O75369, P12814, F5H3Z2, Q9UIF8, Q9ULH7, P17676, B2R9B4, A0A087WWM1, Q00653, H2BNB9, P42224, O60248, P84243, Q92793, P68431, Q16695, Q9BXK1, Q6ZNG2, Q12873, Q15326, B3KS94, Q13887, F4MHI3, A8K7X9, Q9P0U4, Q13707, Q13948, P16989, K7ESA5, O75182, Q02447, Q99697, A0A024R4C3, B4DW52, P21333
GO:1901342	regulation of vasculature development	P	0.388	0.0258	28	182	3.92157	2.66043	OVER	P01583, P26583, P13726, Q9Y3M8, P35354, V9HWA9, O75340, A0A024QYT5, B5BU77, H2BNB9, P42224, B4DQE1, X5DNK3, U6FVB0, Q6PIK7, Q9UGM1, A0A024R9Q1, A0A0S2Z428, A8MQ07, B2R9M7, P12429, Q13887, B4DZH6, Q5VT79, B7Z2A4, A0A087WUF6, B2R838, P09668
GO:0006397	mRNA processing	P	0.388	0.0258	40	535	5.60224	7.82049	UNDER	A8K2Q6, Q9BRX9, Q5EC54, Q8TEY7, A0A024QYX3, Q8IY21, B2R4H6, B2RBX8, F5H0R1, A0A024R7J0, A0A0C4DG89, Q96PU8, Q9HCJ3, B2R623, B1ANS9, Q00534, Q05823, P62312, Q6PIK7, Q9Y4C8, P62875, Q14011, M0QZM1, Q7Z739, Q6MZS5, V9HWB4, Q13344, B2RBA0, P16989, Q6P6C2, O60936, Q9Y4L1, P36954, D3DQM9, H0YG38, B2R8Z8, P62487, E9PSH0, Q13151, Q6FH36
GO:0048585	negative regulation of response to stimulus	P	0.388	0.0258	141	1164	19.7479	17.0151	OVER	A8K2Q6, V9HWE9, B3KQY7, P12814, Q86W28, Q7Z4W7, A0A024R7J0, B2R9H9, Q9UBS0, P42224, Q86XE0, E9PKC0, O14545, A8KAG7, Q6PUJ7, O43166, D6W4Z6, A0A0S2Z428, B3KMR4, P12429, Q13887, Q9H832, P16989, H3BRJ5, Q5T765, Q9Y4L1, B7Z2A4, A0A087X1N8, A0A024R4C3, P09382, Q16763, A0A024R152, M1VKI3, B4DTZ5, A0A024RDE8, Q6YHK3, A0A0A0MQW3, O75881, A0A024QZT4, A0A087WWM1, A0A0C4DG89, Q00653, A0A024RDV9, P57075, P51…
GO:0032432	actin filament bundle	C	0.389	0.0259	21	127	2.94118	1.85645	OVER	O43166, Q13643, D9YZV5, Q9UI15, K7EJH8, A0A0K0K1I0, Q15417, Q5U0D2, O75369, P12814, Q13707, A0A024RA53, Q96JY6, P35579, K7ELP0, P57075, A0A024RDT4, P24844, P67936, B4DW52, P21333
GO:0008202	steroid metabolic process	P	0.392	0.0263	26	165	3.64146	2.41193	OVER	P52895, J3QLJ8, C0JYY2, A0A1W2PQ47, O75881, Q00653, J3KMZ9, Q9Y6A2, B2R761, Q9NUI1, Q53HJ8, A0A0A0MSS8, A0A024R9D7, Q8N4T8, Q15800, P30536, A0A024RAD8, B3KR97, Q01581, A0A024R1I5, Q59GR1, Q05GC8, P14550, O60494, A0A087WUF6, P55084
GO:0016197	endosomal transport	P	0.392	0.0264	25	365	3.5014	5.33548	UNDER	K7EJH8, O75369, P12814, B2RCD2, Q7Z4W7, Q6QNY0, P20336, Q86XE0, Q96Q42, Q96BM9, A0A0A1HAV6, A8K0Z3, B4DQE1, B4DV24, P26038, A0A096LPC5, P12429, Q9H832, P51159, Q5VT79, Q96CF2, Q8TDZ2, A0A024R074, B2R838, P21333
GO:0031326	regulation of cellular biosynthetic process	P	0.392	0.0264	272	2387	38.0952	34.8926	OVER	A8K2Q6, Q96GX2, Q86W28, A0A024R7J0, F5H3Z2, B2R9H9, P17676, Q9HCJ3, F4ZW66, Q9UBS0, Q9BZI1, Q86XE0, Q96BM9, O00151, P49137, P27105, Q7Z739, Q6PUJ7, A8K319, Q5TBU2, P62805, P08727, P12429, Q8NFZ5, Q9H832, P58546, Q9Y4L1, P16104, Q02447, P62487, Q8IUE6, A0A024R4C3, Q5TBU5, Q16763, Q9Y2Y1, M1VKI3, Q92966, Q9H4K7, A4D1P6, Q9H1E3, Q9BRX9, A0A024RDE8, Q9UI15, Q9UPP1, O75369, A1A4E9, Q9ULH7, A0A087WWM1,…
GO:0061659	ubiquitin-like protein ligase activity	F	0.392	0.0264	7	146	0.980392	2.13419	UNDER	O60337, A0A024R1Z1, A8K319, B3KMR4, Q9UJ41, Q9H832, Q16763
GO:0048598	embryonic morphogenesis	P	0.392	0.0266	47	336	6.58263	4.91156	OVER	P78545, J3KNF5, A0A0S2Z3R6, B2RBX8, Q9UPP1, Q9Y3M8, A0A024R5H1, A0A024R7J0, O00622, B2R9H9, A0A024RE15, Q68D09, J3KMZ9, Q9BZI1, P05091, O60248, Q92793, B0I1S0, A0A024R462, A0A024R2W4, X5DNK3, P47895, Q16394, Q9UGM1, A8KAG7, Q6ZNG2, Q12873, O15031, H0Y9P0, A0A024RAD8, Q13887, Q8IZV5, F4MHI3, Q9P0U4, Q13308, Q9UFE4, P13612, Q02447, B0YJ32, Q99697, O60494, A0A087WUF6, P23634, Q8TDZ2, M1VKI3, A8K3W7,…
GO:0036477	somatodendritic compartment	C	0.392	0.0267	67	504	9.38375	7.36734	OVER	Q5EC54, K7EJH8, A0A024QYX3, Q15417, P12814, B2RCD2, P35579, B5BU77, A0A024RE15, P42224, A8K8A4, Q96BM9, B4DQE1, A0A024QZN5, A0A183YE00, X5DNK3, Q9UGM1, P29966, O43166, B2R9M7, P12429, B4DZH6, P51159, D4QEZ8, D3DQM9, A0A024RAM4, G3V4K0, Q9BUF5, Q05639, A0A024R4C3, P23634, Q16643, Q13177, Q13574, P21333, Q6FHG5, O75369, C0JYY2, P15104, Q14CM0, H7C4C5, P20336, Q96Q42, B2R841, Q00534, A0A0A1HAV6, P00…
GO:0005080	protein kinase C binding	F	0.392	0.0267	13	69	1.82073	1.00862	OVER	H0Y9P0, A0A024RDE8, B2R9M7, B4DZH6, Q9HBA0, Q96JY6, P11388, B5BU77, Q9NYT0, Q6P0N6, M1VKI3, Q53HJ8, P29966
GO:0030667	secretory granule membrane	C	0.392	0.0267	13	69	1.82073	1.00862	OVER	Q9UGM3, Q6FHG5, P12429, O75340, P51159, Q5VT79, A0A0S2Z3Y1, Q6XYQ8, B4DQE1, Q9BTI6, A0A024R074, B2R838, Q14254
GO:0060173	limb development	P	0.392	0.0268	17	97	2.38095	1.41792	OVER	P05787, Q12873, A0A024R9Q1, A0A024R035, Q8IZV5, B2R9H9, Q59GR1, Q02447, O75051, J3KMZ9, P05091, O60248, Q92793, Q99697, B0I1S0, Q9H4F8, P47895
GO:0048736	appendage development	P	0.392	0.0268	17	97	2.38095	1.41792	OVER	P05787, Q12873, A0A024R9Q1, A0A024R035, Q8IZV5, B2R9H9, Q59GR1, Q02447, O75051, J3KMZ9, P05091, O60248, Q92793, Q99697, B0I1S0, Q9H4F8, P47895
GO:0010952	positive regulation of peptidase activity	P	0.392	0.0268	29	187	4.06162	2.73352	OVER	P26583, A0A024QZX3, Q9UKL3, P48594, Q6FHG5, P13726, A0A0A0MQW3, Q9Y3M8, Q86W28, A0A024RA53, B2R7Y0, O75340, O00622, A0A024QZT4, A0A0S2Z3Z5, A0A0C4DG89, P42224, O00291, P29508, A0A024R462, Q9Y6C9, H0Y9P0, Q12933, Q07817, A0A087X1N8, P25815, P05120, M1VKI3, P09668
GO:0046685	response to arsenic-containing substance	P	0.392	0.0269	8	36	1.12045	0.526239	OVER	A8K2Q6, A0A0C4DG89, D3DQM9, A4CYL7, Q9BUB5, Q6FH36, P06132, B2R9B4
GO:0070228	regulation of lymphocyte apoptotic process	P	0.392	0.0269	8	36	1.12045	0.526239	OVER	A0A024R4C3, P09382, Q15714, B2R9M7, U6FVB0, Q9NZQ7, O14965, B5BU77
GO:0043268	positive regulation of potassium ion transport	P	0.392	0.0269	8	36	1.12045	0.526239	OVER	A0A024RE15, Q13643, Q13642, K7EJH8, O75369, P12814, Q8TDZ2, P21333
GO:0045732	positive regulation of protein catabolic process	P	0.392	0.027	18	281	2.52101	4.10759	UNDER	H0Y9P0, B3KQY7, B3KMR4, Q12834, Q13217, Q4ZIN3, Q7Z4W7, A0A140VJT2, O60566, I1VE18, B2R841, Q00534, C4P096, P40306, Q9Y263, P26038, P10909, O14965
GO:0010771	negative regulation of cell morphogenesis involved in differentiation	P	0.392	0.0272	15	83	2.10084	1.21327	OVER	O00458, K7EJH8, P09758, A8MQ07, O75369, F8W914, P12814, A0A024RDV9, P51805, H0YA47, B3KVE3, B2R838, A8KAC4, A8K4S1, P21333
GO:0032355	response to estradiol	P	0.392	0.0272	15	83	2.10084	1.21327	OVER	V9HWE9, A8K4S9, P13726, P35354, P15514, V9HWA9, Q6P9F0, E5KPM5, P42224, P05091, P00966, X5DNK3, P47895, P06132, O14965
GO:0004527	exonuclease activity	F	0.392	0.0273	1	58	0.140056	0.847829	UNDER	Q96AZ6
GO:0003279	cardiac septum development	P	0.392	0.0273	10	48	1.40056	0.701652	OVER	O75911, O60248, Q99697, Q9H4B6, O60494, Q13308, Q8N144, P58546, O00622, P35579
GO:0072009	nephron epithelium development	P	0.392	0.0273	10	48	1.40056	0.701652	OVER	P42224, Q9BZI1, P09758, O60248, Q13887, A0A087WUF6, A0A024RE18, A8KAG7, P27105, P80723
GO:0031628	opioid receptor binding	F	0.392	0.0276	3	7	0.420168	0.102324	OVER	O75369, P08754, P21333
GO:0030241	skeletal muscle myosin thick filament assembly	P	0.392	0.0276	3	7	0.420168	0.102324	OVER	A0A024RA53, A0A0A0MTS7, P35579
GO:0016093	polyprenol metabolic process	P	0.392	0.0276	3	7	0.420168	0.102324	OVER	P52895, P14550, A0A0A0MSS8
GO:0044860	protein localization to plasma membrane raft	P	0.392	0.0276	3	7	0.420168	0.102324	OVER	Q53HQ0, Q9BTI6, Q14254
GO:0031852	mu-type opioid receptor binding	F	0.392	0.0276	3	7	0.420168	0.102324	OVER	O75369, P08754, P21333
GO:0051183	vitamin transporter activity	F	0.392	0.0276	3	7	0.420168	0.102324	OVER	Q59GX2, A0A024R5H1, B7Z5J8
GO:0042998	positive regulation of Golgi to plasma membrane protein transport	P	0.392	0.0276	3	7	0.420168	0.102324	OVER	H0Y9P0, B4DQE1, Q5VT79
GO:1903044	protein localization to membrane raft	P	0.392	0.0276	3	7	0.420168	0.102324	OVER	Q53HQ0, Q9BTI6, Q14254
GO:0001539	cilium or flagellum-dependent cell motility	P	0.392	0.0276	3	7	0.420168	0.102324	OVER	Q9UFH2, Q8TE73, Q9UFE4
GO:1902284	neuron projection extension involved in neuron projection guidance	P	0.392	0.0276	3	7	0.420168	0.102324	OVER	O75051, Q13740, P51805
GO:0048846	axon extension involved in axon guidance	P	0.392	0.0276	3	7	0.420168	0.102324	OVER	O75051, Q13740, P51805
GO:0060600	dichotomous subdivision of an epithelial terminal unit	P	0.392	0.0276	3	7	0.420168	0.102324	OVER	P51805, P15514, P09668
GO:0060445	branching involved in salivary gland morphogenesis	P	0.392	0.0276	3	7	0.420168	0.102324	OVER	P51805, V9HWG3, A0A024R2W4
GO:0071688	striated muscle myosin thick filament assembly	P	0.392	0.0276	3	7	0.420168	0.102324	OVER	A0A024RA53, A0A0A0MTS7, P35579
GO:0035995	detection of muscle stretch	P	0.392	0.0276	3	7	0.420168	0.102324	OVER	P21291, A0A024RA53, A0A0A0MTS7
GO:0021517	ventral spinal cord development	P	0.392	0.0276	3	7	0.420168	0.102324	OVER	O60248, B0I1S0, Q6ZNG2
GO:0019145	aminobutyraldehyde dehydrogenase activity	F	0.392	0.0276	3	7	0.420168	0.102324	OVER	P05091, P47895, Q9H2A2
GO:0071557	histone H3-K27 demethylation	P	0.392	0.0276	3	7	0.420168	0.102324	OVER	Q9UPP1, F4MHI3, Q9P0U4
GO:0071558	histone demethylase activity (H3-K27 specific)	F	0.392	0.0276	3	7	0.420168	0.102324	OVER	Q9UPP1, F4MHI3, Q9P0U4
GO:0071872	cellular response to epinephrine stimulus	P	0.392	0.0276	3	7	0.420168	0.102324	OVER	Q6FHG5, P23634, A0A024R7J0
GO:0031034	myosin filament assembly	P	0.392	0.0276	3	7	0.420168	0.102324	OVER	A0A024RA53, A0A0A0MTS7, P35579
GO:0032351	negative regulation of hormone metabolic process	P	0.392	0.0276	3	7	0.420168	0.102324	OVER	P52895, P14550, A0A0A0MSS8
GO:0051168	nuclear export	P	0.392	0.0276	14	232	1.96078	3.39132	UNDER	P26583, Q9GZV4, Q5VU65, B2RBA0, Q6P6C2, A0A024R7J0, A0A024R5Q8, Q96PU8, O60248, A0A024R4C3, Q13151, P49137, Q8WUJ0, Q6ZNG2
GO:0030010	establishment of cell polarity	P	0.392	0.0276	24	149	3.36134	2.17804	OVER	O43166, H0Y9P0, Q5TEC6, Q53HQ0, B2RCD2, Q13308, Q562E7, P35579, A0A024RAM4, Q68D09, H7C4C5, P20336, P84243, P30291, P68431, A0A0A1HAV6, Q16695, H0YA47, Q92614, P26038, Q9BTI6, A8KAC4, Q14254, A8KAG7
GO:1902531	regulation of intracellular signal transduction	P	0.392	0.0277	162	1356	22.6891	19.8217	OVER	A8K2Q6, V9HWE9, Q53HQ0, B3KQY7, Q15417, P12814, B2RCD2, Q86W28, A0A024RA53, A0A024R7J0, B2R9H9, A0A024R3J1, P42224, Q96BM9, Q99640, B4DV24, P49137, E9PKC0, Q9UGM1, Q6PUJ7, O43166, D6W4Z6, A8K319, B3KMR4, O15013, Q13887, Q8NFZ5, Q9H832, P16989, Q53EZ4, B2RCM6, H3BRJ5, Q9Y4L1, A0A087X1N8, A0A024R4C3, P09382, Q16763, M1VKI3, P42338, Q9BRX9, O75369, P13726, A0A0A0MQW3, Q9H788, P35354, A0A024QZT4, A0A…
GO:0002684	positive regulation of immune system process	P	0.392	0.0278	92	726	12.8852	10.6125	OVER	O15162, P26583, Q96EP0, Q53HQ0, Q8IY21, A0A024R035, Q9BPZ7, Q86W28, A0A024RA53, V9HWA9, A0A024R7J0, Q6QNY0, P35579, A0A024QYT5, A0A024R3J1, B5BU77, Q9UBS0, P42224, Q86XE0, P49137, Q9BTI6, Q15223, A8KAC4, D3DTP7, Q14254, P27105, Q6PUJ7, A0A024R9Q1, V9HWB4, A0A0S2Z428, Q9UGM3, A8K319, B2R9M7, P12429, Q8NFZ5, Q9H832, Q9Y4L1, A0A024RAU0, B7Z2A4, O75182, Q07817, A0A024R1Z1, Q7Z2W4, B4DRL5, P09382, Q92…
GO:0001054	RNA polymerase I activity	F	0.392	0.028	4	12	0.560224	0.175413	OVER	A0A1U9X8Y8, B2R4H6, B4DW33, P62875
GO:1904738	vascular associated smooth muscle cell migration	P	0.392	0.028	4	12	0.560224	0.175413	OVER	K7ELP0, D9YZV5, A0A0K0K1I0, P67936
GO:1904752	regulation of vascular associated smooth muscle cell migration	P	0.392	0.028	4	12	0.560224	0.175413	OVER	K7ELP0, D9YZV5, A0A0K0K1I0, P67936
GO:0051574	positive regulation of histone H3-K9 methylation	P	0.392	0.028	4	12	0.560224	0.175413	OVER	Q92522, Q02539, P16403, P16402
GO:0051584	regulation of dopamine uptake involved in synaptic transmission	P	0.392	0.028	4	12	0.560224	0.175413	OVER	P20336, A0A0A1HAV6, Q6FHG5, P51159
GO:0051940	regulation of catecholamine uptake involved in synaptic transmission	P	0.392	0.028	4	12	0.560224	0.175413	OVER	P20336, A0A0A1HAV6, Q6FHG5, P51159
GO:0010460	positive regulation of heart rate	P	0.392	0.028	4	12	0.560224	0.175413	OVER	K7ELP0, D9YZV5, A0A0K0K1I0, P67936
GO:0046514	ceramide catabolic process	P	0.392	0.028	4	12	0.560224	0.175413	OVER	P17900, A0A1U9X836, B2R9M7, B5BU77
GO:0044331	cell-cell adhesion mediated by cadherin	P	0.392	0.028	4	12	0.560224	0.175413	OVER	Q53HQ0, P09758, Q9BTI6, Q14254
GO:0010821	regulation of mitochondrion organization	P	0.392	0.028	55	405	7.70308	5.92019	OVER	A8K2Q6, Q96EP0, P19012, A0A024RA53, P19013, B2R7Y0, A0A024R7J0, B2R9H9, P35579, P42224, A6NCE7, B4DQE1, P62312, P27105, Q8NBA8, V9HWB4, A0A0S2Z428, B2RA03, P08727, P12429, Q8WVF1, B4DZH6, O60936, Q9Y4L1, A0A0S2Z3Y1, Q07817, A0A024RAM4, A0A087X1N8, A0A024R4C3, Q16763, P09668, P42338, P05787, P52895, B5BU16, A0A024QZX3, P48594, A0A0A0MQW3, A1A4E9, A0A024QZT4, P29508, P40306, A0A0A0MSS8, P30536, Q04…
GO:2000146	negative regulation of cell motility	P	0.392	0.028	32	212	4.48179	3.09896	OVER	P26583, Q9Y3M8, Q96C19, P19012, A1A4E9, O00622, A0A024QYT5, Q68D09, Q9UJ41, A0A024R2W4, P26038, A8KAC4, A0A024R9Q1, O15031, D9YZV5, P09758, A0A0K0K1I0, P22692, B2RA03, P08727, Q13887, Q04695, B4DZH6, B7Z2A4, K7ELP0, A0A1C7CYX9, A0A087WUF6, Q9UI36, Q13177, P02533, P67936, B2R838
GO:0030879	mammary gland development	P	0.392	0.028	17	98	2.38095	1.43254	OVER	Q6PUJ7, P78545, A0A090N8Y6, G5D8C8, A8K4S9, P15514, A0A024R7J0, P17676, B5BU77, Q9UBS0, E5E079, X5DNK3, B4DEE8, P23634, Q96BW1, P07741, P23443
GO:0048675	axon extension	P	0.392	0.028	17	98	2.38095	1.43254	OVER	O00458, A0A0A6YYJ5, Q13740, O75369, F8W914, P36873, A0A024RAM4, Q68D09, O75051, H7C4C5, P51805, C4P096, A0A024R462, A0A1C7CYX9, H0YA47, Q6P0N6, A8K4S1
GO:2000377	regulation of reactive oxygen species metabolic process	P	0.392	0.0283	24	150	3.36134	2.19266	OVER	V9HWE9, A0A024R9Q1, P52895, P30536, B9VJ68, B2R9M7, Q6FHG5, Q13887, B4DZH6, A0A024RA53, P35354, P51159, B5BU77, P14550, Q96BM9, A0A024R4C3, P00966, X5DNK3, P23634, M1VKI3, A0A0A0MSS8, B2R838, P60602, P10909
GO:0051169	nuclear transport	P	0.392	0.0286	32	443	4.48179	6.47566	UNDER	P52895, P26583, O75369, Q5VU65, Q86W28, A0A024R7J0, B5BU77, Q00653, Q96PU8, P42224, O60248, A0A024R2W4, P49137, P62312, A0A0A0MSS8, Q6ZNG2, Q6PUJ7, O95786, Q9GZV4, B2R9M7, B2RBA0, Q6P6C2, A0A024R5Q8, E5KPM5, P14550, Q99732, Q14181, A0A024R4C3, Q13151, A8K7D9, Q8WUJ0, P21333
GO:0010604	positive regulation of macromolecule metabolic process	P	0.392	0.0286	249	2170	34.8739	31.7205	OVER	Q53HQ0, Q96GX2, Q86W28, A0A024R7J0, B2R9H9, P17676, F4ZW66, Q9UBS0, O60566, Q96BM9, O00151, P49137, Q9UGM1, P27105, Q7Z739, Q6PUJ7, A8K319, Q5TBU2, Q12834, P62805, P08727, P12429, Q8NFZ5, Q9H832, P58546, Q9Y4L1, P16104, Q02447, A0A087X1N8, P62487, A0A024R4C3, P09382, Q5TBU5, Q16763, Q9Y2Y1, M1VKI3, B4DW52, Q9H1E3, Q9BRX9, A0A024RDE8, Q9UPP1, O75369, P13726, A1A4E9, Q9ULH7, A0A024QZT4, A0A087WWM1,…
GO:0051683	establishment of Golgi localization	P	0.392	0.0287	0	37	0	0.540857	UNDER
GO:0035145	exon-exon junction complex	C	0.392	0.0287	0	37	0	0.540857	UNDER
GO:0022624	proteasome accessory complex	C	0.392	0.0287	0	37	0	0.540857	UNDER
GO:0008536	Ran GTPase binding	F	0.392	0.0287	0	37	0	0.540857	UNDER
GO:0097530	granulocyte migration	P	0.392	0.0288	13	70	1.82073	1.02324	OVER	A0A024R9Q1, P12429, B2RCD2, A0A024RA53, Q8N5M9, Q9HBA0, A8K5D4, P25815, P09382, U6FVB0, P49137, B2R838, P42338
GO:0048592	eye morphogenesis	P	0.392	0.0288	13	70	1.82073	1.02324	OVER	J3KNF5, Q9P0U4, B7Z2A4, Q02447, P42224, J3KMZ9, P05091, O60248, Q99697, P47895, P08754, A0A024RE18, Q15223
GO:0061138	morphogenesis of a branching epithelium	P	0.392	0.0289	15	84	2.10084	1.22789	OVER	P09758, Q8IZV5, P36873, Q13308, P15514, O75051, O60248, P51805, Q99697, V9HWG3, A0A024R2W4, A0A087WUF6, Q13177, P09668, A8KAG7
GO:0002706	regulation of lymphocyte mediated immunity	P	0.392	0.0289	15	84	2.10084	1.22789	OVER	P26583, Q13740, A0A024QZX3, Q12933, A8K4S9, P48594, A0A0A0MQW3, B2R7Y0, J9TPG6, V9HWA9, A0A024QZT4, A0A087X1N8, P29508, P05120, Q15223
GO:0032806	carboxy-terminal domain protein kinase complex	C	0.392	0.0289	0	38	0	0.555474	UNDER
GO:0006294	nucleotide-excision repair, preincision complex assembly	P	0.392	0.0289	0	38	0	0.555474	UNDER
GO:0042446	hormone biosynthetic process	P	0.392	0.0292	7	30	0.980392	0.438532	OVER	Q05GC8, P52895, Q92506, P14550, B2R761, J3QLJ8, A0A0A0MSS8
GO:0039531	regulation of viral-induced cytoplasmic pattern recognition receptor signaling pathway	P	0.392	0.0292	7	30	0.980392	0.438532	OVER	O95786, Q7Z2W4, Q8IY21, E9PDP5, A0A024R1Y5, A8KAC4, A8KA76
GO:2001259	positive regulation of cation channel activity	P	0.392	0.0292	7	30	0.980392	0.438532	OVER	K7EJH8, O75369, P12814, Q8TDZ2, A8K4S1, B3KUB5, P21333
GO:0006689	ganglioside catabolic process	P	0.392	0.0295	2	3	0.280112	0.0438532	OVER	P17900, A0A1U9X836
GO:0031622	positive regulation of fever generation	P	0.392	0.0295	2	3	0.280112	0.0438532	OVER	P35354, A8K2S1
GO:0031620	regulation of fever generation	P	0.392	0.0295	2	3	0.280112	0.0438532	OVER	P35354, A8K2S1
GO:0042423	catecholamine biosynthetic process	P	0.392	0.0295	2	3	0.280112	0.0438532	OVER	P40261, Q6FHG5
GO:0042436	indole-containing compound catabolic process	P	0.392	0.0295	2	3	0.280112	0.0438532	OVER	P48775, Q16719
GO:0090036	regulation of protein kinase C signaling	P	0.392	0.0295	2	3	0.280112	0.0438532	OVER	Q02952, Q5CZB5
GO:0017128	phospholipid scramblase activity	F	0.392	0.0295	2	3	0.280112	0.0438532	OVER	O15162, D3DTP7
GO:0005231	excitatory extracellular ligand-gated ion channel activity	F	0.392	0.0295	2	3	0.280112	0.0438532	OVER	Q9HBA0, Q9UGM1
GO:0006569	tryptophan catabolic process	P	0.392	0.0295	2	3	0.280112	0.0438532	OVER	P48775, Q16719
GO:0031523	Myb complex	C	0.392	0.0295	2	3	0.280112	0.0438532	OVER	O75369, P21333
GO:0015149	hexose transmembrane transporter activity	F	0.392	0.0295	2	3	0.280112	0.0438532	OVER	Q59GX2, B7Z5J8
GO:0015145	monosaccharide transmembrane transporter activity	F	0.392	0.0295	2	3	0.280112	0.0438532	OVER	Q59GX2, B7Z5J8
GO:0040037	negative regulation of fibroblast growth factor receptor signaling pathway	P	0.392	0.0295	2	3	0.280112	0.0438532	OVER	P35052, A0A024R9Q1
GO:0006957	complement activation, alternative pathway	P	0.392	0.0295	2	3	0.280112	0.0438532	OVER	A0A024R035, V9HWA9
GO:0031915	positive regulation of synaptic plasticity	P	0.392	0.0295	2	3	0.280112	0.0438532	OVER	Q12834, P35354
GO:0005610	laminin-5 complex	C	0.392	0.0295	2	3	0.280112	0.0438532	OVER	B0YJ32, A0A0S2Z3R6
GO:0042585	germinal vesicle	C	0.392	0.0295	2	3	0.280112	0.0438532	OVER	P29966, O14965
GO:1905523	positive regulation of macrophage migration	P	0.392	0.0295	2	3	0.280112	0.0438532	OVER	A0A024R9Q1, Q9HBA0
GO:0005989	lactose biosynthetic process	P	0.392	0.0295	2	3	0.280112	0.0438532	OVER	Q59GX2, B7Z5J8
GO:0005988	lactose metabolic process	P	0.392	0.0295	2	3	0.280112	0.0438532	OVER	Q59GX2, B7Z5J8
GO:0042940	D-amino acid transport	P	0.392	0.0295	2	3	0.280112	0.0438532	OVER	Q01650, A0A024R050
GO:0005999	xylulose biosynthetic process	P	0.392	0.0295	2	3	0.280112	0.0438532	OVER	V9HWD9, A0A140VK56
GO:0042908	xenobiotic transport	P	0.392	0.0295	2	3	0.280112	0.0438532	OVER	Q59GX2, B7Z5J8
GO:0016744	transferase activity, transferring aldehyde or ketonic groups	F	0.392	0.0295	2	3	0.280112	0.0438532	OVER	V9HWD9, A0A140VK56
GO:0051119	sugar transmembrane transporter activity	F	0.392	0.0295	2	3	0.280112	0.0438532	OVER	Q59GX2, B7Z5J8
GO:0003917	DNA topoisomerase type I activity	F	0.392	0.0295	2	3	0.280112	0.0438532	OVER	A0A024R1C2, Q13472
GO:0036112	medium-chain fatty-acyl-CoA metabolic process	P	0.392	0.0295	2	3	0.280112	0.0438532	OVER	B2R761, O00154
GO:0097057	TRAF2-GSTP1 complex	C	0.392	0.0295	2	3	0.280112	0.0438532	OVER	V9HWE9, Q12933
GO:0099558	maintenance of synapse structure	P	0.392	0.0295	2	3	0.280112	0.0438532	OVER	P20336, A0A0A1HAV6
GO:0060166	olfactory pit development	P	0.392	0.0295	2	3	0.280112	0.0438532	OVER	P05091, P47895
GO:0001705	ectoderm formation	P	0.392	0.0295	2	3	0.280112	0.0438532	OVER	P78545, B2R9H9
GO:0001712	ectodermal cell fate commitment	P	0.392	0.0295	2	3	0.280112	0.0438532	OVER	P78545, B2R9H9
GO:0036404	conversion of ds siRNA to ss siRNA	P	0.392	0.0295	2	3	0.280112	0.0438532	OVER	A0A024R1Y5, A8KA76
GO:0048243	norepinephrine secretion	P	0.392	0.0295	2	3	0.280112	0.0438532	OVER	P35354, Q13277
GO:0047045	testosterone 17-beta-dehydrogenase (NADP+) activity	F	0.392	0.0295	2	3	0.280112	0.0438532	OVER	P52895, A0A0A0MSS8
GO:0023041	neuronal signal transduction	P	0.392	0.0295	2	3	0.280112	0.0438532	OVER	A8K4S1, P10909
GO:2000288	positive regulation of myoblast proliferation	P	0.392	0.0295	2	3	0.280112	0.0438532	OVER	O60248, Q99697
GO:0047017	prostaglandin-F synthase activity	F	0.392	0.0295	2	3	0.280112	0.0438532	OVER	P52895, A0A0A0MSS8
GO:0001674	female germ cell nucleus	C	0.392	0.0295	2	3	0.280112	0.0438532	OVER	P29966, O14965
GO:1990709	presynaptic active zone organization	P	0.392	0.0295	2	3	0.280112	0.0438532	OVER	P20336, A0A0A1HAV6
GO:0060591	chondroblast differentiation	P	0.392	0.0295	2	3	0.280112	0.0438532	OVER	A0A087WUF6, O00622
GO:0046218	indolalkylamine catabolic process	P	0.392	0.0295	2	3	0.280112	0.0438532	OVER	P48775, Q16719
GO:0045072	regulation of interferon-gamma biosynthetic process	P	0.392	0.0295	2	3	0.280112	0.0438532	OVER	O15455, P17676
GO:0045078	positive regulation of interferon-gamma biosynthetic process	P	0.392	0.0295	2	3	0.280112	0.0438532	OVER	O15455, P17676
GO:0072675	osteoclast fusion	P	0.392	0.0295	2	3	0.280112	0.0438532	OVER	Q5TCZ1, Q6YHK3
GO:0072674	multinuclear osteoclast differentiation	P	0.392	0.0295	2	3	0.280112	0.0438532	OVER	Q5TCZ1, Q6YHK3
GO:0046351	disaccharide biosynthetic process	P	0.392	0.0295	2	3	0.280112	0.0438532	OVER	Q59GX2, B7Z5J8
GO:0061670	evoked neurotransmitter secretion	P	0.392	0.0295	2	3	0.280112	0.0438532	OVER	P20336, A0A0A1HAV6
GO:0050975	sensory perception of touch	P	0.392	0.0295	2	3	0.280112	0.0438532	OVER	P20336, A0A0A1HAV6
GO:0048671	negative regulation of collateral sprouting	P	0.392	0.0295	2	3	0.280112	0.0438532	OVER	O00458, A0A024RDV9
GO:0050910	detection of mechanical stimulus involved in sensory perception of sound	P	0.392	0.0295	2	3	0.280112	0.0438532	OVER	P23634, Q9UGM1
GO:0048625	myoblast fate commitment	P	0.392	0.0295	2	3	0.280112	0.0438532	OVER	O00458, Q99697
GO:0010138	pyrimidine ribonucleotide salvage	P	0.392	0.0295	2	3	0.280112	0.0438532	OVER	Q16831, Q53HM1
GO:0048790	maintenance of presynaptic active zone structure	P	0.392	0.0295	2	3	0.280112	0.0438532	OVER	P20336, A0A0A1HAV6
GO:0009713	catechol-containing compound biosynthetic process	P	0.392	0.0295	2	3	0.280112	0.0438532	OVER	P40261, Q6FHG5
GO:0010739	positive regulation of protein kinase A signaling	P	0.392	0.0295	2	3	0.280112	0.0438532	OVER	Q02952, Q5CZB5
GO:0071600	otic vesicle morphogenesis	P	0.392	0.0295	2	3	0.280112	0.0438532	OVER	J3KNF5, A8KAG7
GO:0045415	negative regulation of interleukin-8 biosynthetic process	P	0.392	0.0295	2	3	0.280112	0.0438532	OVER	Q00653, Q13887
GO:0010757	negative regulation of plasminogen activation	P	0.392	0.0295	2	3	0.280112	0.0438532	OVER	A0A024R9Q1, A0A024QYT5
GO:0010759	positive regulation of macrophage chemotaxis	P	0.392	0.0295	2	3	0.280112	0.0438532	OVER	A0A024R9Q1, Q9HBA0
GO:0046703	natural killer cell lectin-like receptor binding	F	0.392	0.0295	2	3	0.280112	0.0438532	OVER	Q6H3X3, J9TPG6
GO:0021785	branchiomotor neuron axon guidance	P	0.392	0.0295	2	3	0.280112	0.0438532	OVER	O75051, P51805
GO:0043117	positive regulation of vascular permeability	P	0.392	0.0295	2	3	0.280112	0.0438532	OVER	A0A024R8J2, Q9HBA0
GO:0021768	nucleus accumbens development	P	0.392	0.0295	2	3	0.280112	0.0438532	OVER	P05091, P47895
GO:0043152	induction of bacterial agglutination	P	0.392	0.0295	2	3	0.280112	0.0438532	OVER	A0A0S2Z3Y1, Q9UGM3
GO:0010919	regulation of inositol phosphate biosynthetic process	P	0.392	0.0295	2	3	0.280112	0.0438532	OVER	Q6FHG5, Q9NYT0
GO:0021636	trigeminal nerve morphogenesis	P	0.392	0.0295	2	3	0.280112	0.0438532	OVER	O75051, P51805
GO:0021637	trigeminal nerve structural organization	P	0.392	0.0295	2	3	0.280112	0.0438532	OVER	O75051, P51805
GO:0008670	2,4-dienoyl-CoA reductase (NADPH) activity	F	0.392	0.0295	2	3	0.280112	0.0438532	OVER	Q9NUI1, A0A024R9D7
GO:0021610	facial nerve morphogenesis	P	0.392	0.0295	2	3	0.280112	0.0438532	OVER	O75051, P51805
GO:0021612	facial nerve structural organization	P	0.392	0.0295	2	3	0.280112	0.0438532	OVER	O75051, P51805
GO:0021561	facial nerve development	P	0.392	0.0295	2	3	0.280112	0.0438532	OVER	O75051, P51805
GO:0044206	UMP salvage	P	0.392	0.0295	2	3	0.280112	0.0438532	OVER	Q16831, Q53HM1
GO:0032262	pyrimidine nucleotide salvage	P	0.392	0.0295	2	3	0.280112	0.0438532	OVER	Q16831, Q53HM1
GO:0010997	anaphase-promoting complex binding	F	0.392	0.0295	2	3	0.280112	0.0438532	OVER	Q12834, B2R841
GO:0006068	ethanol catabolic process	P	0.392	0.0295	2	3	0.280112	0.0438532	OVER	P05091, P47895
GO:0042383	sarcolemma	C	0.392	0.0295	17	99	2.38095	1.44716	OVER	P05787, A0A090N8Y6, Q53HQ0, P08727, O75369, Q04695, E9PDP5, P58546, B7Z5J8, Q59GX2, A0A024R2W4, P23634, Q6P0N6, P26038, P02533, A0A024R0W3, P21333
GO:1901681	sulfur compound binding	F	0.392	0.0295	17	99	2.38095	1.44716	OVER	V9HWE9, A0A024R9Q1, Q13753, P35914, O00154, C0JYY2, O00622, Q9BS40, A0A024QYT5, D4QEZ8, P35052, A0A024R8D5, A0A024R5C5, B2R761, A0A024R462, A0A1C7CYX9, A0A087WUF6
GO:0006296	nucleotide-excision repair, DNA incision, 5'-to lesion	P	0.393	0.0296	0	39	0	0.570092	UNDER
GO:0097731	9+0 non-motile cilium	C	0.396	0.0299	10	49	1.40056	0.71627	OVER	A0A024RAM4, O75911, K7EJH8, J3KNF5, O43665, P12814, P35354, P08754, P51159, A0A024RE18
GO:0097733	photoreceptor cell cilium	C	0.396	0.0299	10	49	1.40056	0.71627	OVER	A0A024RAM4, O75911, K7EJH8, J3KNF5, O43665, P12814, P35354, P08754, P51159, A0A024RE18
GO:0051641	cellular localization	P	0.396	0.0299	204	2235	28.5714	32.6707	UNDER	Q53HQ0, Q86W28, O75147, A0A024R7J0, Q6QNY0, Q9UBS0, O60566, Q86XE0, A0A024RDT4, Q96BM9, B4DV24, P43155, P49137, P27105, Q6PUJ7, Q8NBA8, Q12834, Q9H832, Q53EZ4, P58546, Q9Y4L1, A0A024RAM4, A0A024R4C3, Q5JTV8, Q16763, Q16643, Q9BRX9, P56134, O75369, A0A024R5H1, A0A0C4DG89, A0A024RDV9, B2R761, Q05823, Q9UJ41, P40306, Q6P0N6, Q8N565, A0A0A0MSS8, P09914, H0Y9P0, A0A096LPC5, E9PDP5, P13612, P20700, Q13…
GO:0022612	gland morphogenesis	P	0.398	0.0301	12	61	1.68067	0.891683	OVER	P21291, P78545, P51805, A8K4S9, V9HWG3, A0A024R2W4, O75881, Q13308, P15514, P26038, P23443, P17676
GO:1990138	neuron projection extension	P	0.399	0.0302	22	135	3.08123	1.9734	OVER	O00458, O15031, A0A0A6YYJ5, Q5EC54, Q13740, O75369, F8W914, P36873, A0A024RAM4, Q68D09, O75051, H7C4C5, A8K8A4, P51805, Q6XYQ8, C4P096, A0A024R462, A0A1C7CYX9, H0YA47, Q6P0N6, A8K4S1, O14965
GO:0090501	RNA phosphodiester bond hydrolysis	P	0.403	0.0306	5	118	0.70028	1.72489	UNDER	V9HWB4, Q05823, F5H0R1, Q96AZ6, A0A024R1Y5
GO:0050658	RNA transport	P	0.404	0.0307	11	196	1.54062	2.86508	UNDER	Q96PU8, F8W930, Q53HQ0, Q9GZV4, Q13151, Q5VU65, B2RBA0, Q6P6C2, Q9BTI6, Q14254, Q6ZNG2
GO:0050657	nucleic acid transport	P	0.404	0.0307	11	196	1.54062	2.86508	UNDER	Q96PU8, F8W930, Q53HQ0, Q9GZV4, Q13151, Q5VU65, B2RBA0, Q6P6C2, Q9BTI6, Q14254, Q6ZNG2
GO:0043462	regulation of ATPase activity	P	0.405	0.0307	15	85	2.10084	1.24251	OVER	A8K2Q6, O15162, V9HWB4, D9YZV5, A0A0K0K1I0, Q15417, Q13217, K7ELP0, P20336, J3KN66, Q5JTV8, A0A0A1HAV6, Q6FH36, P67936, D3DTP7
GO:0006691	leukotriene metabolic process	P	0.405	0.0309	6	24	0.840336	0.350826	OVER	A0A024R8D5, P52895, P14550, P49137, P35354, A0A0A0MSS8
GO:0016137	glycoside metabolic process	P	0.405	0.0309	6	24	0.840336	0.350826	OVER	Q8N4T8, P52895, Q92506, P14550, Q9BTY2, A0A0A0MSS8
GO:0045978	negative regulation of nucleoside metabolic process	P	0.405	0.0309	6	24	0.840336	0.350826	OVER	A8K2Q6, K7EJH8, P30536, Q6FHG5, P12814, Q6FH36
GO:0005544	calcium-dependent phospholipid binding	F	0.405	0.0309	6	24	0.840336	0.350826	OVER	A8K8A4, Q6XYQ8, P12429, B4DQE1, A8K2S1, Q5VT79
GO:0003016	respiratory system process	P	0.405	0.0309	6	24	0.840336	0.350826	OVER	A0A024R8Q1, P20336, A0A0A1HAV6, F4MHI3, Q9H4K7, A8K4S1
GO:0014031	mesenchymal cell development	P	0.405	0.0309	6	24	0.840336	0.350826	OVER	P05091, O60248, Q99697, Q8IZV5, A0A024R5H1, P47895
GO:1903579	negative regulation of ATP metabolic process	P	0.405	0.0309	6	24	0.840336	0.350826	OVER	A8K2Q6, K7EJH8, P30536, Q6FHG5, P12814, Q6FH36
GO:0051937	catecholamine transport	P	0.405	0.0309	6	24	0.840336	0.350826	OVER	P20336, A0A0A1HAV6, Q6FHG5, P35354, P51159, Q13277
GO:0008589	regulation of smoothened signaling pathway	P	0.405	0.0309	6	24	0.840336	0.350826	OVER	Q92793, B0I1S0, H3BRJ5, A0A024R7J0, Q59GR1, O14965
GO:0048562	embryonic organ morphogenesis	P	0.405	0.031	22	136	3.08123	1.98801	OVER	Q12873, J3KNF5, Q8IZV5, F4MHI3, Q9P0U4, Q13308, Q9UFE4, A0A024R5H1, B2R9H9, A0A024RE15, Q02447, Q9BZI1, P05091, O60248, Q99697, P23634, Q8TDZ2, P47895, Q9UGM1, Q9H2A2, A8KAG7, Q6ZNG2
GO:0030035	microspike assembly	P	0.405	0.0312	5	18	0.70028	0.263119	OVER	K7EJH8, O75369, P12814, Q8TDZ2, P21333
GO:0048048	embryonic eye morphogenesis	P	0.405	0.0312	5	18	0.70028	0.263119	OVER	Q02447, P05091, O60248, Q9P0U4, P47895
GO:0035255	ionotropic glutamate receptor binding	F	0.405	0.0312	5	18	0.70028	0.263119	OVER	A0A024RE15, Q13344, Q53HQ0, Q9BTI6, Q14254
GO:0035404	histone-serine phosphorylation	P	0.405	0.0312	5	18	0.70028	0.263119	OVER	Q9UBS0, A4CYL7, Q9BUB5, P23443, O14965
GO:0034114	regulation of heterotypic cell-cell adhesion	P	0.405	0.0312	5	18	0.70028	0.263119	OVER	Q53HQ0, Q13887, B2R8E9, Q9BTI6, Q14254
GO:0071526	semaphorin-plexin signaling pathway	P	0.405	0.0312	5	18	0.70028	0.263119	OVER	O75051, O15031, P51805, O75369, P21333
GO:0019585	glucuronate metabolic process	P	0.405	0.0312	5	18	0.70028	0.263119	OVER	P52895, P14550, B2R9M7, A0A0A0MSS8, B5BU77
GO:0006063	uronic acid metabolic process	P	0.405	0.0312	5	18	0.70028	0.263119	OVER	P52895, P14550, B2R9M7, A0A0A0MSS8, B5BU77
GO:0022625	cytosolic large ribosomal subunit	C	0.408	0.0314	2	74	0.280112	1.08171	UNDER	Q15646, P05161
GO:0005643	nuclear pore	C	0.409	0.0316	3	86	0.420168	1.25713	UNDER	Q9GZV4, Q5VU65, A8K7D9
GO:0005996	monosaccharide metabolic process	P	0.409	0.0316	36	246	5.04202	3.59597	OVER	P52895, P26583, K7EJH8, Q6PKA6, A0A024R5Z9, P12814, A0A024R7J0, Q4VC00, B5BU77, Q9UBS0, J3KMZ9, P05091, Q9NZ23, P47895, A0A0A0MSS8, P23443, Q15646, V9HWD9, A0A024R8Q1, Q92506, A0A024RAD8, P22692, B2R9M7, P52209, Q9BTY2, P36873, Q9Y6N1, B7Z5J8, A0A140VK56, Q59GX2, A0A024R5C5, P14550, M1VKI3, A8K3W7, A8K3S1, Q9H2A2
GO:0043235	receptor complex	C	0.409	0.0316	39	272	5.46218	3.97603	OVER	P01583, A0A090N8Y6, Q96EP0, K7EJH8, B9VJ68, O75369, P12814, O00622, P35579, A0A024RE15, O75051, J3KMZ9, P51805, B4DQE1, A0A024R462, X5DNK3, U6FVB0, Q6P0N6, Q9UGM1, P27105, A0A024R9Q1, O15031, A0A0A6YYJ5, Q13740, Q12933, P12429, Q13308, P13612, Q9HBA0, A0A024RAU0, Q5VT79, B7Z2A4, G3V4K0, B0YJ32, Q99650, A0A087WUF6, M1VKI3, A8K4S1, P21333
GO:0032781	positive regulation of ATPase activity	P	0.409	0.0317	12	62	1.68067	0.9063	OVER	O15162, K7ELP0, V9HWB4, P20336, D9YZV5, A0A0K0K1I0, J3KN66, Q5JTV8, A0A0A1HAV6, Q13217, P67936, D3DTP7
GO:0009187	cyclic nucleotide metabolic process	P	0.409	0.0317	12	62	1.68067	0.9063	OVER	A0A024R9Q1, H0Y9P0, A0A090N8Y6, Q02952, B2R9M7, A8K4F0, P23634, A0A024R152, P08754, Q5CZB5, B2R9H9, B5BU77
GO:0033275	actin-myosin filament sliding	P	0.409	0.0317	12	62	1.68067	0.9063	OVER	K7ELP0, D9YZV5, K7EJH8, A0A0K0K1I0, P12814, Q13707, A0A024RA53, P24844, A0A0A0MTS7, P67936, B4DW52, P35579
GO:0000502	proteasome complex	C	0.409	0.0317	4	103	0.560224	1.50563	UNDER	P57075, Q13217, P40306, A0A140VJT2
GO:0042059	negative regulation of epidermal growth factor receptor signaling pathway	P	0.413	0.032	3	88	0.420168	1.28636	UNDER	Q86XE0, Q7Z4W7, X5DNK3
GO:0042180	cellular ketone metabolic process	P	0.416	0.0322	33	223	4.62185	3.25976	OVER	P52895, Q96D53, A4GYN5, J3QLJ8, O00483, O75881, Q01650, P35354, A0A024R7J0, B5BU77, Q9UBS0, A0A024RBN1, B2R761, Q9NUI1, P40306, A0A0A0MSS8, A0A024R9D7, P56181, P23443, Q8N4T8, O75911, Q92506, Q9Y5Z9, B2R9M7, Q9B2Z9, Q8NB37, A0A140VJT2, Q16719, P14550, Q3MHU6, P23634, P48775, A8K2S1
GO:1901185	negative regulation of ERBB signaling pathway	P	0.42	0.0326	3	89	0.420168	1.30098	UNDER	Q86XE0, Q7Z4W7, X5DNK3
GO:0030216	keratinocyte differentiation	P	0.421	0.0327	20	121	2.80112	1.76875	OVER	P52895, B2RA03, P08727, Q6YHK3, B2R9M7, P12429, O75369, Q04695, P19012, A1A4E9, B5BU77, P14550, Q9H4B6, Q92482, V9HWG3, B4DLJ5, Q6P0N6, P02533, A0A0A0MSS8, P21333
GO:0043502	regulation of muscle adaptation	P	0.423	0.0329	10	50	1.40056	0.730887	OVER	Q9UBS0, K7EJH8, Q9NYA4, P12814, Q13887, P23634, P58546, O60936, P23443, B5BU77
GO:1901224	positive regulation of NIK/NF-kappaB signaling	P	0.423	0.0329	10	50	1.40056	0.730887	OVER	P26583, K7EJH8, Q92793, Q12933, O75369, P12814, P35354, O15455, B2R838, P21333
GO:0001676	long-chain fatty acid metabolic process	P	0.423	0.0329	10	50	1.40056	0.730887	OVER	Q96PU8, A0A024R8D5, P52895, Q9Y6A2, P14550, B2R761, O00154, P35354, A0A0A0MSS8, A8K2S1
GO:0003002	regionalization	P	0.423	0.033	18	105	2.52101	1.53486	OVER	Q9UPP1, F4MHI3, Q9P0U4, A0A024R7J0, B2R9H9, Q59GR1, Q02447, O75051, J3KMZ9, Q9BZI1, P05091, O60248, Q99697, B0I1S0, P47895, O14965, Q6ZNG2, P80723
GO:0043197	dendritic spine	C	0.423	0.033	18	105	2.52101	1.53486	OVER	O43166, Q5EC54, Q13344, K7EJH8, Q15417, P12814, P36873, P35579, A0A024RAM4, G3V4K0, Q14CM0, Q96Q42, Q96BM9, Q13574, P29966, Q13277, A8K4S1, A0A024R050
GO:0008285	negative regulation of cell proliferation	P	0.426	0.0332	62	469	8.68347	6.85572	OVER	V9HWE9, Q9Y3M8, A0A024R7N7, P19013, O00622, P17676, A0A024RE15, A0A024R8D5, Q9UBS0, P42224, P05091, O60248, X5DNK3, A8KAC4, Q6PUJ7, Q12873, A0A024R9Q1, Q13325, A0A0S2Z428, D9YZV5, Q68CZ2, Q13887, H3BRJ5, Q5T765, K7ESA5, P16104, B7Z2A4, Q02447, K7ELP0, Q8IUE6, A0A024R4C3, D3DVW9, Q13177, P67936, A0A0U1RRH7, P01583, B4DTZ5, A0A024RDE8, B5BU16, Q6YHK3, Q96C19, P35354, O75563, B2R9B4, Q9H4B6, Q99785,…
GO:0006959	humoral immune response	P	0.43	0.0336	12	63	1.68067	0.920918	OVER	Q7Z739, Q6PUJ7, A0A0S2Z3Y1, Q07817, B4DR52, A0A0S2Z428, Q9UGM3, Q6YHK3, A0A024R035, P40306, V9HWA9, P10909
GO:0002275	myeloid cell activation involved in immune response	P	0.43	0.0336	12	63	1.68067	0.920918	OVER	P26583, Q86XE0, B2R9M7, P12429, B4DQE1, Q9UJ41, P61764, O15455, A0A024R074, Q13277, P42338, Q5VT79
GO:0016236	macroautophagy	P	0.43	0.0336	62	470	8.68347	6.87034	OVER	Q7Z4W7, P19012, A0A024RA53, P19013, B2R7Y0, A0A024R7J0, P50454, P35579, P42224, Q86XE0, A6NCE7, B4DQE1, P62312, P27105, A0A0S2Z428, Q9UGM3, B2RA03, P08727, Q9NYA4, P12429, B4DZH6, H3BRJ5, A0A0S2Z3Y1, A0A024RAM4, E7EVC7, A0A087X1N8, Q93050, Q96CF2, A0A024R074, P42338, P05787, P52895, B5BU16, Q5TEC6, A0A024QZX3, P48594, A0A0A0MQW3, A1A4E9, A0A0B4J1S8, A0A024QZT4, P20336, P84243, A0A024RBN1, P68431,…
GO:1901654	response to ketone	P	0.433	0.0339	18	106	2.52101	1.54948	OVER	A0A024R9Q1, Q5EC54, P30536, B2R9M7, Q13887, Q01581, P35354, V9HWA9, B2R9B4, Q07817, Q9UBS0, Q00534, P00966, A0A024R462, P23634, P26038, P08754, P23443
GO:0006081	cellular aldehyde metabolic process	P	0.433	0.0339	18	106	2.52101	1.54948	OVER	P52895, V9HWD9, O75911, Q6PKA6, A0A0K2GN21, A0A024RAD8, Q8IZV5, P52209, Q8NB37, A0A0J9YWM6, A0A140VK56, P14550, P05091, P23434, P47895, V9HWJ2, A0A0A0MSS8, Q9H2A2
GO:0045088	regulation of innate immune response	P	0.433	0.0339	54	401	7.56303	5.86172	OVER	O15162, P26583, Q53HQ0, Q8IY21, B2R7Y0, A0A024R7J0, A0A024R3J1, B5BU77, Q9UBS0, P42224, P49137, Q9BTI6, O14545, Q15223, A8KAC4, D3DTP7, Q14254, V9HWB4, Q9UGM3, A8K319, B3KMR4, B2R9M7, Q8NFZ5, Q9H832, A0A024RAU0, O75182, A0A087X1N8, Q7Z2W4, P09382, Q16763, Q13177, B5BU16, A0A024QZX3, P48594, B9VJ68, A0A0A0MQW3, A0A024QZT4, Q00653, B2R7S3, Q92793, P29508, P40306, O15455, A0A024R1Y5, P23443, Q15646,…
GO:0010498	proteasomal protein catabolic process	P	0.439	0.0345	29	405	4.06162	5.92019	UNDER	Q13217, A0A024R7J0, B5BU77, O60566, A6NCE7, P57075, B2R841, Q00534, P40306, Q92575, O14965, Q15646, H0Y9P0, V9HWB4, B3KMR4, Q12834, B2R9M7, Q9H832, H3BRJ5, A0A140VJT2, Q9NXV2, O60337, A0A024R1Z1, A0A024R4C3, P05161, P49789, Q9Y263, Q16763, P10909
GO:0061001	regulation of dendritic spine morphogenesis	P	0.439	0.0345	7	31	0.980392	0.45315	OVER	O43166, A0A024RDE8, Q13948, Q13177, Q96JY6, P29966, A8K4S1
GO:0019215	intermediate filament binding	F	0.439	0.0345	7	31	0.980392	0.45315	OVER	B2RA03, P08727, Q04695, P19012, P19013, A1A4E9, P02533
GO:0043014	alpha-tubulin binding	F	0.439	0.0345	7	31	0.980392	0.45315	OVER	A0A024RDV9, Q96L91, Q96BM9, A8K0Z3, Q6FHG5, B4DZH6, Q9HBA0
GO:0045684	positive regulation of epidermis development	P	0.439	0.0345	7	31	0.980392	0.45315	OVER	P08727, B2R9M7, Q04695, P19012, A1A4E9, P02533, B5BU77
GO:0044422	organelle part	C	0.44	0.0346	536	5424	75.07	79.2867	UNDER	A8K2Q6, P05204, Q96TA1, J3QLJ8, F5H3Z2, P17676, Q9HCJ3, O60566, B2R623, Q86XE0, A0A024RDT4, Q5U5X0, O00151, P49137, Q92614, A0A0A0MTS7, P27105, Q7Z739, Q6PUJ7, A0A0S2Z428, D9YZV5, Q9UGM3, A8K319, Q5TBU2, Q12834, P08727, Q08AM6, O00154, Q8NFZ5, Q9H832, Q53EZ4, B2RCM6, Q9B2Z9, P16104, O60337, A0A024RAM4, P62487, Q8IUE6, Q9UMZ1, Q5JTV8, Q5TBU5, Q9Y2Y1, M1VKI3, Q92966, Q9H4K7, P67936, B3KM95, P05787,…
GO:0044033	multi-organism metabolic process	P	0.441	0.0347	16	255	2.2409	3.72753	UNDER	Q12873, P26583, F8W930, B5BU16, A8K319, B2R4H6, Q5VU65, H3BRJ5, A0A024R5Q8, P11388, P36954, Q02447, E7EVC7, P62487, Q92793, P62875
GO:0005802	trans-Golgi network	C	0.441	0.0347	14	227	1.96078	3.31823	UNDER	B2RCD2, Q7Z4W7, Q9H832, B2R8E9, A0A024R914, Q68D09, P20336, Q96BM9, A0A0A1HAV6, U6FVB0, Q92614, Q5JTD0, A0A024R074, B2R838
GO:0031345	negative regulation of cell projection organization	P	0.443	0.0349	20	123	2.80112	1.79798	OVER	O43166, O00458, P09758, Q68CZ2, B4DTZ1, A8MQ07, F8W914, Q7Z4W7, Q9HBA0, O75051, H7C4C5, A0A024RDV9, P51805, P09382, A0A1C7CYX9, H0YA47, B3KVE3, B2R838, A8KAC4, A8K4S1
GO:1901606	alpha-amino acid catabolic process	P	0.443	0.0349	20	123	2.80112	1.79798	OVER	P35914, Q9BRX9, Q92506, A0A0K2GN21, A0A024RAD8, Q01581, Q9H0N5, Q16719, P15104, D4QEZ8, E7EVC7, A0A0J9YWM6, A0A024R5C5, Q92793, B2R761, A0A024R5D2, P23434, P23634, P48775, P55084
GO:0044257	cellular protein catabolic process	P	0.444	0.035	47	605	6.58263	8.84374	UNDER	A0A024RDE8, Q8TEY7, Q9HB40, B3KQY7, Q13217, Q7Z4W7, C0JYY2, A0A024R7J0, B5BU77, O60566, A6NCE7, P57075, B2R841, Q9H4B6, Q9Y6I4, Q00534, B4DQE1, C4P096, P40306, X5DNK3, Q92575, E9PKC0, P26038, O14965, Q15646, H0Y9P0, V9HWB4, B3KMR4, Q12834, B2R9M7, P12429, Q9H832, B4DZH6, H3BRJ5, A0A140VJT2, Q9NXV2, Q5VT79, O60337, A0A024R1Z1, Q96CF2, A0A024R4C3, P05161, P49789, Q9Y263, Q16763, P09668, P10909
GO:0051896	regulation of protein kinase B signaling	P	0.444	0.035	18	107	2.52101	1.5641	OVER	A0A024R9Q1, P52895, H0Y9P0, D6RCM8, P13726, Q13887, O75340, B2R8E9, Q9NYT0, P14550, A8K8A4, Q9H4B6, A0A024R2W4, X5DNK3, M1VKI3, A0A0A0MSS8, P42338, Q8WV24
GO:0009897	external side of plasma membrane	C	0.45	0.0356	16	92	2.2409	1.34483	OVER	A0A024R9Q1, Q13740, P12429, P13726, A0A024R5H1, B7Z5J8, A0A024QYT5, B7Z2A4, P35052, J3KMZ9, Q59GX2, O60494, X5DNK3, U6FVB0, Q9NZQ7, A8K4S1
GO:0005518	collagen binding	F	0.457	0.0362	10	51	1.40056	0.745505	OVER	A8K2Q6, A0A024R9Q1, A0A024RAM4, Q6FH36, A0A024R462, A0A024QZL1, U6FVB0, Q13177, P50454, P09668
GO:0003300	cardiac muscle hypertrophy	P	0.457	0.0362	10	51	1.40056	0.745505	OVER	P21291, A0A024RDE8, Q13887, B4DZH6, A0A024RA53, P23634, P58546, Q96JY6, A0A0A0MTS7, B5BU77
GO:0014897	striated muscle hypertrophy	P	0.457	0.0362	10	51	1.40056	0.745505	OVER	P21291, A0A024RDE8, Q13887, B4DZH6, A0A024RA53, P23634, P58546, Q96JY6, A0A0A0MTS7, B5BU77
GO:0014896	muscle hypertrophy	P	0.457	0.0362	10	51	1.40056	0.745505	OVER	P21291, A0A024RDE8, Q13887, B4DZH6, A0A024RA53, P23634, P58546, Q96JY6, A0A0A0MTS7, B5BU77
GO:0070542	response to fatty acid	P	0.457	0.0362	10	51	1.40056	0.745505	OVER	P52895, P35914, P14550, B2R9M7, P00966, Q01581, A0A024R462, C0JYY2, P35354, A0A0A0MSS8
GO:0016567	protein ubiquitination	P	0.457	0.0363	48	612	6.72269	8.94606	UNDER	Q8TEY7, Q96EP0, B3KQY7, Q9UPP1, Q13217, Q7Z6M2, A0A024R3J1, B5BU77, O60566, O60248, P57075, Q96Q42, B2R841, Q9H4B6, Q00534, C4P096, Q9UJ41, P40306, X5DNK3, E9PKC0, Q02539, Q15646, V9HWB4, P30536, A8K319, Q12834, Q12933, Q9Y576, Q8IV35, B2R9M7, O95503, Q9P0U4, Q9H832, B4DZH6, H3BRJ5, P58546, P16403, Q9Y4L1, A0A140VJT2, P16402, O60337, Q07817, A0A024R1Z1, P05161, Q9Y263, Q16763, P10909, B7Z1V9
GO:0008289	lipid binding	F	0.459	0.0365	64	488	8.96359	7.13346	OVER	Q5TCZ1, P26583, K7EJH8, P12814, Q9Y3M8, Q9BPZ7, B2RCD2, Q7Z4W7, V9HWA9, B5BU77, Q86XE0, P05091, A8K8A4, A6NCE7, B3KUL5, Q6XYQ8, B4DQE1, E9PKC0, A0A024QZB4, P29966, A0A024RE18, Q8WV24, P27105, A0A024R9Q1, V9HWB4, B2R9M7, P12429, B3KY94, A0A024R1I5, Q5BKX8, P25815, M1VKI3, P21333, Q9H4G0, P52895, P29034, D6RCM8, Q6FHG5, O75369, P13726, C0JYY2, Q9H788, P35354, Q14CM0, O00291, B2R761, H0YA47, P47895,…
GO:0043409	negative regulation of MAPK cascade	P	0.459	0.0365	25	163	3.5014	2.38269	OVER	V9HWE9, A0A024QZX3, P48594, A0A0A0MQW3, B2R7Y0, A0A024QZT4, B5BU77, A0A024RE15, A0A024R5D2, P29508, A0A024R2W4, U6FVB0, P26038, Q6PUJ7, Q15326, O43665, B2R9M7, B2R6E2, Q13887, Q8TE77, A0A087X1N8, A0A024R4C3, P05120, M1VKI3, Q8WUJ0
GO:0044267	cellular protein metabolic process	P	0.459	0.0365	291	3088	40.7563	45.1396	UNDER	A8K2Q6, Q96TA1, Q53HQ0, Q96GX2, Q15417, Q86W28, A0A024R7J0, B2R9H9, Q9HCJ3, F4ZW66, Q9UBS0, A0A024R5F9, O60566, B2R623, Q86XE0, Q96BM9, B4DV24, P49137, A0A0A0MTS7, Q9UGM1, Q7Z739, Q6PUJ7, Q9UGM3, A8K319, Q12834, P62805, P08727, P12429, Q8NFZ5, Q9H832, B2RCM6, P58546, Q9Y4L1, O60337, Q02447, A0A087X1N8, P62487, A0A024R4C3, P09382, Q16763, M1VKI3, Q9H4K7, Q9BRX9, A0A024RDE8, Q9UPP1, O75369, P13726,…
GO:0010975	regulation of neuron projection development	P	0.46	0.0372	56	418	7.84314	6.11022	OVER	Q5EC54, O75147, Q7Z4W7, A0A024R914, B5BU77, J3KMZ9, A8K8A4, A0A024RDT4, Q96BM9, Q6XYQ8, C4P096, X5DNK3, P49137, P29966, A8KAC4, O43166, A0A024R9Q1, Q68CZ2, Q12834, B2R9M7, F8W914, Q13887, Q96JY6, B7Z2A4, D3DQM9, A0A024RAM4, P09382, Q16643, M1VKI3, Q13177, A0A024R074, B2R838, A0A024RDE8, B5BU16, O75369, Q68D09, O75051, H7C4C5, A0A024RDV9, P51805, A0A024R462, H0YA47, U6FVB0, Q6P0N6, O00458, O15031,…
GO:0031629	synaptic vesicle fusion to presynaptic active zone membrane	P	0.46	0.0372	4	13	0.560224	0.190031	OVER	P20336, A0A0A1HAV6, P61764, Q13277
GO:0006578	amino-acid betaine biosynthetic process	P	0.46	0.0372	4	13	0.560224	0.190031	OVER	A0A0J9YWM6, P05091, Q9H2A2, D4QEZ8
GO:0005736	DNA-directed RNA polymerase I complex	C	0.46	0.0372	4	13	0.560224	0.190031	OVER	A0A1U9X8Y8, B2R4H6, B4DW33, P62875
GO:0090494	dopamine uptake	P	0.46	0.0372	4	13	0.560224	0.190031	OVER	P20336, A0A0A1HAV6, Q6FHG5, P51159
GO:0090493	catecholamine uptake	P	0.46	0.0372	4	13	0.560224	0.190031	OVER	P20336, A0A0A1HAV6, Q6FHG5, P51159
GO:0099500	vesicle fusion to plasma membrane	P	0.46	0.0372	4	13	0.560224	0.190031	OVER	P20336, A0A0A1HAV6, P61764, Q13277
GO:0051583	dopamine uptake involved in synaptic transmission	P	0.46	0.0372	4	13	0.560224	0.190031	OVER	P20336, A0A0A1HAV6, Q6FHG5, P51159
GO:0072210	metanephric nephron development	P	0.46	0.0372	4	13	0.560224	0.190031	OVER	P42224, Q9BZI1, O60248, P27105
GO:0014870	response to muscle inactivity	P	0.46	0.0372	4	13	0.560224	0.190031	OVER	K7EJH8, A0A024R5Z9, Q9NYA4, P12814
GO:0072010	glomerular epithelium development	P	0.46	0.0372	4	13	0.560224	0.190031	OVER	Q13887, A0A024RE18, P27105, P80723
GO:0051934	catecholamine uptake involved in synaptic transmission	P	0.46	0.0372	4	13	0.560224	0.190031	OVER	P20336, A0A0A1HAV6, Q6FHG5, P51159
GO:0001659	temperature homeostasis	P	0.46	0.0372	4	13	0.560224	0.190031	OVER	P01583, P42224, P35354, A8K2S1
GO:0072311	glomerular epithelial cell differentiation	P	0.46	0.0372	4	13	0.560224	0.190031	OVER	Q13887, A0A024RE18, P27105, P80723
GO:0048633	positive regulation of skeletal muscle tissue growth	P	0.46	0.0372	4	13	0.560224	0.190031	OVER	Q9UBS0, K7EJH8, P12814, P23443
GO:0048631	regulation of skeletal muscle tissue growth	P	0.46	0.0372	4	13	0.560224	0.190031	OVER	Q9UBS0, K7EJH8, P12814, P23443
GO:0046479	glycosphingolipid catabolic process	P	0.46	0.0372	4	13	0.560224	0.190031	OVER	P17900, A0A1U9X836, B2R9M7, B5BU77
GO:0019377	glycolipid catabolic process	P	0.46	0.0372	4	13	0.560224	0.190031	OVER	P17900, A0A1U9X836, B2R9M7, B5BU77
GO:0003151	outflow tract morphogenesis	P	0.46	0.0373	6	25	0.840336	0.365444	OVER	O75911, O60248, Q99697, Q8N144, A0A024R5H1, A8KAG7
GO:0003281	ventricular septum development	P	0.46	0.0373	6	25	0.840336	0.365444	OVER	O60248, Q99697, Q9H4B6, Q13308, Q8N144, O00622
GO:0006956	complement activation	P	0.46	0.0373	6	25	0.840336	0.365444	OVER	Q6PUJ7, A0A0S2Z428, Q6YHK3, A0A024R035, V9HWA9, P10909
GO:1902229	regulation of intrinsic apoptotic signaling pathway in response to DNA damage	P	0.46	0.0373	6	25	0.840336	0.365444	OVER	A0A087WWM1, Q07817, Q5EC54, B3KMR4, U6FVB0, P10909
GO:0048635	negative regulation of muscle organ development	P	0.46	0.0373	6	25	0.840336	0.365444	OVER	O60248, Q9H4B6, A0A024R4C3, Q15714, A0A087WUF6, P16989
GO:0071675	regulation of mononuclear cell migration	P	0.46	0.0373	6	25	0.840336	0.365444	OVER	A0A024R9Q1, P26583, Q96C19, Q9HBA0, O00622, A0A024QYT5
GO:1901862	negative regulation of muscle tissue development	P	0.46	0.0373	6	25	0.840336	0.365444	OVER	O60248, Q9H4B6, A0A024R4C3, Q15714, A0A087WUF6, P16989
GO:0045843	negative regulation of striated muscle tissue development	P	0.46	0.0373	6	25	0.840336	0.365444	OVER	O60248, Q9H4B6, A0A024R4C3, Q15714, A0A087WUF6, P16989
GO:0006949	syncytium formation	P	0.46	0.0374	9	43	1.2605	0.628563	OVER	Q5TCZ1, Q53HQ0, Q99697, A8MQ07, Q6YHK3, P49137, Q9BTI6, P35579, Q14254
GO:0000768	syncytium formation by plasma membrane fusion	P	0.46	0.0374	9	43	1.2605	0.628563	OVER	Q5TCZ1, Q53HQ0, Q99697, A8MQ07, Q6YHK3, P49137, Q9BTI6, P35579, Q14254
GO:0034113	heterotypic cell-cell adhesion	P	0.46	0.0374	9	43	1.2605	0.628563	OVER	Q53HQ0, Q13887, A0A024RC30, B4DLJ5, Q6P0N6, P13612, B2R8E9, Q9BTI6, Q14254
GO:1902911	protein kinase complex	C	0.461	0.0375	6	125	0.840336	1.82722	UNDER	Q8N7R7, A0A024RBN1, Q00534, U6FVB0, M1VKI3, A0A024R7J0
GO:0030863	cortical cytoskeleton	C	0.461	0.0375	28	187	3.92157	2.73352	OVER	Q9H4G0, K7EJH8, Q53HQ0, O75369, P12814, Q9Y3M8, Q9NQW6, P35579, Q68D09, A0A024RDT4, Q92614, P26038, Q9BTI6, Q14254, D9YZV5, A0A0K0K1I0, P08727, Q04695, Q9HBA0, P58546, Q96JY6, B7Z5J8, Q59GX2, Q05639, Q8TDZ2, P02533, P67936, P21333
GO:0006406	mRNA export from nucleus	P	0.462	0.0377	6	127	0.840336	1.85645	UNDER	Q9GZV4, Q13151, Q5VU65, B2RBA0, Q6P6C2, Q6ZNG2
GO:0071427	mRNA-containing ribonucleoprotein complex export from nucleus	P	0.462	0.0377	6	127	0.840336	1.85645	UNDER	Q9GZV4, Q13151, Q5VU65, B2RBA0, Q6P6C2, Q6ZNG2
GO:0030595	leukocyte chemotaxis	P	0.465	0.0379	18	109	2.52101	1.59333	OVER	A0A024R9Q1, P26583, P12429, Q96C19, B2RCD2, A0A024RA53, A0A024R5H1, Q9HBA0, A0A0B4J1S8, O00622, A0A024QYT5, P25815, P09382, X5DNK3, U6FVB0, P49137, B2R838, P42338
GO:0044309	neuron spine	C	0.465	0.0379	18	109	2.52101	1.59333	OVER	O43166, Q5EC54, Q13344, K7EJH8, Q15417, P12814, P36873, P35579, A0A024RAM4, G3V4K0, Q14CM0, Q96Q42, Q96BM9, Q13574, P29966, Q13277, A8K4S1, A0A024R050
GO:0071396	cellular response to lipid	P	0.469	0.0383	56	421	7.84314	6.15407	OVER	V9HWE9, P26583, Q5EC54, P19012, Q6P9F0, A0A024QYT5, P17676, B5BU77, J3KMZ9, P05091, X5DNK3, A8KAC4, D3DTP7, Q6PUJ7, Q13643, Q13642, A8K319, B3KMR4, P08727, B2R9M7, P12429, Q13887, Q8NFZ5, B4DZH6, A0A024R1Z1, A0A024QZI5, P23634, M1VKI3, Q13177, P52895, A0A090N8Y6, A0A024R377, B9VJ68, C0JYY2, O75881, A1A4E9, A0A0C4DG89, Q00653, Q92793, P00966, A0A024R462, Q86YA3, P47895, P26038, A0A0A0MSS8, M0QZM1,…
GO:0003206	cardiac chamber morphogenesis	P	0.469	0.0383	12	65	1.68067	0.950153	OVER	K7ELP0, O75911, D9YZV5, O60248, A0A0K0K1I0, Q99697, Q9H4B6, O60494, P24844, P67936, O00622, P35579
GO:0001818	negative regulation of cytokine production	P	0.471	0.0386	28	188	3.92157	2.74814	OVER	V9HWE9, P26583, B9VJ68, Q86W28, A0A024QZL1, Q00653, Q9UBS0, B4DQE1, A0A024R462, Q9UJ41, Q9NZQ7, O15455, P26038, A0A024R1Y5, Q9UGM1, P23443, A0A024R9Q1, O95786, P30536, Q9Y576, P12429, Q13887, B4DZH6, A8KA76, Q5VT79, P09382, P05161, B2R838
GO:0070646	protein modification by small protein removal	P	0.471	0.0386	6	129	0.840336	1.88569	UNDER	Q8TEY7, A8K319, P57075, Q9Y6I4, Q96GX2, Q13217
GO:2000192	negative regulation of fatty acid transport	P	0.472	0.0388	5	19	0.70028	0.277737	OVER	A0A024R9Q1, Q9UBS0, A0A024R7J0, P23443, B5BU77
GO:0098532	histone H3-K27 trimethylation	P	0.472	0.0388	5	19	0.70028	0.277737	OVER	Q12873, Q02539, P16403, K7ESA5, P16402
GO:0072078	nephron tubule morphogenesis	P	0.472	0.0388	5	19	0.70028	0.277737	OVER	Q9BZI1, P09758, O60248, A0A087WUF6, A8KAG7
GO:1903960	negative regulation of anion transmembrane transport	P	0.472	0.0388	5	19	0.70028	0.277737	OVER	A0A024R9Q1, Q9UBS0, A0A024R7J0, P23443, B5BU77
GO:0060795	cell fate commitment involved in formation of primary germ layer	P	0.472	0.0388	5	19	0.70028	0.277737	OVER	P78545, O60248, Q13887, B2R9H9, A8KAG7
GO:0009437	carnitine metabolic process	P	0.472	0.0388	5	19	0.70028	0.277737	OVER	Q9UKG9, P05091, P43155, Q9H2A2, D4QEZ8
GO:0034451	centriolar satellite	C	0.472	0.0388	5	19	0.70028	0.277737	OVER	J3KNF5, Q53HQ0, B2RA03, Q9BTI6, Q14254
GO:0046777	protein autophosphorylation	P	0.473	0.0389	11	191	1.54062	2.79199	UNDER	B5BU16, A4CYL7, Q9BUB5, X5DNK3, U6FVB0, A0A024RA53, P49137, M1VKI3, A0A024R7J0, Q13177, O14965
GO:0032592	integral component of mitochondrial membrane	C	0.477	0.0393	1	53	0.140056	0.774741	UNDER	O60830
GO:0070536	protein K63-linked deubiquitination	P	0.477	0.0393	1	53	0.140056	0.774741	UNDER	Q8TEY7
GO:0050663	cytokine secretion	P	0.478	0.0394	26	170	3.64146	2.48502	OVER	P01583, P26583, K7EJH8, B9VJ68, O75369, P12814, Q86W28, A0A024QZL1, A0A024R3J1, B5BU77, P20336, A0A0A1HAV6, B4DQE1, A0A024R462, Q9UJ41, Q9NZQ7, P26038, A8K319, B2R9M7, P12429, Q9HBA0, Q5VT79, A0A0S2Z3Y1, P25815, P09382, P21333
GO:0071219	cellular response to molecule of bacterial origin	P	0.478	0.0396	18	110	2.52101	1.60795	OVER	V9HWE9, P26583, P30536, A8K319, B9VJ68, B2R9M7, Q8NFZ5, Q01581, A0A024QYT5, P17676, B5BU77, Q00653, Q99732, P00966, A0A024R462, O15455, D3DTP7, M0QZM1
GO:1902936	phosphatidylinositol bisphosphate binding	F	0.478	0.0396	18	110	2.52101	1.60795	OVER	A0A096LPC5, K7EJH8, B3KR97, P12429, O75369, P12814, Q9BPZ7, B2RCD2, Q7Z4W7, Q9H788, Q9NYT0, Q5VT79, Q14CM0, Q6XYQ8, B4DQE1, Q8TDZ2, Q8WV24, P21333
GO:0090304	nucleic acid metabolic process	P	0.478	0.0398	283	3003	39.6359	43.8971	UNDER	A8K2Q6, Q96GX2, Q86W28, A0A024R7J0, F5H3Z2, B2R9H9, P17676, Q9HCJ3, F4ZW66, Q9UBS0, B2R623, Q9BZI1, Q86XE0, Q96BM9, O00151, P49137, Q92614, Q9UGM1, P27105, Q7Z739, Q6PUJ7, A8K319, Q5TBU2, Q12834, P62805, P12429, Q8NFZ5, Q9H832, B2RCM6, P58546, Q9Y4L1, P16104, Q02447, A0A024RAM4, P62487, Q8IUE6, Q9UMZ1, A0A024R4C3, Q5TBU5, Q16763, Q9Y2Y1, M1VKI3, Q92966, Q86WQ0, B2RBL3, A4D1P6, Q9H1E3, Q9BRX9, A0A…
GO:0051817	modification of morphology or physiology of other organism involved in symbiotic interaction	P	0.478	0.0402	21	131	2.94118	1.91492	OVER	A8K2Q6, Q12873, A0A024QZX3, P48594, A0A024R035, A0A0A0MQW3, B2R7Y0, A0A024QZT4, Q02447, Q07817, A0A087X1N8, Q7Z2W4, A0A024R5C5, Q92793, P29508, Q6FH36, A0A024R2W4, P05120, A8K7D9, M1VKI3, P27105
GO:0006890	retrograde vesicle-mediated transport, Golgi to ER	P	0.478	0.0403	5	112	0.70028	1.63719	UNDER	I1VE18, P20336, Q96BM9, A0A0A1HAV6, B2RCD2
GO:0070035	purine NTP-dependent helicase activity	F	0.478	0.0403	5	112	0.70028	1.63719	UNDER	A0A0C4DG89, Q12873, Q8IY21, Q86YA3, K7ESA5
GO:0008026	ATP-dependent helicase activity	F	0.478	0.0403	5	112	0.70028	1.63719	UNDER	A0A0C4DG89, Q12873, Q8IY21, Q86YA3, K7ESA5
GO:0042119	neutrophil activation	P	0.478	0.0404	7	32	0.980392	0.467768	OVER	B2R9M7, P12429, B4DQE1, P61764, A0A024R074, B5BU77, Q5VT79
GO:1901616	organic hydroxy compound catabolic process	P	0.478	0.0404	7	32	0.980392	0.467768	OVER	Q05GC8, P52895, Q9Y6A2, P14550, P05091, P47895, A0A0A0MSS8
GO:0021545	cranial nerve development	P	0.478	0.0404	7	32	0.980392	0.467768	OVER	Q12873, O75051, O15031, P51805, X5DNK3, U6FVB0, A0A024R050
GO:0046943	carboxylic acid transmembrane transporter activity	F	0.478	0.0406	9	44	1.2605	0.643181	OVER	P52895, J3KPF3, P14550, Q92482, Q01650, A0A0A0MSS8, A0A024R0W3, O60669, A0A024R050
GO:0051403	stress-activated MAPK cascade	P	0.478	0.0406	35	244	4.90196	3.56673	OVER	V9HWE9, P01583, P26583, B5BU16, A0A024QZX3, P48594, B9VJ68, A0A0A0MQW3, B2R7Y0, O00622, B2R9H9, A0A024QZT4, A0A024RE15, A0A024R5D2, Q99640, P29508, X5DNK3, U6FVB0, P49137, O15455, P26038, Q15646, Q15326, Q12933, B2R6E2, Q8NFZ5, Q9HBA0, Q8TE77, A0A087X1N8, A0A024R4C3, P05161, P05120, M1VKI3, Q13177, Q8WUJ0
GO:0003743	translation initiation factor activity	F	0.478	0.0406	1	55	0.140056	0.803976	UNDER	Q8N9N8
GO:0098573	intrinsic component of mitochondrial membrane	C	0.478	0.0406	1	55	0.140056	0.803976	UNDER	O60830
GO:0002576	platelet degranulation	P	0.478	0.0407	16	95	2.2409	1.38869	OVER	A0A024R9Q1, K7EJH8, O75369, P12814, Q59EN5, A0A024QZL1, A0A024RA53, A0A024QYT5, Q9NYT0, A0A0S2Z3Y1, A0A024R462, P61764, A0A0A0MTS7, B4DW52, P10909, P21333
GO:0050777	negative regulation of immune response	P	0.478	0.0407	16	95	2.2409	1.38869	OVER	A0A024QZX3, A8K4S9, P48594, P12429, A0A0A0MQW3, B2R7Y0, J9TPG6, A0A024QZT4, A8KA76, A0A087X1N8, P09382, P29508, Q9UJ41, P05120, A0A024R1Y5, O14545
GO:0006334	nucleosome assembly	P	0.478	0.0407	16	95	2.2409	1.38869	OVER	A4D1P6, B4DR52, P26583, Q5TEC6, Q96L91, P62805, Q8NG31, P16403, P16402, P16104, P84243, Q92793, P68431, Q92522, Q16695, Q02539
GO:0031630	regulation of synaptic vesicle fusion to presynaptic membrane	P	0.478	0.0408	3	8	0.420168	0.116942	OVER	P20336, A0A0A1HAV6, P61764
GO:0006771	riboflavin metabolic process	P	0.478	0.0408	3	8	0.420168	0.116942	OVER	D3YTI2, A0A024R275, P11117
GO:0042402	cellular biogenic amine catabolic process	P	0.478	0.0408	3	8	0.420168	0.116942	OVER	A0A0J9YWM6, P48775, Q16719
GO:0017147	Wnt-protein binding	F	0.478	0.0408	3	8	0.420168	0.116942	OVER	J3KMZ9, U6FVB0, B2R9H9
GO:0044857	plasma membrane raft organization	P	0.478	0.0408	3	8	0.420168	0.116942	OVER	Q53HQ0, Q9BTI6, Q14254
GO:0044854	plasma membrane raft assembly	P	0.478	0.0408	3	8	0.420168	0.116942	OVER	Q53HQ0, Q9BTI6, Q14254
GO:0042136	neurotransmitter biosynthetic process	P	0.478	0.0408	3	8	0.420168	0.116942	OVER	P05091, P47895, Q9H2A2
GO:0015125	bile acid transmembrane transporter activity	F	0.478	0.0408	3	8	0.420168	0.116942	OVER	P52895, P14550, A0A0A0MSS8
GO:0002281	macrophage activation involved in immune response	P	0.478	0.0408	3	8	0.420168	0.116942	OVER	P26583, B2R9M7, O15455
GO:0039532	negative regulation of viral-induced cytoplasmic pattern recognition receptor signaling pathway	P	0.478	0.0408	3	8	0.420168	0.116942	OVER	O95786, A0A024R1Y5, A8KA76
GO:0051371	muscle alpha-actinin binding	F	0.478	0.0408	3	8	0.420168	0.116942	OVER	A0A024RA53, Q96JY6, A0A0A0MTS7
GO:0002089	lens morphogenesis in camera-type eye	P	0.478	0.0408	3	8	0.420168	0.116942	OVER	O60248, Q99697, Q15223
GO:0097120	receptor localization to synapse	P	0.478	0.0408	3	8	0.420168	0.116942	OVER	A0A024RE15, G3V4K0, A8K4S1
GO:0051412	response to corticosterone	P	0.478	0.0408	3	8	0.420168	0.116942	OVER	P23634, P35354, B2R9B4
GO:0051450	myoblast proliferation	P	0.478	0.0408	3	8	0.420168	0.116942	OVER	O60248, Q99697, A0A1U9X836
GO:0001105	RNA polymerase II transcription coactivator activity	F	0.478	0.0408	3	8	0.420168	0.116942	OVER	O60248, Q969T9, Q9ULH7
GO:0051586	positive regulation of dopamine uptake involved in synaptic transmission	P	0.478	0.0408	3	8	0.420168	0.116942	OVER	P20336, A0A0A1HAV6, P51159
GO:0051599	response to hydrostatic pressure	P	0.478	0.0408	3	8	0.420168	0.116942	OVER	P05787, U6FVB0, P23634
GO:0035174	histone serine kinase activity	F	0.478	0.0408	3	8	0.420168	0.116942	OVER	Q9UBS0, P23443, O14965
GO:0072189	ureter development	P	0.478	0.0408	3	8	0.420168	0.116942	OVER	P05091, O60248, P47895
GO:0060037	pharyngeal system development	P	0.478	0.0408	3	8	0.420168	0.116942	OVER	O75051, A0A024R5H1, A8KAG7
GO:0051944	positive regulation of catecholamine uptake involved in synaptic transmission	P	0.478	0.0408	3	8	0.420168	0.116942	OVER	P20336, A0A0A1HAV6, P51159
GO:1901611	phosphatidylglycerol binding	F	0.478	0.0408	3	8	0.420168	0.116942	OVER	B4DQE1, P27105, Q5VT79
GO:0009313	oligosaccharide catabolic process	P	0.478	0.0408	3	8	0.420168	0.116942	OVER	P17900, A0A1U9X836, Q4VC00
GO:0034141	positive regulation of toll-like receptor 3 signaling pathway	P	0.478	0.0408	3	8	0.420168	0.116942	OVER	Q53HQ0, Q9BTI6, Q14254
GO:0032052	bile acid binding	F	0.478	0.0408	3	8	0.420168	0.116942	OVER	P52895, P14550, A0A0A0MSS8
GO:0046697	decidualization	P	0.478	0.0408	3	8	0.420168	0.116942	OVER	A0A024R5D2, P35354, A8K2S1
GO:0070493	thrombin-activated receptor signaling pathway	P	0.478	0.0408	3	8	0.420168	0.116942	OVER	Q6FHG5, Q13574, Q9NYT0
GO:0010866	regulation of triglyceride biosynthetic process	P	0.478	0.0408	3	8	0.420168	0.116942	OVER	J3KMZ9, Q8N6M3, V9HWA9
GO:0045880	positive regulation of smoothened signaling pathway	P	0.478	0.0408	3	8	0.420168	0.116942	OVER	B0I1S0, H3BRJ5, O14965
GO:0031033	myosin filament organization	P	0.478	0.0408	3	8	0.420168	0.116942	OVER	A0A024RA53, A0A0A0MTS7, P35579
GO:0046951	ketone body biosynthetic process	P	0.478	0.0408	3	8	0.420168	0.116942	OVER	P35914, Q01581, J3QLJ8
GO:0010243	response to organonitrogen compound	P	0.478	0.0408	82	647	11.4846	9.45768	OVER	V9HWE9, Q5EC54, K7EJH8, Q6PKA6, A0A024R5Z9, P12814, A0A024R7J0, P17676, B5BU77, Q9UBS0, P42224, Q99640, X5DNK3, B4DEE8, Q9UGM1, P29966, A8KAC4, D6W4Z6, B2R9M7, Q13887, B4DZH6, Q9B2Z9, Q16719, B7Z2A4, D3DQM9, Q07817, Q59GX2, Q93050, A0A024R4C3, Q92482, P23634, M1VKI3, Q13177, Q13574, B2R838, P42338, P21333, Q9H1E3, A0A090N8Y6, A4GYN5, A8K4S9, Q6FHG5, O75369, P35354, A0A024R5H1, A0A0B4J1S8, B2R9B4,…
GO:0006913	nucleocytoplasmic transport	P	0.478	0.0409	32	435	4.48179	6.35872	UNDER	P52895, P26583, O75369, Q5VU65, Q86W28, A0A024R7J0, B5BU77, Q00653, Q96PU8, P42224, O60248, A0A024R2W4, P49137, P62312, A0A0A0MSS8, Q6ZNG2, Q6PUJ7, O95786, Q9GZV4, B2R9M7, B2RBA0, Q6P6C2, A0A024R5Q8, E5KPM5, P14550, Q99732, Q14181, A0A024R4C3, Q13151, A8K7D9, Q8WUJ0, P21333
GO:0048193	Golgi vesicle transport	P	0.478	0.0409	32	435	4.48179	6.35872	UNDER	K7EJH8, O75369, P12814, B2RCD2, Q7Z4W7, A0A024R5H1, A0A024RDV9, P20336, O75170, B0I1S0, Q96BM9, A0A0A1HAV6, B4DQE1, Q6P0N6, Q92614, A0A0A6YYJ5, H0Y9P0, B2RA03, Q13948, Q687X5, P36873, P15514, P51159, A8MXQ7, Q9Y4L1, Q5VT79, G3V4K0, I1VE18, A0A024RDG1, A0A024R074, Q13277, P21333
GO:0019538	protein metabolic process	P	0.481	0.0411	318	3344	44.5378	48.8817	UNDER	A8K2Q6, Q96TA1, Q53HQ0, Q96GX2, Q15417, Q86W28, A0A024R7J0, B2R9H9, P17676, Q9HCJ3, F4ZW66, Q9UBS0, A0A024R5F9, O60566, B2R623, Q86XE0, Q96BM9, B4DV24, P43155, P49137, Q92614, A0A0A0MTS7, Q9UGM1, Q7Z739, Q6PUJ7, A0A0S2Z428, Q9UGM3, A8K319, Q12834, P62805, P08727, P12429, Q8NFZ5, Q9H832, B2RCM6, P58546, Q9Y4L1, O60337, Q02447, A0A087X1N8, P62487, A0A024R4C3, P09382, Q16763, M1VKI3, Q9H4K7, A4D1P6,…
GO:0051028	mRNA transport	P	0.483	0.0413	8	151	1.12045	2.20728	UNDER	Q96PU8, F8W930, Q9GZV4, Q13151, Q5VU65, B2RBA0, Q6P6C2, Q6ZNG2
GO:0031252	cell leading edge	C	0.483	0.0413	62	474	8.68347	6.92881	OVER	K7EJH8, Q53HQ0, P12814, Q9Y3M8, B2RCD2, A0A024RA53, A0A024R914, P35579, B5BU77, Q86XE0, A0A024RDT4, Q96BM9, A8K0Z3, X5DNK3, Q92614, Q9BTI6, A8KAC4, Q14254, Q13325, D9YZV5, B4DZH6, Q5T765, B7Z2A4, K7ELP0, Q05639, P25815, P23634, M1VKI3, Q13177, Q13574, A0A024R074, P67936, B2R838, B4DW52, P21333, Q9H4G0, B4DTZ5, A0A024RDE8, P29034, O75369, Q96C19, O75563, Q68D09, Q14CM0, P20336, Q96Q42, Q00534, A0A…
GO:0016887	ATPase activity	F	0.485	0.0416	29	402	4.06162	5.87633	UNDER	Q9UFH2, P30049, A4D1P6, Q96L91, Q8IY21, P56134, Q9UPP1, P11388, P35579, A0A0C4DG89, A0A024RDV9, Q92793, B0I1S0, Q86YA3, Q6P0N6, Q92614, Q7Z739, Q12873, Q8TE73, A0A0A6YYJ5, V9HWB4, Q9P0U4, Q13707, Q9Y4L1, K7ESA5, Q93050, P23634, B4DW52, P10909
GO:0072073	kidney epithelium development	P	0.49	0.042	11	56	1.54062	0.818594	OVER	P42224, Q9BZI1, P09758, O60248, Q13887, A0A087WUF6, M1VKI3, A0A024RE18, A8KAG7, P27105, P80723
GO:0044057	regulation of system process	P	0.49	0.0421	46	336	6.44258	4.91156	OVER	P21291, K7EJH8, P29034, Q15417, O75369, P12814, A0A024RC30, A0A024RA53, P35354, A0A024R7J0, O75340, P35579, B5BU77, Q9UBS0, A0A024RDT4, Q8N144, Q6P0N6, Q92614, A8KAC4, P23443, B3KUB5, B3KMX6, A0A024R8Q1, D9YZV5, A0A0K0K1I0, Q9NYA4, B2R9M7, Q13887, A8K4F0, E9PDP5, P11117, P58546, A8MXQ7, O60936, K7ELP0, P25815, E9PSH0, B4DLJ5, P23634, P24844, Q8TDZ2, P08754, Q9H4K7, P67936, A8K4S1, P21333
GO:0044446	intracellular organelle part	C	0.491	0.0421	531	5370	74.3697	78.4973	UNDER	A8K2Q6, P05204, Q96TA1, J3QLJ8, F5H3Z2, P17676, Q9HCJ3, O60566, B2R623, Q86XE0, A0A024RDT4, Q5U5X0, O00151, P49137, Q92614, A0A0A0MTS7, P27105, Q7Z739, Q6PUJ7, A0A0S2Z428, D9YZV5, Q9UGM3, A8K319, Q5TBU2, Q12834, P08727, Q08AM6, O00154, Q8NFZ5, Q9H832, Q53EZ4, B2RCM6, Q9B2Z9, P16104, O60337, A0A024RAM4, P62487, Q8IUE6, Q9UMZ1, Q5JTV8, Q5TBU5, Q9Y2Y1, M1VKI3, Q92966, Q9H4K7, P67936, B3KM95, P05787,…
GO:0035821	modification of morphology or physiology of other organism	P	0.495	0.0425	21	133	2.94118	1.94416	OVER	A8K2Q6, Q12873, A0A024QZX3, P48594, A0A024R035, A0A0A0MQW3, B2R7Y0, A0A024QZT4, Q02447, Q07817, A0A087X1N8, Q7Z2W4, A0A024R5C5, Q92793, P29508, Q6FH36, A0A024R2W4, P05120, A8K7D9, M1VKI3, P27105
GO:0002237	response to molecule of bacterial origin	P	0.496	0.0426	29	197	4.06162	2.8797	OVER	V9HWE9, P26583, B9VJ68, Q6FHG5, P13726, C0JYY2, P35354, A0A024QYT5, P17676, B5BU77, Q00653, A0A024R8D5, Q9UBS0, P00966, A0A024R462, P49137, O15455, D3DTP7, P23443, M0QZM1, P30536, A8K319, B2R9M7, Q8NFZ5, Q01581, Q99732, Q13151, A0A024R152, A8K2S1
GO:0050954	sensory perception of mechanical stimulus	P	0.498	0.0428	19	116	2.66106	1.69566	OVER	G3XAN8, A0A024QZX3, P48594, A0A0A0MQW3, B2R7Y0, A0A024QZT4, P35579, A0A0J9YWM6, A0A087X1N8, P20336, Q93050, A0A0A1HAV6, P29508, P05120, U6FVB0, P23634, Q9UGM1, A8KAG7, A0A024R050
GO:0097367	carbohydrate derivative binding	F	0.5	0.043	107	1231	14.986	17.9944	UNDER	Q13753, Q96L91, P12814, Q86W28, Q7Z4W7, A0A024RA53, A0A024R7J0, Q9UBS0, O60566, B2R623, A4CYL7, B0I1S0, Q96BM9, Q99640, P49137, Q92614, A0A0A0MTS7, P12429, Q9H832, B2RCM6, Q9Y4L1, Q9BUF5, A0A024R4C3, A0A024R275, Q16763, M1VKI3, Q9H4K7, P09668, P42338, B4DW52, O75369, F5H0R1, C0JYY2, P15104, P11388, A0A0C4DG89, Q00534, Q05823, P00966, A0A024R462, A0A024R1Y5, O14965, A8MQ07, Q13707, Q13308, A8KA76,…
GO:0002683	negative regulation of immune system process	P	0.507	0.0436	39	279	5.46218	4.07835	OVER	B4DTZ5, P26583, A0A024QZX3, A8K4S9, P48594, D6RCM8, Q15714, A0A0A0MQW3, B2R7Y0, O00622, A0A024QZT4, P17676, O60248, P57075, Q9H4B6, Q00534, P29508, Q6H3X3, Q9UJ41, X5DNK3, U6FVB0, Q9NZQ7, E9PKC0, O15455, P26038, A0A024R1Y5, O14545, A0A024R9Q1, P09914, Q13325, O95786, P62805, P12429, J9TPG6, Q5T765, A8KA76, A0A087X1N8, P09382, P05120
GO:0005697	telomerase holoenzyme complex	C	0.508	0.0439	0	33	0	0.482386	UNDER
GO:0051125	regulation of actin nucleation	P	0.508	0.0439	0	33	0	0.482386	UNDER
GO:0033962	cytoplasmic mRNA processing body assembly	P	0.508	0.0439	0	33	0	0.482386	UNDER
GO:0007257	activation of JUN kinase activity	P	0.508	0.0439	0	33	0	0.482386	UNDER
GO:0098552	side of membrane	C	0.509	0.044	43	311	6.02241	4.54612	OVER	Q9H4G0, Q96EP0, B5BU16, K7EJH8, P29034, P13726, A0A024RC30, B2RCD2, A0A024R8J2, A0A024R5H1, A0A024QYT5, A0A024RE15, D3YTI2, J3KMZ9, Q86XE0, P17900, Q00534, X5DNK3, U6FVB0, Q9NZQ7, P26038, P27105, A0A024R9Q1, V9HWB4, Q13740, O43665, Q12933, B3KR97, P12429, B7Z5J8, B7Z2A4, P35052, Q59GX2, Q05639, Q96CF2, V9HWG3, O60494, B4DLJ5, P23634, M1VKI3, P08754, B2R838, A8K4S1
GO:0003682	chromatin binding	F	0.511	0.0442	55	413	7.70308	6.03713	OVER	P78545, P05204, P26583, K7EJH8, Q96L91, A0A024QYX3, A0A087WZE9, Q969T9, Q8IY21, P12814, P17676, B5BU77, P42224, O60248, X5DNK3, Q02539, A8KAC4, P45973, Q14011, Q12873, B2R9M7, Q9H832, K7ESA5, O75182, Q02447, A0A0S2Z3Y1, A0A024R4C3, Q92522, B4DW52, H0YL70, P21333, A4D1P6, Q5TEC6, Q9UPP1, O75369, Q9UIF8, P11388, B2R9B4, Q00653, P84243, Q92793, P68431, A0A024R5D2, Q16695, Q9NRE2, P05114, Q15326, O95…
GO:0045428	regulation of nitric oxide biosynthetic process	P	0.511	0.0442	9	45	1.2605	0.657799	OVER	P30536, B9VJ68, Q13887, P00966, X5DNK3, P23634, P35354, M1VKI3, P10909
GO:0007422	peripheral nervous system development	P	0.511	0.0442	9	45	1.2605	0.657799	OVER	P35052, O75051, Q5EC54, Q6PKA6, O60248, O15013, Q00534, A0A024R2W4, X5DNK3
GO:0032535	regulation of cellular component size	P	0.512	0.0443	47	344	6.58263	5.0285	OVER	K7EJH8, O75369, P12814, B2RCD2, B5BU77, Q68D09, O75051, H7C4C5, A0A024RDV9, B3KY59, P20336, Q96Q42, P51805, A0A024RDT4, Q96BM9, Q00534, A0A0A1HAV6, A8K0Z3, C4P096, A0A024R462, H0YA47, X5DNK3, Q6P0N6, P26038, A8KAC4, O43166, A0A024R9Q1, O00458, A0A0A6YYJ5, A0A096LPC5, B2R9M7, F8W914, P36873, Q9HBA0, P58546, Q8TE77, P51159, Q9NYT0, A0A024RAM4, Q92482, A0A1C7CYX9, P23634, Q8TDZ2, M1VKI3, Q13177, B2R…
GO:1901658	glycosyl compound catabolic process	P	0.512	0.0444	6	26	0.840336	0.380061	OVER	B2RBL3, Q53Z63, Q16831, Q9BTY2, A0A1C7CYX9, Q969T7
GO:0043094	cellular metabolic compound salvage	P	0.512	0.0444	6	26	0.840336	0.380061	OVER	B2RBL3, Q16831, Q9BV57, Q53HM1, Q96BW1, P07741
GO:0032879	regulation of localization	P	0.513	0.0445	217	1888	30.3922	27.5983	OVER	A8K2Q6, Q53HQ0, Q86W28, A0A024R7J0, Q9UBS0, Q86XE0, A0A024RDT4, Q96BM9, B4DV24, P49137, Q92614, A0A0A0MTS7, Q9UGM1, P27105, Q8NBA8, D9YZV5, A8K319, P08727, P12429, P58546, Q9Y4L1, A0A024RAM4, A0A087X1N8, A0A024R4C3, P09382, Q16763, M1VKI3, P67936, O75369, P13726, A0A024RC30, A1A4E9, P15104, A0A024QZT4, O00291, P51805, B2R761, Q05823, P29508, A0A024R462, Q9UJ41, P40306, Q6P0N6, H0Y9P0, P22692, A8K…
GO:0019787	ubiquitin-like protein transferase activity	F	0.518	0.045	19	281	2.66106	4.10759	UNDER	Q96EP0, A8K319, B3KQY7, B3KMR4, Q12933, O95503, Q9H832, H3BRJ5, A0A024R3J1, O60337, E7EVC7, A0A024R1Z1, Q9H4B6, Q9UJ41, Q9Y263, Q16763, E9PKC0, Q02539, P45973
GO:0009913	epidermal cell differentiation	P	0.518	0.045	24	157	3.36134	2.29499	OVER	P52895, B2RA03, P08727, Q6YHK3, B2R9M7, P12429, O75369, Q13887, Q04695, P19012, A1A4E9, B5BU77, P14550, A0A024RDT4, Q99697, Q9H4B6, Q92482, V9HWG3, B4DLJ5, P23634, Q6P0N6, P02533, A0A0A0MSS8, P21333
GO:1902589	single-organism organelle organization	P	0.519	0.0451	169	1443	23.6695	21.0934	OVER	A8K2Q6, Q96L91, Q15417, P12814, B2RCD2, O75147, Q7Z4W7, A0A024RA53, A0A024R7J0, B2R9H9, P42224, O60566, A0A024RDT4, B0I1S0, Q96BM9, O00151, Q6XYQ8, B4DV24, B7Z5W1, Q92614, A0A0A0MTS7, A8KAG7, P27105, Q6PUJ7, O43166, Q13643, A0A0S2Z428, D9YZV5, B2RA03, Q12834, O15013, P08727, P12429, Q53EZ4, H3BRJ5, Q8NG31, P58546, Q9Y4L1, A0A0S2Z3Y1, K7ELP0, A0A024RAM4, A0A087X1N8, Q96CF2, B4DRL5, A0A024R4C3, Q16…
GO:0044431	Golgi apparatus part	C	0.521	0.0454	50	629	7.0028	9.19456	UNDER	B2RCD2, Q7Z4W7, A0A024R914, A0A0J9YX86, A0A024R5F9, A6NCE7, Q96BM9, Q99640, Q92896, Q92614, Q16394, Q08AM6, Q9Y5Z9, F8W914, Q9H832, B3KY94, P51159, P35052, G3V4K0, Q59GX2, P23634, A0A024RDG1, M1VKI3, Q13177, A0A024R074, B2R838, A0A024QZL1, A0A024R5H1, A0A0B4J1S8, A0A087WWM1, Q8WVQ1, Q68D09, P20336, B2R841, A0A0A1HAV6, P61764, U6FVB0, O15455, Q9H6R6, B3KR97, Q13948, Q687X5, Q6ZPD9, P15514, B2R8E9,…
GO:0050900	leukocyte migration	P	0.521	0.0454	36	255	5.04202	3.72753	OVER	A8K2Q6, P26583, J3KPF3, Q96C19, B2RCD2, C0JYY2, A0A024RA53, Q01650, A0A024R5H1, Q8N5M9, A0A0B4J1S8, O60669, O00622, P35579, A0A024QYT5, Q92896, A0A024R462, Q9UJ41, X5DNK3, U6FVB0, B7Z5W1, P49137, P26038, A0A024R9Q1, P12429, P13612, Q9HBA0, B2R8E9, A0A024RAU0, A8K5D4, P25815, P09382, Q6FH36, D3DVW9, B2R838, P42338
GO:0031349	positive regulation of defense response	P	0.521	0.0454	51	381	7.14286	5.56936	OVER	O15162, P26583, Q53HQ0, Q8IY21, V9HWA9, A0A024R7J0, A0A024QYT5, A0A024R3J1, B5BU77, Q9UBS0, P49137, Q9BTI6, Q15223, A8KAC4, D3DTP7, Q14254, V9HWB4, Q9UGM3, A8K319, B2R9M7, Q8NFZ5, Q9H832, A0A024RAU0, O75182, Q7Z2W4, P25815, Q16763, Q13177, A0A024R074, B5BU16, B9VJ68, P35354, Q00653, H2BNB9, B2R7S3, Q92793, P40306, O15455, A0A024R1Y5, P23443, Q15646, O95786, Q13740, Q12933, E9PDP5, Q9HBA0, A0A140V…
GO:0045596	negative regulation of cell differentiation	P	0.521	0.0454	51	381	7.14286	5.56936	OVER	P21291, P78545, P26583, K7EJH8, P12814, Q7Z4W7, O00622, B2R9H9, P42224, J3KMZ9, Q9BZI1, O60248, X5DNK3, A8KAC4, Q68CZ2, P62805, P12429, F8W914, B4DZH6, A0A024R5Q8, A0A024R4C3, P09382, O60494, B2R838, P21333, O75369, Q9ULH7, B2R9B4, Q00653, A0A024RDV9, P51805, Q00534, A0A024R5D2, H0YA47, U6FVB0, O15455, Q17R98, Q6ZNG2, O00458, P30536, P09758, A8MQ07, B2R6E2, E9PDP5, P36873, P15514, Q9HBA0, Q59GR1,…
GO:0003231	cardiac ventricle development	P	0.523	0.0456	13	71	1.82073	1.03786	OVER	D9YZV5, A0A0K0K1I0, Q13308, O00622, P35579, K7ELP0, O60248, Q99697, Q9H4B6, O60494, P24844, Q8N144, P67936
GO:0005604	basement membrane	C	0.523	0.0456	13	71	1.82073	1.03786	OVER	A0A024R9Q1, Q13753, A0A0A6YYJ5, D9YZV5, A0A0S2Z3R6, A0A0K0K1I0, B0YJ32, D3DRA2, A0A024R462, A0A024R2W4, Q9H4F8, Q6P0N6, P67936
GO:0005496	steroid binding	F	0.525	0.0458	11	58	1.54062	0.847829	OVER	P52895, P30536, P14550, B3KUL5, B2R761, P12429, B4DQE1, A0A0A0MSS8, A0A024RE18, Q59GR1, Q5VT79
GO:0071345	cellular response to cytokine stimulus	P	0.526	0.046	60	458	8.40336	6.69493	OVER	V9HWE9, P26583, Q96EP0, A0A024QYX3, A0A024R7N7, A0A024RA53, Q8N5M9, P17676, B5BU77, Q9UBS0, P42224, A8K8A4, Q9NZ23, X5DNK3, O14545, Q14011, Q6PUJ7, Q13325, V9HWB4, A8K319, B3KMR4, B2RA03, Q13887, Q8NFZ5, P16989, Q5T765, O60936, A0A024R1Z1, A0A024R152, M1VKI3, P05787, P01583, B4DTZ5, A8K4S9, P13726, Q96C19, C0JYY2, O75881, Q00653, Q05823, P00966, A0A024R462, Q9UJ41, P40306, Q96AZ6, U6FVB0, O15455,…
GO:0001077	transcriptional activator activity, RNA polymerase II core promoter proximal region sequence-specific binding	F	0.528	0.0462	15	86	2.10084	1.25713	OVER	O15162, P78545, Q9H1E3, Q5EC54, Q13887, P16989, P17676, B2R9B4, Q00653, H2BNB9, P42224, O60248, Q99697, A0A024R4C3, D3DTP7
GO:0000779	condensed chromosome, centromeric region	C	0.528	0.0462	17	102	2.38095	1.49101	OVER	Q8NFC6, Q5TEC6, A8K1M4, Q9UPP1, P36873, Q8NG31, P17676, Q68D09, O60566, P84243, B2R841, P68431, A0A024QZN5, Q16695, Q8IX90, P45973, O14965
GO:0032970	regulation of actin filament-based process	P	0.531	0.0465	51	383	7.14286	5.5986	OVER	P21291, K7EJH8, Q15417, P12814, Q9Y3M8, B2RCD2, A0A024RA53, O75340, O00622, B2R9H9, P35579, B5BU77, Q96BM9, A8K0Z3, X5DNK3, B7Z5W1, Q8N144, A8KAC4, D9YZV5, O15013, B2R9M7, P58546, A8MXQ7, K7ELP0, P25815, M1VKI3, Q13177, P67936, B2R838, P21333, Q9UI15, P29034, O75369, A0A024RC30, Q68D09, B3KY59, P57075, U6FVB0, Q6P0N6, P26038, A0A096LPC5, P09758, A0A0K0K1I0, A8MQ07, Q5U0D2, E9PDP5, Q8TE77, Q9NYT0,…
GO:0004222	metalloendopeptidase activity	F	0.534	0.0468	0	36	0	0.526239	UNDER
GO:1902905	positive regulation of supramolecular fiber organization	P	0.535	0.0469	30	206	4.20168	3.01126	OVER	K7EJH8, P29034, O75369, P12814, A0A024R914, O00622, B5BU77, Q68D09, H7C4C5, B3KY59, P57075, Q96BM9, A8K0Z3, X5DNK3, P26038, D9YZV5, A0A096LPC5, A0A0K0K1I0, O15013, B2R9M7, Q9HBA0, Q9NYT0, K7ELP0, P25815, Q8TDZ2, M1VKI3, Q13177, P67936, B2R838, P21333
GO:1900542	regulation of purine nucleotide metabolic process	P	0.537	0.0471	22	140	3.08123	2.04648	OVER	A8K2Q6, A0A024R9Q1, H0Y9P0, A0A090N8Y6, K7EJH8, P30536, B2R9M7, Q6FHG5, O75369, P12814, A8K4F0, Q5CZB5, B2R9H9, B5BU77, P42224, Q02952, Q6FH36, Q8TDZ2, A0A024R152, M1VKI3, P08754, P21333
GO:0048863	stem cell differentiation	P	0.537	0.0471	13	72	1.82073	1.05248	OVER	P09758, Q8IZV5, A0A024R5H1, B2R9H9, B7Z2A4, Q02447, J3KMZ9, P05091, O60248, Q99697, Q00534, P47895, Q9BXK1
GO:0000139	Golgi membrane	C	0.538	0.0474	35	465	4.90196	6.79725	UNDER	B2RCD2, A0A024QZL1, A0A024R5H1, A0A0B4J1S8, A0A0J9YX86, Q8WVQ1, A0A024R5F9, P20336, A6NCE7, Q96BM9, A0A0A1HAV6, Q99640, Q92896, U6FVB0, O15455, Q92614, Q16394, Q08AM6, Q9Y5Z9, Q9H6R6, F8W914, Q13948, Q687X5, Q6ZPD9, P15514, B3KY94, B2R8E9, P51159, X5D2I6, B7Z5J8, G3V4K0, I1VE18, Q59GX2, A0A024RDG1, B2R838
GO:0006570	tyrosine metabolic process	P	0.538	0.0475	15	87	2.10084	1.27174	OVER	Q9H4G0, Q6PKA6, Q9NYA4, A0A024R8J2, Q9H788, Q9H0N5, Q8TE77, B7Z2A4, D3YTI2, B2R623, P05091, P47895, Q8WUJ0, Q9H2A2, A8KAG7
GO:0016614	oxidoreductase activity, acting on CH-OH group of donors	F	0.538	0.0475	15	87	2.10084	1.27174	OVER	Q8N4T8, P52895, O75911, Q92506, Q6PKA6, Q8IZV5, P52209, J3QLJ8, P14550, B2R761, Q9NUI1, P55084, V9HWJ2, A0A0A0MSS8, A0A024R9D7
GO:0060009	Sertoli cell development	P	0.538	0.0475	5	20	0.70028	0.292355	OVER	P20336, O60248, A0A0A1HAV6, Q5VU65, U6FVB0
GO:0008028	monocarboxylic acid transmembrane transporter activity	F	0.538	0.0475	5	20	0.70028	0.292355	OVER	P52895, P14550, A0A0A0MSS8, A0A024R0W3, O60669
GO:0032460	negative regulation of protein oligomerization	P	0.538	0.0475	5	20	0.70028	0.292355	OVER	Q5TEC6, P84243, P68431, Q16695, P10909
GO:0071813	lipoprotein particle binding	F	0.538	0.0475	5	20	0.70028	0.292355	OVER	A0A024R9Q1, H7C4C5, J3KMZ9, B4DLJ5, A8KAC4
GO:0071814	protein-lipid complex binding	F	0.538	0.0475	5	20	0.70028	0.292355	OVER	A0A024R9Q1, H7C4C5, J3KMZ9, B4DLJ5, A8KAC4
GO:0071222	cellular response to lipopolysaccharide	P	0.54	0.0477	17	103	2.38095	1.50563	OVER	V9HWE9, P26583, P30536, A8K319, B9VJ68, B2R9M7, Q8NFZ5, Q01581, A0A024QYT5, P17676, B5BU77, Q00653, Q99732, P00966, A0A024R462, D3DTP7, M0QZM1
GO:0098794	postsynapse	C	0.54	0.0478	33	232	4.62185	3.39132	OVER	A0A024RDE8, Q5EC54, K7EJH8, Q15417, P12814, B2RCD2, P35579, A0A024RE15, Q14CM0, Q99720, Q96Q42, Q96BM9, A0A140VJM4, C4P096, A0A024R2W4, U6FVB0, Q9UGM1, P29966, O43166, Q13344, P30536, O43665, P36873, Q13308, Q9HBA0, Q96JY6, D3DQM9, A0A024RAM4, G3V4K0, Q13574, Q13277, A8K4S1, A0A024R050
GO:0070934	CRD-mediated mRNA stabilization	P	0.54	0.048	4	14	0.560224	0.204648	OVER	Q6MZS5, F8W930, B2R8Z8, P16989
GO:0006584	catecholamine metabolic process	P	0.54	0.048	4	14	0.560224	0.204648	OVER	P40261, Q6FHG5, A0A024QZB4, P58546
GO:0042133	neurotransmitter metabolic process	P	0.54	0.048	4	14	0.560224	0.204648	OVER	P05091, P47895, A8K4S1, Q9H2A2
GO:0042584	chromaffin granule membrane	C	0.54	0.048	4	14	0.560224	0.204648	OVER	P12429, B4DQE1, O75340, Q5VT79
GO:0071169	establishment of protein localization to chromatin	P	0.54	0.048	4	14	0.560224	0.204648	OVER	Q92522, Q02539, P16403, P16402
GO:0009712	catechol-containing compound metabolic process	P	0.54	0.048	4	14	0.560224	0.204648	OVER	P40261, Q6FHG5, A0A024QZB4, P58546
GO:0046689	response to mercury ion	P	0.54	0.048	4	14	0.560224	0.204648	OVER	V9HWE9, Q92482, A0A024R462, P06132
GO:0032350	regulation of hormone metabolic process	P	0.54	0.048	4	14	0.560224	0.204648	OVER	Q05GC8, P52895, P14550, A0A0A0MSS8
GO:0007417	central nervous system development	P	0.543	0.0483	87	698	12.1849	10.2032	OVER	V9HWE9, Q5EC54, Q6PKA6, B3KQY7, P12814, Q9Y3M8, Q9BPZ7, B2R9H9, P35579, A0A024QYT5, Q9UBS0, P42224, J3KMZ9, P05091, O60248, B0I1S0, C4P096, X5DNK3, B2RBW4, Q16394, P29966, Q8WV24, Q12873, V9HWB4, Q68CZ2, Q12834, Q8IV35, P12429, F8W914, P58546, K7ESA5, P16104, B7Z2A4, Q07817, Q53Z63, P25815, A0A024R4C3, P23634, B2R838, B4DW52, Q9H9Q4, Q9BRX9, A0A090N8Y6, Q5TEC6, Q9UI15, J3KNF5, A0A0S2Z3R6, P29034,…
GO:0006551	leucine metabolic process	P	0.544	0.0484	9	46	1.2605	0.672416	OVER	P35914, Q92506, A0A024R5C5, A0A0K2GN21, A0A024RAD8, B2R761, Q01581, P55084, D4QEZ8
GO:0044085	cellular component biogenesis	P	0.547	0.0487	246	2627	34.4538	38.4008	UNDER	A8K2Q6, Q53HQ0, Q86W28, O75147, A0A024R7J0, A0A024RDT4, Q96BM9, O00151, B4DV24, Q92614, A0A0A0MTS7, P27105, A0A0S2Z428, D9YZV5, A8K319, P62805, P08727, P12429, P58546, Q9B2Z9, Q9Y4L1, P16104, A0A024R4C3, Q16763, M1VKI3, Q9H4K7, P67936, B4DW52, P05787, A4D1P6, A0A024RDE8, O75369, A0A024RC30, Q9NQW6, A0A024R5H1, A1A4E9, P15104, A0A0C4DG89, Q53HB4, O00291, A0A024RDV9, Q05823, O60783, A0A024R462, Q96…
GO:0004175	endopeptidase activity	F	0.547	0.0487	9	163	1.2605	2.38269	UNDER	Q8TEY7, A8K8A4, A0A024R462, P40306, V9HWA9, O75340, Q14674, P09668, A0A0S2Z3Z5
GO:0005654	nucleoplasm	C	0.549	0.0489	248	2650	34.7339	38.737	UNDER	A8K2Q6, P05204, Q96TA1, Q96GX2, J3QLJ8, A0A024R7J0, P17676, Q9HCJ3, F4ZW66, Q9UBS0, O60566, B2R623, P49137, Q92614, Q7Z739, Q6PUJ7, A8K319, Q5TBU2, Q12834, P62805, P12429, O00154, Q8NFZ5, Q9H832, B2RCM6, P16104, Q02447, A0A087X1N8, P62487, Q9UMZ1, A0A024R4C3, Q5TBU5, Q9Y2Y1, Q92966, B4DW52, P05787, Q86WQ0, A4D1P6, Q9BRX9, Q9NRY2, Q9UPP1, Q6IBW4, F5H0R1, Q9NQW6, Q9ULH7, A0A024QZT4, A0A0C4DG89, Q53…
GO:0044448	cell cortex part	C	0.549	0.0489	34	237	4.7619	3.46441	OVER	Q9H4G0, K7EJH8, Q53HQ0, O75369, P12814, Q9Y3M8, Q9NQW6, P35579, Q68D09, P20336, P17900, Q03169, A0A024RDT4, A0A0A1HAV6, A8K0Z3, Q92614, P26038, Q9BTI6, Q14254, B3KUB5, D9YZV5, A0A0K0K1I0, P08727, Q04695, Q9HBA0, P58546, Q96JY6, B7Z5J8, Q59GX2, Q05639, Q8TDZ2, P02533, P67936, P21333
GO:0006140	regulation of nucleotide metabolic process	P	0.55	0.0491	22	142	3.08123	2.07572	OVER	A8K2Q6, A0A024R9Q1, H0Y9P0, A0A090N8Y6, K7EJH8, P30536, B2R9M7, Q6FHG5, O75369, P12814, A8K4F0, Q5CZB5, B2R9H9, B5BU77, P42224, Q02952, Q6FH36, Q8TDZ2, A0A024R152, M1VKI3, P08754, P21333
GO:0030261	chromosome condensation	P	0.55	0.0492	8	37	1.12045	0.540857	OVER	Q6IBW4, B3KRQ2, A0A024RA53, Q02539, A0A0A0MTS7, P16403, P11388, P16402
GO:0003229	ventricular cardiac muscle tissue development	P	0.55	0.0492	8	37	1.12045	0.540857	OVER	K7ELP0, D9YZV5, A0A0K0K1I0, A0A024RC30, P24844, P67936, P29966, P35579
GO:0050840	extracellular matrix binding	F	0.55	0.0492	8	37	1.12045	0.540857	OVER	P35052, A0A024R9Q1, A0A0S2Z3Y1, P09382, A8K4E0, A0A024R2W4, Q9H4F8, O00622
[truncated: 7 more rows]
