# Supplementary material for: Proteomic Analysis Reveals That Placenta-Specific Protein 9 Inhibits Proliferation and Stimulates Motility of Human Bronchial Epithelial Cells
Source: Front Oncol. 2021 May 28;11:628480. doi: 10.3389/fonc.2021.628480 (PMC8194706; doi:10.3389/fonc.2021.628480)
Supplement: Supplementary Figure 1 — Global characteristics of peptide properties identified in iTRAQ. (A) Normalized Mascot ion score distributions. (B) Normalized molecular weight distribution. (C) Normalized isoelectric point distribution. (D) Distribution of the lengths of identified peptides. (E) Distribution of protein sequence coverage distribution. (F) Peptide count distribution. (G) Protein ratio distribution between the 16HBE-GFP-Plac9 and 16HBE-GFP lines. [file DataSheet_1.zip › Table S3.XLSX]

## Sheet: enrich
Table S3. Enriched KEGG pathways among the differentially expressed proteins
MapID	MapName	#DIFF	#REF	%Diff	%Ref	P_Value	FDR	over_under	DiffSeqs
ko05322	Systemic lupus erythematosus	13	29	1.82073	0.423915	2.17084e-06	0.000681643	OVER	Q16695 P68431 Q8IUE6 Q5TEC6 P84243 A0A0U1RRH7 P16104 B4DR52 P62805 P12814 V9HWA9 K7EJH8 A0A024R035
ko05146	Amoebiasis	15	50	2.10084	0.730887	0.000111833	0.0175577	OVER	P29508 P48594 A0A0A0MQW3 A0A024QZT4 A0A024QZX3 A0A087X1N8 A0A024R7J0 P42338 A0A024R462 P12814 A0A0S2Z3R6 Q13753 B0YJ32 K7EJH8 A0A024R035
ko03013	RNA transport	3	143	0.420168	2.09034	0.000246467	0.0257969	UNDER	Q05639 Q5VU65 Q9Y6A5
ko03010	Ribosome	3	131	0.420168	1.91492	0.000725556	0.0569561	UNDER	A8MYK1 Q7Z7H8 O60783
ko05034	Alcoholism	12	51	1.68067	0.745505	0.00524095	0.247121	OVER	Q16695 P68431 Q8IUE6 Q5TEC6 P84243 A0A0U1RRH7 P16104 B4DR52 P08754 P62805 P36873 B4DZH6
ko04610	Complement and coagulation cascades	7	22	0.980392	0.32159	0.00548844	0.247121	OVER	P10909 P05120 A0A024QYT5 V9HWA9 B2R7Y0 A0A024R035 P13726
ko04260	Cardiac muscle contraction	10	39	1.40056	0.570092	0.00550907	0.247121	OVER	A0A024RBN6 G5D8C8 P10606 E5E079 P15954 P14854 H0UI06 P67936 A0A0K0K1I0 D9YZV5
ko00240	Pyrimidine metabolism	16	78	2.2409	1.14018	0.00769111	0.284145	OVER	Q9Y2Y1 P36954 B2RBL3 Q14181 B2R4H6 A0A1U9X8Y8 P62875 Q969T7 Q8WVQ1 Q16831 P62487 B4DW33 Q96BW1 D6W4Z6 Q53HM1 Q53Z63
ko04750	Inflammatory mediator regulation of TRP channels	9	35	1.2605	0.511621	0.00814428	0.284145	OVER	B5BU16 U6FVB0 Q9HBA0 A0A024R7J0 P42338 A8K2S1 B5BU77 P36873 B2R9M7
ko00120	Primary bile acid biosynthesis	3	6	0.420168	0.0877065	0.0177811	0.472027	OVER	Q9Y6A2 B2R761 O75881
ko00740	Riboflavin metabolism	3	6	0.420168	0.0877065	0.0177811	0.472027	OVER	D3YTI2 A0A024R275 P11117
ko03020	RNA polymerase	7	27	0.980392	0.394679	0.0180393	0.472027	OVER	Q9Y2Y1 P36954 B2R4H6 A0A1U9X8Y8 P62875 P62487 B4DW33
ko04913	Ovarian steroidogenesis	4	11	0.560224	0.160795	0.0213306	0.515216	OVER	A0A024R7J0 J3KMZ9 A8K2S1 P35354
ko03015	mRNA surveillance pathway	2	72	0.280112	1.05248	0.0307819	0.644368	UNDER	B2R623 P36873
ko03008	Ribosome biogenesis in eukaryotes	2	72	0.280112	1.05248	0.0307819	0.644368	UNDER	Q9BVS4 Q4FZ45
ko04144	Endocytosis	10	178	1.40056	2.60196	0.0337673	0.662682	UNDER	H0YA47 A0A024R5H1 A8K0Z3 J3KMZ9 A0A024RDV9 A0A096LPC5 B3KR97 Q86XE0 Q96CF2 B2RCD2
ko05321	Inflammatory bowel disease (IBD)	4	13	0.560224	0.190031	0.0390624	0.681422	OVER	P42224 A8K4S9 B9VJ68 P01583
ko00760	Nicotinate and nicotinamide metabolism	4	13	0.560224	0.190031	0.0390624	0.681422	OVER	P40261 Q4G0N4 Q969T7 Q53Z63
ko04630	Jak-STAT signaling pathway	8	36	1.12045	0.526239	0.0478703	0.751563	OVER	Q13642 P42224 Q92793 Q99650 B3KMR4 A8K4S9 P42338 Q07817
ko04514	Cell adhesion molecules (CAMs)	8	36	1.12045	0.526239	0.0478703	0.751563	OVER	P13612 A8K4S1 Q13740 A8K5D4 Q15223 Q92896 B7Z5W1 Q9NZQ7
ko04080	Neuroactive ligand-receptor interaction	3	9	0.420168	0.13156	0.0588747	0.842121	OVER	P30536 Q9UGM1 A0A090N8Y6
ko05204	Chemical carcinogenesis	5	21	0.70028	0.306973	0.0605049	0.842121	OVER	Q6PKA6 P47895 A0A024QZB4 V9HWE9 P35354
ko05222	Small cell lung cancer	10	53	1.40056	0.774741	0.0653708	0.842121	OVER	Q00534 P49789 Q12933 P42338 A0A024R462 A0A0S2Z3R6 Q13753 B0YJ32 Q07817 P35354
ko04066	HIF-1 signaling pathway	10	54	1.40056	0.789358	0.0687927	0.842121	OVER	Q9NZ23 Q9BUB5 Q92793 X5DNK3 A4CYL7 P42338 Q9UBS0 A0A024QYT5 P23443 Q59GX2
ko04979	Cholesterol metabolism	5	22	0.70028	0.32159	0.0718569	0.842121	OVER	P30536 Q59GR1 J3KMZ9 B3KR97 C0JYY2
ko01100	Metabolic pathways	85	684	11.9048	9.99854	0.0751851	0.842121	OVER	Q9NZ23 P48775 P15104 Q9Y2Y1 A0A024R8D5 P40261 Q6PKA6 D3YTI2 Q9B2Z9 A0A0B4J1S8 A0A024RAD8 P36954 Q8IZV5 B3KM95 A0A024RBN6 V9HWD9 D4QEZ8 P47895 P05091 V9HWJ2 Q13574 B2RBL3 G5D8C8 P10606 P06132 A4GYN5 Q14181 E5E079 B2R761 P52209 O00483 P35914 A0A0K2GN21 P07741 P14550 P30049 P51688 A0A140VK56 Q9BV57 P15954 A0A024R5Z9 B2R4H6 O75911 A0A024R8Q1 P14854 Q9Y6N1 Q3MHU6 P23434 Q92506 P00966 P55084 Q4G0N4 Q16…
ko05414	Dilated cardiomyopathy (DCM)	8	42	1.12045	0.613945	0.0752301	0.842121	OVER	A0A0A0MTS7 P13612 A0A024R7J0 A0A024R2W4 P67936 A0A0K0K1I0 B4DW52 D9YZV5
ko05020	Prion diseases	4	16	0.560224	0.233884	0.0774873	0.842121	OVER	A0A024R7J0 V9HWB4 A0A024R035 P01583
ko00340	Histidine metabolism	3	10	0.420168	0.146177	0.0777755	0.842121	OVER	Q6PKA6 P47895 P05091
ko05410	Hypertrophic cardiomyopathy (HCM)	8	43	1.12045	0.628563	0.0822046	0.859212	OVER	A0A0A0MTS7 P13612 A0A024R2W4 P67936 A0A0K0K1I0 B4DW52 A0A024RBN1 D9YZV5
ko04013	MAPK signaling pathway - fly	1	46	0.140056	0.672416	0.0848266	0.859212	UNDER	M1VKI3
ko04622	RIG-I-like receptor signaling pathway	7	36	0.980392	0.526239	0.0937653	0.884618	OVER	Q12933 B2R7S3 A0A0S2Z3Z5 A0A024R1Y5 O95786 A8KA76 P05161
ko00430	Taurine and hypotaurine metabolism	1	1	0.140056	0.0146177	0.104371	0.884618	OVER	B3KXN9
ko00591	Linoleic acid metabolism	1	1	0.140056	0.0146177	0.104371	0.884618	OVER	A8K2S1
ko03040	Spliceosome	8	133	1.12045	1.94416	0.113261	0.884618	UNDER	M0QZM1 H0YG38 P62312 B2RBX8 A0A0C4DG89 Q5EC54 Q6FH36 B2RBA0
ko04111	Cell cycle - yeast	2	54	0.280112	0.789358	0.118875	0.884618	UNDER	Q12834 Q14674
ko05016	Huntington's disease	20	137	2.80112	2.00263	0.118889	0.884618	OVER	Q8TE73 P36954 A0A024RBN6 G5D8C8 P10606 E5E079 O00483 Q92793 P30049 P15954 B2R4H6 P14854 Q3MHU6 P62875 H0UI06 V9HWG3 P62487 O00291 P56181 Q9UFH2
ko04137	Mitophagy - animal	1	40	0.140056	0.58471	0.119638	0.884618	UNDER	Q07817
ko05131	Shigellosis	2	56	0.280112	0.818594	0.120498	0.884618	UNDER	B4DRL5 B4DW52
ko00511	Other glycan degradation	3	12	0.420168	0.175413	0.12212	0.884618	OVER	Q9BTY2 Q4VC00 A0A1U9X836
ko00140	Steroid hormone biosynthesis	2	6	0.280112	0.0877065	0.1229	0.884618	OVER	Q92506 O75881
ko04977	Vitamin digestion and absorption	2	6	0.280112	0.0877065	0.1229	0.884618	OVER	O60494 C0JYY2
ko00360	Phenylalanine metabolism	2	6	0.280112	0.0877065	0.1229	0.884618	OVER	Q6PKA6 P47895
ko04120	Ubiquitin mediated proteolysis	5	93	0.70028	1.35945	0.123959	0.884618	UNDER	B3KMR4 Q9H832 Q12834 Q16763 A0A024R1Z1
ko04923	Regulation of lipolysis in adipocytes	4	19	0.560224	0.277737	0.129072	0.900639	OVER	P08754 A0A024R7J0 P42338 P35354
ko05168	Herpes simplex infection	15	99	2.10084	1.44716	0.133954	0.914383	OVER	P42224 Q12933 Q15223 P05114 Q05823 Q92793 Q5EC54 O15455 E9PK06 P36873 V9HWA9 O95786 A8KA76 P09914 A0A024R1Z1
ko00190	Oxidative phosphorylation	16	111	2.2409	1.62257	0.160203	0.922161	OVER	Q9B2Z9 A0A024RBN6 G5D8C8 P10606 A4GYN5 E5E079 O00483 P30049 P15954 P14854 Q9Y6N1 Q3MHU6 H0UI06 Q93050 P56134 P56181
ko04724	Glutamatergic synapse	6	34	0.840336	0.497003	0.160563	0.922161	OVER	A0A024R050 P15104 P08754 A0A024R7J0 A8K2S1 A0A024R0W3
ko00072	Synthesis and degradation of ketone bodies	2	7	0.280112	0.102324	0.160567	0.922161	OVER	P35914 Q01581
ko04380	Osteoclast differentiation	8	49	1.12045	0.71627	0.163037	0.922161	OVER	B5BU16 P42224 D3DVW9 Q12933 P42338 Q00653 B2R9B4 P01583
ko00590	Arachidonic acid metabolism	3	14	0.420168	0.204648	0.173418	0.922161	OVER	A0A024R8D5 A8K2S1 P35354
ko04650	Natural killer cell mediated cytotoxicity	1	37	0.140056	0.540857	0.174012	0.922161	UNDER	P42338
ko04662	B cell receptor signaling pathway	1	37	0.140056	0.540857	0.174012	0.922161	UNDER	P42338
ko05140	Leishmaniasis	5	25	0.70028	0.365444	0.17551	0.922161	OVER	P42224 P13612 V9HWA9 P35354 P01583
ko05206	MicroRNAs in cancer	11	73	1.54062	1.0671	0.180241	0.922161	OVER	Q00534 P29966 Q92793 Q5EC54 B2R6E2 X5DNK3 A0A0K0K1I0 A0A024R9Q1 D9YZV5 P35354 B2R9M7
ko04612	Antigen processing and presentation	1	39	0.140056	0.570092	0.18059	0.922161	UNDER	A0A024R7N7
ko04141	Protein processing in endoplasmic reticulum	8	125	1.12045	1.82722	0.181522	0.922161	UNDER	Q12933 J3QTA2 O60337 Q9Y263 P13667 Q9Y4L1 Q13217 V9HWB4
ko04512	ECM-receptor interaction	7	40	0.980392	0.58471	0.185726	0.922161	OVER	P13612 A0A024R2W4 A0A024R9Q1 A0A024R462 A0A0S2Z3R6 Q13753 B0YJ32
ko04270	Vascular smooth muscle contraction	7	40	0.980392	0.58471	0.185726	0.922161	OVER	A0A024R7J0 Q13707 P24844 A8K2S1 B5BU77 P36873 B2R9M7
ko00280	Valine, leucine and isoleucine degradation	7	40	0.980392	0.58471	0.185726	0.922161	OVER	D4QEZ8 P05091 P35914 A0A0K2GN21 P55084 A0A024RAV0 Q01581
ko05165	Human papillomavirus infection	22	161	3.08123	2.35346	0.190378	0.922161	OVER	P42224 P13612 Q00534 A8K899 B2R9H9 A0A024R7J0 Q92793 A0A024R5Z9 O15455 P42338 Q9UBS0 Q93050 A0A024R9Q1 A0A024R462 A0A0S2Z3R6 Q13753 P23443 B0YJ32 B4DZH6 P35354 Q15646 P05161
ko00230	Purine metabolism	15	103	2.10084	1.50563	0.190823	0.922161	OVER	Q9Y2Y1 P49789 P36954 Q14181 P07741 A0A024R5Z9 B2R4H6 A0A1U9X8Y8 P62875 Q969T7 Q8WVQ1 P62487 B4DW33 D6W4Z6 Q53Z63
ko00281	Geraniol degradation	1	2	0.140056	0.0292355	0.197862	0.922161	OVER	P35914
ko01220	Degradation of aromatic compounds	1	2	0.140056	0.0292355	0.197862	0.922161	OVER	P14550
ko01051	Biosynthesis of ansamycins	1	2	0.140056	0.0292355	0.197862	0.922161	OVER	V9HWD9
ko00909	Sesquiterpenoid and triterpenoid biosynthesis	1	2	0.140056	0.0292355	0.197862	0.922161	OVER	A0A1W2PQ47
ko00830	Retinol metabolism	2	8	0.280112	0.116942	0.199934	0.922161	OVER	Q8IZV5 O75911
ko00982	Drug metabolism - cytochrome P450	3	15	0.420168	0.219266	0.200991	0.922161	OVER	Q6PKA6 P47895 V9HWE9
ko04915	Estrogen signaling pathway	9	59	1.2605	0.862447	0.203195	0.922161	OVER	A1A4E9 P19012 P08754 P08727 A0A024R7J0 P42338 B2RA03 Q04695 P02533
ko03018	RNA degradation	3	61	0.420168	0.891683	0.205577	0.922161	UNDER	P62312 Q9H9A5 Q53HB4
ko05202	Transcriptional misregulation in cancer	10	65	1.40056	0.950153	0.216353	0.956831	OVER	Q16695 P68431 F4MHI3 Q5TEC6 P84243 P17676 U6FVB0 Q13344 Q07817 A0A024R5D2
ko04350	TGF-beta signaling pathway	5	29	0.70028	0.423915	0.219953	0.95924	OVER	Q99697 Q92793 Q9UBS0 A0A024R9Q1 P23443
ko04660	T cell receptor signaling pathway	2	47	0.280112	0.687034	0.229265	0.959686	UNDER	P42338 Q13177
ko00650	Butanoate metabolism	3	16	0.420168	0.233884	0.229492	0.959686	OVER	D4QEZ8 P35914 Q01581
ko05203	Viral carcinogenesis	17	125	2.38095	1.82722	0.237366	0.959686	OVER	Q00534 Q12933 B4DR52 P49137 A0A024R7J0 Q92793 Q5EC54 A0A024R5Z9 P62805 P42338 Q00653 Q12834 P12814 Q08AM6 V9HWA9 K7EJH8 B4DZH6
ko03450	Non-homologous end-joining	2	9	0.280112	0.13156	0.240237	0.959686	OVER	B2RBW4 Q9H9Q4
ko05224	Breast cancer	8	52	1.12045	0.760123	0.250468	0.959686	OVER	Q00534 B2R9H9 X5DNK3 P42338 Q00653 Q9UBS0 A0A087WUF6 P23443
ko00520	Amino sugar and nucleotide sugar metabolism	1	34	0.140056	0.497003	0.25356	0.959686	UNDER	A8K3S1
ko03030	DNA replication	1	34	0.140056	0.497003	0.25356	0.959686	UNDER	Q14181
ko04932	Non-alcoholic fatty liver disease (NAFLD)	14	102	1.96078	1.49101	0.254871	0.959686	OVER	A0A024RBN6 Q12933 G5D8C8 P10606 E5E079 O00483 P15954 P14854 Q3MHU6 H0UI06 P42338 A0A024RBN1 P56181 P01583
ko04371	Apelin signaling pathway	8	54	1.12045	0.789358	0.2656	0.959686	OVER	P08754 A0A024R7J0 Q13707 Q9UBS0 A0A024RBN1 A0A024QYT5 P23443 B2R9M7
ko04727	GABAergic synapse	4	21	0.560224	0.306973	0.267981	0.959686	OVER	P15104 P08754 A0A024R7J0 A0A024R0W3
ko05012	Parkinson's disease	15	111	2.10084	1.62257	0.273375	0.959686	OVER	Q9B2Z9 A0A024RBN6 G5D8C8 P10606 A4GYN5 P08754 E5E079 O00483 A0A024R7J0 P30049 P15954 P14854 Q3MHU6 H0UI06 P56181
ko04217	Necroptosis	12	84	1.68067	1.22789	0.277565	0.959686	OVER	P42224 P15104 Q8IUE6 A0A0U1RRH7 Q12933 P16104 A8K4S9 O15455 A8K2S1 Q96EP0 Q96CF2 P01583
ko04064	NF-kappa B signaling pathway	6	38	0.840336	0.555474	0.281606	0.959686	OVER	Q12933 B3KMR4 Q00653 Q07817 O95786 P35354
ko00903	Limonene and pinene degradation	1	3	0.140056	0.0438532	0.281606	0.959686	OVER	P05091
ko04672	Intestinal immune network for IgA production	1	3	0.140056	0.0438532	0.281606	0.959686	OVER	P13612
ko04742	Taste transduction	1	3	0.140056	0.0438532	0.281606	0.959686	OVER	A0A024R7J0
ko00290	Valine, leucine and isoleucine biosynthesis	1	3	0.140056	0.0438532	0.281606	0.959686	OVER	A0A024RAV0
ko00981	Insect hormone biosynthesis	1	3	0.140056	0.0438532	0.281606	0.959686	OVER	P05091
ko04510	Focal adhesion	16	117	2.2409	1.71028	0.283085	0.959686	OVER	P13612 X5DNK3 P42338 P21333 Q13177 P24844 O75369 B4DW52 A0A024R9Q1 A0A024R462 P12814 A0A0S2Z3R6 P36873 Q13753 B0YJ32 K7EJH8
ko05205	Proteoglycans in cancer	16	119	2.2409	1.73951	0.287836	0.959686	OVER	B2R9H9 P35052 A0A024R7J0 B2R6E2 X5DNK3 P42338 P21333 O75369 Q9UBS0 P26038 B4DW52 A0A024R9Q1 A0A087WUF6 A0A024R462 P36873 P23443
ko00250	Alanine, aspartate and glutamate metabolism	4	23	0.560224	0.336208	0.292677	0.959686	OVER	P15104 A0A024RAD8 P00966 B4DY32
ko01230	Biosynthesis of amino acids	9	62	1.2605	0.9063	0.293674	0.959686	OVER	Q9NZ23 P15104 V9HWD9 V9HWJ2 A0A140VK56 A0A024R5Z9 P00966 A0A024R5C5 A0A024RAV0
ko04010	MAPK signaling pathway	16	121	2.2409	1.76875	0.294382	0.959686	OVER	B5BU16 Q9BUB5 Q12933 U6FVB0 P49137 A0A024R7J0 X5DNK3 A4CYL7 P21333 Q00653 Q13177 O75369 A8K2S1 A0A087WUF6 P15514 P01583
ko00564	Glycerophospholipid metabolism	6	40	0.840336	0.58471	0.302841	0.959686	OVER	B3KM95 Q13574 Q9NPB8 A8K2S1 Q9NUQ2 B3KY94
ko04670	Leukocyte transendothelial migration	9	64	1.2605	0.935536	0.306874	0.959686	OVER	P13612 P08754 B7Z5W1 P42338 P24844 P26038 B4DW52 P12814 K7EJH8
ko04722	Neurotrophin signaling pathway	4	66	0.560224	0.964771	0.312738	0.959686	UNDER	A0A024R4C3 U6FVB0 P49137 P42338
ko03050	Proteasome	2	42	0.280112	0.613945	0.313168	0.959686	UNDER	P40306 A0A140VJT2
ko05100	Bacterial invasion of epithelial cells	4	67	0.560224	0.979389	0.313726	0.959686	UNDER	B4DRL5 P42338 B4DW52 A0A024R462
ko04062	Chemokine signaling pathway	4	67	0.560224	0.979389	0.313726	0.959686	UNDER	P42224 P08754 A0A024R7J0 P42338
ko04740	Olfactory transduction	2	11	0.280112	0.160795	0.321277	0.959686	OVER	A0A126GW78 A0A024R7J0
ko00720	Carbon fixation pathways in prokaryotes	2	11	0.280112	0.160795	0.321277	0.959686	OVER	V9HWJ2 A0A024R5C5
ko00350	Tyrosine metabolism	2	11	0.280112	0.160795	0.321277	0.959686	OVER	Q6PKA6 P47895
ko04974	Protein digestion and absorption	4	25	0.560224	0.365444	0.323971	0.959686	OVER	Q8NFW1 J3KPF3 D3DRA2 A0A024R0W3
ko00561	Glycerolipid metabolism	4	25	0.560224	0.365444	0.323971	0.959686	OVER	P05091 Q13574 P14550 Q9NUQ2
ko05212	Pancreatic cancer	7	49	0.980392	0.71627	0.347967	0.991834	OVER	P42224 Q00534 X5DNK3 P42338 Q9UBS0 P23443 Q07817
ko04910	Insulin signaling pathway	11	79	1.54062	1.1548	0.351122	0.991834	OVER	Q9BUB5 Q14254 Q53HQ0 A0A024R7J0 Q9BTI6 A4CYL7 P42338 Q9UBS0 A0A024RBN1 P36873 P23443
ko05150	Staphylococcus aureus infection	1	4	0.140056	0.058471	0.356618	0.991834	OVER	V9HWA9
ko00592	alpha-Linolenic acid metabolism	1	4	0.140056	0.058471	0.356618	0.991834	OVER	A8K2S1
ko00625	Chloroalkane and chloroalkene degradation	1	4	0.140056	0.058471	0.356618	0.991834	OVER	P05091
ko04933	AGE-RAGE signaling pathway in diabetic complications	7	50	0.980392	0.730887	0.356986	0.991834	OVER	P42224 P42338 A0A024R462 A0A024QYT5 P01583 P13726 B2R9M7
ko04060	Cytokine-cytokine receptor interaction	2	12	0.280112	0.175413	0.361108	0.991834	OVER	Q99650 P01583
ko00310	Lysine degradation	1	30	0.140056	0.438532	0.362123	0.991834	UNDER	P05091
ko04728	Dopaminergic synapse	3	51	0.420168	0.745505	0.363251	0.991834	UNDER	P08754 A0A024R7J0 P36873
ko04931	Insulin resistance	8	55	1.12045	0.803976	0.370714	1	OVER	P42338 O60502 Q9UBS0 A0A024RBN1 P36873 P23443 Q59GX2 B2R9M7
ko00480	Glutathione metabolism	5	32	0.70028	0.467768	0.375615	1	OVER	Q8TE01 V9HWJ2 P52209 V9HWE9 D6W4Z6
ko04151	PI3K-Akt signaling pathway	16	126	2.2409	1.84184	0.378182	1	OVER	P13612 Q00534 U6FVB0 Q99650 X5DNK3 P42338 Q9UBS0 A0A024R9Q1 A0A087WUF6 A0A024R462 A0A0S2Z3R6 Q13753 P23443 B0YJ32 Q07817 P15514
ko05145	Toxoplasmosis	8	57	1.12045	0.833212	0.380255	1	OVER	B5BU16 P42224 P08754 J3KMZ9 A0A0S2Z3R6 Q13753 B0YJ32 Q07817
ko05167	Kaposi's sarcoma-associated herpesvirus infection	12	92	1.68067	1.34483	0.390374	1	OVER	B5BU16 P42224 Q00534 Q12933 P49137 Q92793 O15455 P42338 J9TPG6 A0A087WUF6 V9HWA9 P35354
ko04115	p53 signaling pathway	5	34	0.70028	0.497003	0.394753	1	OVER	Q00534 A0A024R4C3 A0A024R9Q1 A0A024QYT5 D6W4Z6
ko04152	AMPK signaling pathway	4	62	0.560224	0.9063	0.404206	1	UNDER	P42338 Q9UBS0 A0A024RBN1 P23443
ko04930	Type II diabetes mellitus	3	17	0.420168	0.248502	0.411841	1	OVER	A0A024R5Z9 P42338 B2R9M7
ko05162	Measles	9	67	1.2605	0.979389	0.419155	1	OVER	P42224 Q00534 H0Y9P0 A0A024R4C3 P42338 P26038 O95786 A8KA76 P01583
ko00930	Caprolactam degradation	1	5	0.140056	0.0730887	0.423808	1	OVER	P14550
ko00515	Mannose type O-glycan biosynthesis	1	5	0.140056	0.0730887	0.423808	1	OVER	A0A024R5F9
ko00380	Tryptophan metabolism	3	18	0.420168	0.263119	0.425438	1	OVER	P48775 P05091 Q16719
ko04659	Th17 cell differentiation	2	37	0.280112	0.540857	0.425618	1	UNDER	P42224 A8K4S9
ko04928	Parathyroid hormone synthesis, secretion and action	2	39	0.280112	0.570092	0.428143	1	UNDER	P08754 A0A024R7J0
ko05120	Epithelial cell signaling in Helicobacter pylori infection	2	40	0.280112	0.58471	0.431428	1	UNDER	B7Z5W1 Q93050
ko04976	Bile secretion	3	19	0.420168	0.277737	0.440941	1	OVER	A0A024R7J0 J3KMZ9 Q59GX2
ko00980	Metabolism of xenobiotics by cytochrome P450	3	19	0.420168	0.277737	0.440941	1	OVER	Q6PKA6 P47895 V9HWE9
ko00410	beta-Alanine metabolism	3	19	0.420168	0.277737	0.440941	1	OVER	Q6PKA6 P47895 P05091
ko04211	Longevity regulating pathway	6	43	0.840336	0.628563	0.448381	1	OVER	A0A024R7J0 P42338 Q9UBS0 A0A024RBN1 P23443 A0A024R128
ko01521	EGFR tyrosine kinase inhibitor resistance	6	44	0.840336	0.643181	0.456111	1	OVER	X5DNK3 P42338 Q9UBS0 A0A087WUF6 P23443 Q07817
ko05231	Choline metabolism in cancer	6	44	0.840336	0.643181	0.456111	1	OVER	Q13574 Q9NPB8 P42338 A8K2S1 Q9UBS0 P23443
ko05230	Central carbon metabolism in cancer	6	44	0.840336	0.643181	0.456111	1	OVER	Q01650 U6FVB0 A0A024R5Z9 X5DNK3 P42338 Q59GX2
ko04970	Salivary secretion	3	20	0.420168	0.292355	0.457978	1	OVER	A0A024R7J0 P23634 Q9UGM3
ko00010	Glycolysis / Gluconeogenesis	6	45	0.840336	0.657799	0.464736	1	OVER	Q9NZ23 Q6PKA6 P47895 P05091 P14550 A0A024R5Z9
ko04911	Insulin secretion	3	21	0.420168	0.306973	0.476219	1	OVER	A0A024R7J0 Q59GX2 P20336
ko04138	Autophagy - yeast	3	47	0.420168	0.687034	0.476846	1	UNDER	C9JJN9 A0A024R7J0 E7EVC7
ko05220	Chronic myeloid leukemia	3	49	0.420168	0.71627	0.479333	1	UNDER	Q00534 P42338 Q07817
ko05200	Pathways in cancer	24	201	3.36134	2.93817	0.481597	1	OVER	P42224 Q00534 Q12933 U6FVB0 B2R9H9 P08754 A0A024R7J0 V9HWE9 Q92793 X5DNK3 A8K4S9 P42338 Q00653 A0A024QZI5 Q9UBS0 A0A087WUF6 A0A024R462 A0A0S2Z3R6 Q13753 P23443 Q59GX2 B0YJ32 Q07817 P35354
ko04975	Fat digestion and absorption	1	6	0.140056	0.0877065	0.483989	1	OVER	C0JYY2
ko00534	Glycosaminoglycan biosynthesis - heparan sulfate / heparin	1	6	0.140056	0.0877065	0.483989	1	OVER	Q16394
ko05219	Bladder cancer	3	22	0.420168	0.32159	0.495365	1	OVER	B2RBL3 X5DNK3 A0A024R9Q1
ko00030	Pentose phosphate pathway	3	22	0.420168	0.32159	0.495365	1	OVER	V9HWD9 P52209 A0A140VK56
ko04146	Peroxisome	7	53	0.980392	0.774741	0.49591	1	OVER	V9HWJ2 Q9UKG9 B2R761 P35914 P43155 Q9NUI1 O14832
ko04261	Adrenergic signaling in cardiomyocytes	7	53	0.980392	0.774741	0.49591	1	OVER	P08754 A0A024R7J0 P23634 P67936 A0A0K0K1I0 P36873 D9YZV5
ko00260	Glycine, serine and threonine metabolism	1	23	0.140056	0.336208	0.504911	1	UNDER	P23434
ko04330	Notch signaling pathway	1	24	0.140056	0.350826	0.505917	1	UNDER	Q92793
ko05164	Influenza A	12	98	1.68067	1.43254	0.507114	1	OVER	B5BU16 P42224 Q05823 Q92793 O15455 P42338 B4DW52 Q13217 A8K7D9 O95786 A8KA76 P01583
ko00640	Propanoate metabolism	1	25	0.140056	0.365444	0.50893	1	UNDER	A0A0K2GN21
ko04972	Pancreatic secretion	1	25	0.140056	0.365444	0.50893	1	UNDER	P23634
ko04068	FoxO signaling pathway	4	60	0.560224	0.877065	0.521278	1	UNDER	Q92793 P42338 B2R841 A0A024RBN1
ko04530	Tight junction	13	107	1.82073	1.5641	0.524195	1	OVER	A0A024R7J0 B7Z5W1 X5DNK3 P24844 Q5JTD0 P26038 B4DW52 P16989 P35579 A0A024RBN1 P12814 K7EJH8 B2R9M7
ko04916	Melanogenesis	4	28	0.560224	0.409297	0.528151	1	OVER	B2R9H9 P08754 A0A024R7J0 Q92793
ko04925	Aldosterone synthesis and secretion	4	29	0.560224	0.423915	0.537348	1	OVER	A0A024R7J0 P23634 J3KMZ9 B2R9M7
ko04918	Thyroid hormone synthesis	4	29	0.560224	0.423915	0.537348	1	OVER	Q8TE01 A0A024R7J0 P13667 V9HWB4
ko00910	Nitrogen metabolism	1	7	0.140056	0.102324	0.537893	1	OVER	P15104
ko00053	Ascorbate and aldarate metabolism	1	7	0.140056	0.102324	0.537893	1	OVER	P05091
ko04024	cAMP signaling pathway	8	64	1.12045	0.935536	0.538285	1	OVER	A8K4F0 P08754 A0A024R7J0 Q92793 P23634 P42338 P24844 P36873
ko04921	Oxytocin signaling pathway	8	64	1.12045	0.935536	0.538285	1	OVER	P08754 A0A024R7J0 P24844 A8K2S1 B4DW52 A0A024RBN1 P36873 P35354
ko04114	Oocyte meiosis	8	65	1.12045	0.950153	0.544123	1	OVER	A0A024R7J0 D3DQM9 B2R841 Q12834 Q99640 O14965 P36873 Q14674
ko04623	Cytosolic DNA-sensing pathway	4	30	0.560224	0.438532	0.547652	1	OVER	Q9Y2Y1 B2R4H6 P62875 O95786
ko04726	Serotonergic synapse	4	30	0.560224	0.438532	0.547652	1	OVER	P08754 A0A024R7J0 A8K2S1 P35354
ko04721	Synaptic vesicle cycle	4	31	0.560224	0.45315	0.558902	1	OVER	Q13277 P61764 Q93050 P20336
ko05161	Hepatitis B	9	74	1.2605	1.08171	0.567617	1	OVER	P42224 Q00534 Q92793 A0A0S2Z3Z5 A8K4S9 O15455 P42338 O95786 A8KA76
ko04917	Prolactin signaling pathway	2	33	0.280112	0.482386	0.573225	1	UNDER	P42224 P42338
ko05214	Glioma	2	35	0.280112	0.511621	0.576561	1	UNDER	Q00534 P42338
ko05416	Viral myocarditis	2	35	0.280112	0.511621	0.576561	1	UNDER	A0A024R2W4 B4DW52
ko05213	Endometrial cancer	2	35	0.280112	0.511621	0.576561	1	UNDER	X5DNK3 P42338
ko04142	Lysosome	10	80	1.40056	1.16942	0.578735	1	OVER	P09668 P17900 Q59EN5 Q59GR1 P51688 Q99732 A0A024R8Q1 A0A1U9X836 Q93050 P11117
ko01212	Fatty acid metabolism	2	36	0.280112	0.526239	0.58005	1	UNDER	D4QEZ8 P55084
ko04657	IL-17 signaling pathway	5	37	0.70028	0.540857	0.584628	1	OVER	X6R8F3 Q12933 P17676 B2R9B4 P35354
ko00730	Thiamine metabolism	1	8	0.140056	0.116942	0.586173	1	OVER	D3YTI2
ko01110	Biosynthesis of secondary metabolites	28	243	3.92157	3.55211	0.592578	1	OVER	Q9NZ23 Q6PKA6 B3KM95 V9HWD9 D4QEZ8 P47895 P05091 V9HWJ2 Q13574 P06132 P52209 A0A0K2GN21 P14550 A0A140VK56 A0A024R5Z9 P23434 P00966 P55084 Q969T7 O00154 A8K2S1 A0A024RAV0 Q9NUQ2 A0A1W2PQ47 B4DY32 A0A024R275 Q01581 Q53Z63
ko05134	Legionellosis	5	39	0.70028	0.570092	0.596678	1	OVER	B9VJ68 Q05639 Q00653 V9HWA9 I1VE18
ko04213	Longevity regulating pathway - multiple species	5	39	0.70028	0.570092	0.596678	1	OVER	A0A024R7J0 P42338 Q9UBS0 A0A024RBN1 P23443
ko00983	Drug metabolism - other enzymes	5	40	0.70028	0.58471	0.603964	1	OVER	B2RBL3 V9HWE9 Q16831 D6W4Z6 Q53HM1
ko04714	Thermogenesis	20	172	2.80112	2.51425	0.612594	1	OVER	Q9B2Z9 A0A024RBN6 G5D8C8 P10606 A4GYN5 E5E079 O00483 A0A024R7J0 P30049 P15954 P14854 Q9Y6N1 Q3MHU6 H0UI06 Q9UBS0 B4DW52 A0A024RBN1 P56134 P56181 P23443
ko04391	Hippo signaling pathway - fly	3	43	0.420168	0.628563	0.619157	1	UNDER	B4DW52 Q9H4B6 Q9NRE2
ko04214	Apoptosis - fly	3	44	0.420168	0.643181	0.620215	1	UNDER	P30536 P20700 Q9H4B6
ko04070	Phosphatidylinositol signaling system	6	47	0.840336	0.687034	0.628558	1	OVER	A0A0B4J1S8 B3KM95 Q13574 P42338 B3KY94 Q9NYA4
ko04012	ErbB signaling pathway	6	48	0.840336	0.701652	0.632879	1	OVER	X5DNK3 P42338 Q13177 Q9UBS0 P23443 P15514
ko05030	Cocaine addiction	2	13	0.280112	0.190031	0.638311	1	OVER	P08754 A0A024R7J0
ko00100	Steroid biosynthesis	2	13	0.280112	0.190031	0.638311	1	OVER	A0A1W2PQ47 Q15800
ko00220	Arginine biosynthesis	2	13	0.280112	0.190031	0.638311	1	OVER	P15104 P00966
ko04926	Relaxin signaling pathway	4	53	0.560224	0.774741	0.652831	1	UNDER	P08754 A0A024R7J0 P42338 Q13707
ko04914	Progesterone-mediated oocyte maturation	7	57	0.980392	0.833212	0.660995	1	OVER	P08754 A0A024R7J0 P42338 D3DQM9 B2R841 Q99640 O14965
ko04640	Hematopoietic cell lineage	2	15	0.280112	0.219266	0.66528	1	OVER	P13612 P01583
ko01210	2-Oxocarboxylic acid metabolism	2	15	0.280112	0.219266	0.66528	1	OVER	V9HWJ2 A0A024RAV0
ko00600	Sphingolipid metabolism	2	16	0.280112	0.233884	0.680259	1	OVER	A0A1U9X836 Q9BX95
ko05032	Morphine addiction	2	16	0.280112	0.233884	0.680259	1	OVER	P08754 A0A024R7J0
ko04071	Sphingolipid signaling pathway	5	65	0.70028	0.950153	0.681547	1	UNDER	Q12933 P08754 P42338 Q9BX95 B2R9M7
ko04360	Axon guidance	8	66	1.12045	0.964771	0.683641	1	OVER	O75051 P08754 Q8TE77 O15031 P42338 Q13177 A0A1C7CYX9 P51805
ko05160	Hepatitis C	8	69	1.12045	1.00862	0.692704	1	OVER	P42224 Q12933 Q05823 O15455 P42338 J3KMZ9 O95786 P09914
ko04927	Cortisol synthesis and secretion	2	17	0.280112	0.248502	0.695766	1	OVER	A0A024R7J0 J3KMZ9
ko00062	Fatty acid elongation	2	17	0.280112	0.248502	0.695766	1	OVER	P55084 O00154
ko04924	Renin secretion	2	17	0.280112	0.248502	0.695766	1	OVER	P08754 A0A024R7J0
ko04919	Thyroid hormone signaling pathway	6	72	0.840336	1.05248	0.699284	1	UNDER	P42224 A0A024R7J0 Q92793 P42338 B4DW52 Q59GX2
ko05418	Fluid shear stress and atherosclerosis	9	77	1.2605	1.12557	0.706559	1	OVER	B5BU16 Q9HBA0 P35052 V9HWE9 P00966 B3KMR4 P42338 B4DW52 P01583
ko05031	Amphetamine addiction	2	18	0.280112	0.263119	0.711527	1	OVER	A0A024R7J0 P36873
ko04745	Phototransduction - fly	1	19	0.140056	0.277737	0.71362	1	UNDER	B4DW52
ko04961	Endocrine and other factor-regulated calcium reabsorption	1	20	0.140056	0.292355	0.71501	1	UNDER	A0A024R7J0
ko00860	Porphyrin and chlorophyll metabolism	1	20	0.140056	0.292355	0.71501	1	UNDER	P06132
ko04215	Apoptosis - multiple species	1	20	0.140056	0.292355	0.71501	1	UNDER	Q07817
ko04621	NOD-like receptor signaling pathway	7	83	0.980392	1.21327	0.717224	1	UNDER	P42224 Q12933 Q05823 B2R7S3 Q96EP0 E7EVC7 Q07817
ko03060	Protein export	1	21	0.140056	0.306973	0.717891	1	UNDER	V9HWB4
ko03410	Base excision repair	1	22	0.140056	0.32159	0.722077	1	UNDER	E5KPM5
ko04210	Apoptosis	8	91	1.12045	1.33021	0.730842	1	UNDER	P09668 Q12933 U6FVB0 A0A0S2Z3Z5 P20700 P42338 B4DW52 Q07817
ko03440	Homologous recombination	3	24	0.420168	0.350826	0.733665	1	OVER	H0Y8I7 Q13472 A0A024R1C2
ko00620	Pyruvate metabolism	3	27	0.420168	0.394679	0.756734	1	OVER	P05091 A0A024R5Z9 A0A024R5C5
ko05014	Amyotrophic lateral sclerosis (ALS)	3	27	0.420168	0.394679	0.756734	1	OVER	B5BU16 Q96Q42 Q07817
ko03320	PPAR signaling pathway	2	28	0.280112	0.409297	0.762755	1	UNDER	A0A024RAU0 B2R761
ko00020	Citrate cycle (TCA cycle)	2	28	0.280112	0.409297	0.762755	1	UNDER	V9HWJ2 A0A024R5C5
ko04730	Long-term depression	2	29	0.280112	0.423915	0.762997	1	UNDER	P08754 A8K2S1
ko04658	Th1 and Th2 cell differentiation	2	30	0.280112	0.438532	0.764149	1	UNDER	P42224 A8K4S9
ko00270	Cysteine and methionine metabolism	2	30	0.280112	0.438532	0.764149	1	UNDER	Q9BV57 A0A024RAV0
ko04370	VEGF signaling pathway	4	34	0.560224	0.497003	0.776367	1	OVER	P49137 P42338 A8K2S1 P35354
ko05169	Epstein-Barr virus infection	13	142	1.82073	2.07572	0.780856	1	UNDER	B5BU16 Q9Y2Y1 P36954 Q12933 Q9UMZ1 A0A024R7J0 Q92793 B2R4H6 P62875 P42338 Q00653 P62487 O95786
ko04912	GnRH signaling pathway	3	40	0.420168	0.58471	0.794389	1	UNDER	B5BU16 A0A024R7J0 A8K2S1
ko04550	Signaling pathways regulating pluripotency of stem cells	3	41	0.420168	0.599328	0.795946	1	UNDER	B2R9H9 P42338 A0A087WUF6
ko05215	Prostate cancer	3	41	0.420168	0.599328	0.795946	1	UNDER	Q92793 X5DNK3 P42338
ko01130	Biosynthesis of antibiotics	16	169	2.2409	2.4704	0.798748	1	UNDER	Q9NZ23 V9HWD9 P05091 V9HWJ2 P52209 A0A0K2GN21 P14550 A0A140VK56 A0A024R5Z9 P23434 P00966 P55084 A0A024RAV0 A0A1W2PQ47 Q01581 Q15800
ko04620	Toll-like receptor signaling pathway	5	43	0.70028	0.628563	0.800555	1	OVER	B5BU16 P42224 O15455 P42338 B9VJ68
ko01524	Platinum drug resistance	5	45	0.70028	0.657799	0.806881	1	OVER	V9HWE9 X5DNK3 P42338 P11388 Q07817
ko04212	Longevity regulating pathway - worm	5	45	0.70028	0.657799	0.806881	1	OVER	B5BU16 A8K0Z3 P42338 Q9UBS0 P23443
ko04310	Wnt signaling pathway	4	49	0.560224	0.71627	0.814481	1	UNDER	B2R9H9 A0A024R7J0 Q92793 B2R9B4
ko05210	Colorectal cancer	4	51	0.560224	0.745505	0.816688	1	UNDER	P42338 Q9UBS0 P23443 P15514
ko04668	TNF signaling pathway	6	52	0.840336	0.760123	0.818364	1	OVER	B5BU16 Q12933 P17676 A0A0S2Z3Z5 P42338 P35354
ko04934	Cushing's syndrome	6	53	0.840336	0.774741	0.820389	1	OVER	Q00534 B2R9H9 P08754 A0A024R7J0 J3KMZ9 A0A024R5D2
ko05226	Gastric cancer	6	54	0.840336	0.789358	0.822736	1	OVER	B2R9H9 X5DNK3 P42338 Q9UBS0 A0A087WUF6 P23443
ko04611	Platelet activation	6	68	0.840336	0.994007	0.842043	1	UNDER	P08754 A0A024R7J0 P42338 A8K2S1 B4DW52 P36873
ko04723	Retrograde endocannabinoid signaling	8	71	1.12045	1.03786	0.844342	1	OVER	Q9B2Z9 A4GYN5 P08754 O00483 A0A024R7J0 Q3MHU6 P56181 P35354
ko04150	mTOR signaling pathway	7	76	0.980392	1.11095	0.851666	1	UNDER	Q01650 J3KPF3 B2R9H9 Q9BPZ7 P42338 Q9UBS0 P23443
ko05225	Hepatocellular carcinoma	8	87	1.12045	1.27174	0.860036	1	UNDER	Q00534 B2R9H9 V9HWE9 P42338 Q9UBS0 B4DW52 P23443 Q07817
ko04218	Cellular senescence	8	88	1.12045	1.28636	0.860365	1	UNDER	B5BU16 Q00534 Q9HBA0 P49137 P42338 P36873 A0A024QYT5 P01583
ko05166	HTLV-I infection	12	111	1.68067	1.62257	0.875391	1	OVER	P30536 B2R9H9 A0A024R7J0 Q92793 P42338 Q00653 Q12834 Q08AM6 Q59GX2 Q07817 B2R9B4 O60566
ko05010	Alzheimer's disease	13	122	1.82073	1.78337	0.881461	1	OVER	Q9NZ23 A0A024RBN6 G5D8C8 P10606 E5E079 O00483 P30049 P15954 P14854 Q3MHU6 H0UI06 F8W914 P56181
ko05412	Arrhythmogenic right ventricular cardiomyopathy (ARVC)	4	40	0.560224	0.58471	1	1	UNDER	P13612 A0A024R2W4 B4DLJ5 B4DW52
ko04664	Fc epsilon RI signaling pathway	3	34	0.420168	0.497003	1	1	UNDER	B5BU16 P42338 A8K2S1
ko04015	Rap1 signaling pathway	8	84	1.12045	1.22789	1	1	UNDER	A8MQ07 B5BU16 P08754 O43166 P42338 B4DW52 A0A024R9Q1 A0A087WUF6
ko00790	Folate biosynthesis	1	13	0.140056	0.190031	1	1	UNDER	Q9H0N5
ko04720	Long-term potentiation	3	33	0.420168	0.482386	1	1	UNDER	A0A024R7J0 Q92793 P36873
ko05152	Tuberculosis	7	73	0.980392	1.0671	1	1	UNDER	P42224 P17676 Q92793 A0A0S2Z3Z5 Q93050 V9HWA9 P01583
ko00562	Inositol phosphate metabolism	4	38	0.560224	0.555474	1	1	OVER	A0A0B4J1S8 P42338 B3KY94 Q9NYA4
ko04978	Mineral absorption	1	16	0.140056	0.233884	1	1	UNDER	P51788
ko05133	Pertussis	3	30	0.420168	0.438532	1	1	UNDER	P08754 V9HWA9 P01583
ko05332	Graft-versus-host disease	1	12	0.140056	0.175413	1	1	UNDER	P01583
ko05217	Basal cell carcinoma	1	13	0.140056	0.190031	1	1	UNDER	B2R9H9
ko05144	Malaria	1	13	0.140056	0.190031	1	1	UNDER	A0A024R9Q1
ko04940	Type I diabetes mellitus	1	16	0.140056	0.233884	1	1	UNDER	P01583
ko00330	Arginine and proline metabolism	2	23	0.280112	0.336208	1	1	UNDER	A0A024RAD8 P05091
ko05132	Salmonella infection	6	60	0.840336	0.877065	1	1	UNDER	B0I1S0 P21333 B9VJ68 O75369 B4DW52 P01583
ko00500	Starch and sucrose metabolism	1	17	0.140056	0.248502	1	1	UNDER	A0A024R8Q1
ko04113	Meiosis - yeast	4	46	0.560224	0.672416	1	1	UNDER	A0A024R7J0 Q12834 P36873 Q14674
ko05211	Renal cell carcinoma	4	44	0.560224	0.643181	1	1	UNDER	Q92793 P42338 Q13177 Q59GX2
ko04540	Gap junction	4	39	0.560224	0.570092	1	1	UNDER	P08754 A0A024R7J0 Q9BUF5 A0A183YE00
ko04962	Vasopressin-regulated water reabsorption	3	29	0.420168	0.423915	1	1	UNDER	Q92482 A0A024R7J0 B0I1S0
ko00071	Fatty acid degradation	3	30	0.420168	0.438532	1	1	UNDER	D4QEZ8 P05091 P55084
ko05218	Melanoma	3	33	0.420168	0.482386	1	1	UNDER	Q00534 P42338 A0A087WUF6
ko05130	Pathogenic Escherichia coli infection	4	46	0.560224	0.672416	1	1	UNDER	B9VJ68 B4DW52 Q9BUF5 A0A183YE00
ko04392	Hippo signaling pathway - multiple species	1	13	0.140056	0.190031	1	1	UNDER	Q9H4B6
ko00565	Ether lipid metabolism	1	14	0.140056	0.204648	1	1	UNDER	A8K2S1
ko00052	Galactose metabolism	1	18	0.140056	0.263119	1	1	UNDER	A0A024R8Q1
ko04320	Dorso-ventral axis formation	1	12	0.140056	0.175413	1	1	UNDER	D3DQM9
ko04920	Adipocytokine signaling pathway	3	32	0.420168	0.467768	1	1	UNDER	Q12933 A0A024RBN1 Q59GX2
ko00770	Pantothenate and CoA biosynthesis	1	9	0.140056	0.13156	1	1	OVER	A0A024RAV0
ko04341	Hedgehog signaling pathway - fly	1	16	0.140056	0.233884	1	1	UNDER	A0A024R7J0
ko05110	Vibrio cholerae infection	4	42	0.560224	0.613945	1	1	UNDER	A0A024R7J0 P13667 Q93050 B4DW52
ko00531	Glycosaminoglycan degradation	1	10	0.140056	0.146177	1	1	UNDER	P51688
ko04710	Circadian rhythm	1	12	0.140056	0.175413	1	1	UNDER	A0A024RBN1
ko01523	Antifolate resistance	1	18	0.140056	0.263119	1	1	UNDER	A0A024R5H1
ko01522	Endocrine resistance	5	52	0.70028	0.760123	1	1	UNDER	A0A024R7J0 X5DNK3 P42338 Q9UBS0 P23443
ko05216	Thyroid cancer	2	25	0.280112	0.365444	1	1	UNDER	U6FVB0 A0A024QZI5
ko04020	Calcium signaling pathway	4	41	0.560224	0.599328	1	1	UNDER	A0A024R7J0 P23634 X5DNK3 B3KUB5
ko02020	Two-component system	1	9	0.140056	0.13156	1	1	OVER	P15104
ko04022	cGMP-PKG signaling pathway	5	55	0.70028	0.803976	1	1	UNDER	P08754 P23634 P24844 P36873 B2R9M7
ko04216	Ferroptosis	3	29	0.420168	0.423915	1	1	UNDER	J3KPF3 A0A024QZI5 A6NCE7
ko04666	Fc gamma R-mediated phagocytosis	5	50	0.70028	0.730887	1	1	UNDER	P29966 P42338 Q9UBS0 P23443 B2R9M7
ko04922	Glucagon signaling pathway	5	51	0.70028	0.745505	1	1	UNDER	A0A024R7J0 Q92793 A0A024R5Z9 A0A024RBN1 Q59GX2
ko04973	Carbohydrate digestion and absorption	1	13	0.140056	0.190031	1	1	UNDER	P42338
ko00512	Mucin type O-glycan biosynthesis	1	9	0.140056	0.13156	1	1	OVER	B2R8E9
ko04713	Circadian entrainment	2	21	0.280112	0.306973	1	1	UNDER	P08754 A0A024R7J0
ko04966	Collecting duct acid secretion	1	14	0.140056	0.204648	1	1	UNDER	Q93050
ko04340	Hedgehog signaling pathway	1	18	0.140056	0.263119	1	1	UNDER	A0A024R7J0
ko04960	Aldosterone-regulated sodium reabsorption	1	16	0.140056	0.233884	1	1	UNDER	P42338
ko05223	Non-small cell lung cancer	4	42	0.560224	0.613945	1	1	UNDER	Q00534 P49789 X5DNK3 P42338
ko00040	Pentose and glucuronate interconversions	1	9	0.140056	0.13156	1	1	OVER	P14550
ko04014	Ras signaling pathway	8	79	1.12045	1.1548	1	1	UNDER	A8MQ07 U6FVB0 A0A024R7J0 P42338 Q13177 A8K2S1 A0A087WUF6 Q07817
ko04971	Gastric acid secretion	2	25	0.280112	0.365444	1	1	UNDER	P08754 A0A024R7J0
ko00514	Other types of O-glycan biosynthesis	1	10	0.140056	0.146177	1	1	UNDER	A8K3W7
ko05142	Chagas disease (American trypanosomiasis)	4	46	0.560224	0.672416	1	1	UNDER	P08754 P42338 A0A024QYT5 V9HWA9
ko04110	Cell cycle	8	77	1.12045	1.12557	1	1	UNDER	P30291 Q00534 Q92793 B2R841 Q12834 Q99640 Q14674 O60566
ko04136	Autophagy - other	2	21	0.280112	0.306973	1	1	UNDER	E7EVC7 A0A024R128
ko04725	Cholinergic synapse	3	31	0.420168	0.45315	1	1	UNDER	P08754 A0A024R7J0 P42338
ko04520	Adherens junction	6	58	0.840336	0.847829	1	1	UNDER	Q15223 Q92793 X5DNK3 B4DW52 P12814 K7EJH8
ko04625	C-type lectin receptor signaling pathway	5	50	0.70028	0.730887	1	1	UNDER	P42224 P49137 P42338 Q00653 P35354
ko04130	SNARE interactions in vesicular transport	3	28	0.420168	0.409297	1	1	OVER	A0A024R074 Q13277 I1VE18
ko00710	Carbon fixation in photosynthetic organisms	2	20	0.280112	0.292355	1	1	UNDER	Q9NZ23 V9HWD9
ko04810	Regulation of actin cytoskeleton	12	121	1.68067	1.76875	1	1	UNDER	P13612 Q8TE77 P42338 Q13177 P24844 P26038 B4DW52 A0A087WUF6 A0A024R462 P12814 P36873 K7EJH8
ko04145	Phagosome	9	91	1.2605	1.33021	1	1	UNDER	A0A024RAU0 B0I1S0 Q93050 B4DW52 A0A024R9Q1 Q9BUF5 V9HWA9 I1VE18 A0A183YE00
ko01040	Biosynthesis of unsaturated fatty acids	1	14	0.140056	0.204648	1	1	UNDER	O00154
ko05221	Acute myeloid leukemia	3	34	0.420168	0.497003	1	1	UNDER	P42338 Q9UBS0 P23443
ko01120	Microbial metabolism in diverse environments	13	127	1.82073	1.85645	1	1	UNDER	Q9NZ23 P15104 Q6PKA6 V9HWD9 D4QEZ8 P47895 P05091 V9HWJ2 P52209 P14550 A0A140VK56 A0A024R5Z9 A0A024R5C5
ko04072	Phospholipase D signaling pathway	5	52	0.70028	0.760123	1	1	UNDER	Q13574 P42338 A8K2S1 Q9NUQ2 B2RCD2
ko04390	Hippo signaling pathway	7	68	0.980392	0.994007	1	1	UNDER	A0A024R4C3 B2R9H9 B4DW52 Q9H4B6 P36873 A0A024QYT5 P15514
ko05323	Rheumatoid arthritis	2	22	0.280112	0.32159	1	1	UNDER	Q93050 P01583
ko00900	Terpenoid backbone biosynthesis	1	15	0.140056	0.219266	1	1	UNDER	Q01581
ko04140	Autophagy - animal	8	80	1.12045	1.16942	1	1	UNDER	A0A024R7J0 P42338 Q9UBS0 E7EVC7 P23443 Q07817 A0A024R128 Q9NYA4
ko01200	Carbon metabolism	9	93	1.2605	1.35945	1	1	UNDER	Q9NZ23 V9HWD9 D4QEZ8 V9HWJ2 P52209 A0A140VK56 A0A024R5Z9 P23434 A0A024R5C5
ko00630	Glyoxylate and dicarboxylate metabolism	2	21	0.280112	0.306973	1	1	UNDER	P15104 P23434
ko03460	Fanconi anemia pathway	2	23	0.280112	0.336208	1	1	UNDER	Q13472 A0A024R1C2
