# Supplementary material for: Proteomic Analysis Reveals That Placenta-Specific Protein 9 Inhibits Proliferation and Stimulates Motility of Human Bronchial Epithelial Cells
Source: Front Oncol. 2021 May 28;11:628480. doi: 10.3389/fonc.2021.628480 (PMC8194706; doi:10.3389/fonc.2021.628480)
Supplement: Supplementary Figure 1 — Global characteristics of peptide properties identified in iTRAQ. (A) Normalized Mascot ion score distributions. (B) Normalized molecular weight distribution. (C) Normalized isoelectric point distribution. (D) Distribution of the lengths of identified peptides. (E) Distribution of protein sequence coverage distribution. (F) Peptide count distribution. (G) Protein ratio distribution between the 16HBE-GFP-Plac9 and 16HBE-GFP lines. [file DataSheet_1.zip › Table S4.xlsx]

## Sheet: 587 proteins annotations
Table S4. Detailed information of 587 proteins analyzed with STRING
#node	identifier	domain_summary_url	annotation	other_names_and_aliases
FUCA2	9606.ENSP00000002165	https://smart.embl.de/smart/DDvec.cgi?smart=467:Alpha_L_fucos(33|413)+	Plasma alpha-L-fucosidase; Alpha-L-fucosidase is responsible for hydrolyzing the alpha-1,6-linked fucose joined to the reducing-end N- acetylglucosamine of the carbohydrate moieties of glycoproteins; Belongs to the glycosyl hydrolase 29 family	&#945;-L-fucosidase 2	229950	2519	2519	2519	2519	2519	3.2.1.51	3.2.1.51	AAH03060.1	AAH51268.1	AAQ88915.1	AK075458	AY358551	Alpha-L-fucoside fucohydrolase 2	Alpha-L-fucoside fucohydrolase 2	Alpha-L-fucoside fucohydrolase 2	BAC11633.1	BC003060	BC003060	BC051268	CAB53746.1	CCDS5200	CCDS5200.1	CHEMBL2271	E9PEB6	E9PEB6	E9PEB6	EC 3.2.1.51	ENSG00000001036	ENSG00000001036	ENSG00000001036	ENSG00000001036	ENSP00000002165	ENSP00000002165	ENSP00000002165	ENSP00000343380	ENSP00000356557	ENSP00000356558	ENSP00000394151	ENSP00000398119	ENST00000002165	ENST00000002165	ENST00000002165	ENST00000341946	ENST00000367585
SKAP2	9606.ENSP00000005587	https://smart.embl.de/smart/DDvec.cgi?smart=359:PH(117|221)+SH3(300|357)+	Src kinase-associated phosphoprotein 2; May be involved in B-cell and macrophage adhesion processes. In B-cells, may act by coupling the B-cell receptor (BCR) to integrin activation. May play a role in src signaling pathway; Belongs to the SKAP family	3OMH	3OMH	3OMH	8935	8935	8935	8935	8935	A4D173	A4D173	A4D173	A4D173	AAC39924.1	AAC99296.1	AAH02893.1	AAH36044.1	AAS02033.1	AAS07536.1	AB014486	AC003999	AC011299	AC073472	AC091698	AF051323	AF072166	AJ004886	AK222885	AK299317	AK313209	B7Z5R3	BAA36194.1	BAD96605.1	BAG36025.1	BAH12999.1	BC002893	BC036044	C9JQ17	CAA06193.1	CCDS5400	CCDS5400.1	EAL24231.1	EAW93859.1	EAW93860.1	ENSG00000005020	ENSG00000005020	ENSG00000005020
BOD1L1	9606.ENSP00000040738	https://smart.embl.de/smart/DDvec.cgi?smart=3051:Pfam_COMPASS-Shg1(56|152)+COIL(288|310)+COIL(350|374)+COIL(497|527)+COIL(554|599)+COIL(818|841)+AT_hook(2872|2884)+	Biorientation of chromosomes in cell division protein 1-like 1; Component of the fork protection machinery required to protect stalled/damaged replication forks from uncontrolled DNA2- dependent resection. Acts by stabilizing RAD51 at stalled replication forks and protecting RAD51 nucleofilaments from the antirecombinogenic activities of FBXO18/FBH1 and BLM. Does not regulate spindle orientation	259282	259282	259282	259282	259282	AAH16987.1	AAH65546.1	AAH87835.1	AAM94279.1	AB037748	AF528529	AF528529	AK025965	AL137350	BAA92565.2	BAB15299.1	BC016987	BC065546	BC087835	BD1L1_HUMAN	BD1L1_HUMAN	BD1L1_HUMAN	BOD1L	BOD1L	BOD1L	BOD1L	BOD1L	BOD1L	BOD1L	BOD1L	BOD1L1	BOD1L1	BOD1L1	BOD1L1	BOD1L1	BOD1L1	BOD1L1	BOD1L1	BOD1L1	BOD1L1	BOD1L1-001	BOD1L1-001	BOD1L1-001	BOD1L1-002	BOD1L1-002	BOD1L1-002
KRT14	9606.ENSP00000167586	https://smart.embl.de/smart/DDvec.cgi?smart=472:Filament(114|425)+	Keratin, type I cytoskeletal 14; The nonhelical tail domain is involved in promoting KRT5-KRT14 filaments to self-organize into large bundles and enhances the mechanical properties involved in resilience of keratin intermediate filaments in vitro	3861	3861	3861	3861	3861	3TNU	3TNU	3TNU	3TNU	A0A024R1X6	AAB59562.1	AAF04034.1	AAF04035.1	AAF04036.1	AAF04037.1	AAF04038.1	AAF04039.1	AAH02690.1	AAH19097.1	AAH42437.1	AAH94830.1	AAP35850.1	AF186085	AF186086	AF186087	AF186088	AF186089	AF186090	BAA05967.1	BC002690	BC002690	BC019097	BC042437	BC094830	BT007186	CAB000134	CCDS11400	CCDS11400.1	CK14	CK14	Cytokeratin-14	Cytokeratin-14	Cytokeratin-14	D28807	EAW60745.1	EAW60748.1
GLG1	9606.ENSP00000205061	https://smart.embl.de/smart/DDvec.cgi?smart=1203:SIGNAL(1|27)+Pfam_Cys_rich_FGFR(153|212)+Pfam_Cys_rich_FGFR(214|278)+Pfam_Cys_rich_FGFR(289|346)+Pfam_Cys_rich_FGFR(349|413)+Pfam_Cys_rich_FGFR(417|473)+Pfam_Cys_rich_FGFR(478|537)+Pfam_Cys_rich_FGFR(540|604)+Pfam_Cys_rich_FGFR(612|668)+Pfam_Cys_rich_FGFR(669|729)+Pfam_Cys_rich_FGFR(732|788)+Pfam_Cys_rich_FGFR(799|856)+Pfam_Cys_rich_FGFR(857|912)+P…	Golgi apparatus protein 1; Binds fibroblast growth factor and E-selectin (cell- adhesion lectin on endothelial cells mediating the binding of neutrophils)	2734	2734	2734	2734	2734	AAB02178.1	AAB06460.1	AAH60822.1	AC009153	AK172806	AK304156	B7Z8Y4	B7Z8Y4	B7Z8Y4	B7Z8Y4	BAD18777.1	BAH14120.1	BC060822	CCDS32485	CCDS32485.1	CCDS45526	CCDS45526.1	CCDS45527	CCDS45527.1	CFR-1	CFR-1	CFR-1	CFR-1	CFR-1	CFR-1	CFR1	CFR1	CFR1	CFR1	Cysteine-rich fibroblast growth factor receptor	Cysteine-rich fibroblast growth factor receptor	Cysteine-rich fibroblast growth factor receptor	D3DUJ7	D3DUJ7	D3DUJ7	D3DUJ7	E-selectin ligand 1	E-selectin ligand 1	E-selectin ligand 1	EAW95682.1	EAW95683.1
CBX5	9606.ENSP00000209875	https://smart.embl.de/smart/DDvec.cgi?smart=191:CHROMO(19|71)+ChSh(115|177)+	Chromobox protein homolog 5; Component of heterochromatin that recognizes and binds histone H3 tails methylated at 'Lys-9' (H3K9me), leading to epigenetic repression. In contrast, it is excluded from chromatin when 'Tyr-41' of histone H3 is phosphorylated (H3Y41ph). Can interact with lamin-B receptor (LBR). This interaction can contribute to the association of the heterochromatin with the inner n…	23468	23468	23468	23468	23468	3FDT	3FDT	3FDT	3FDT	3I3C	3I3C	3I3C	3I3C	AAA72327.1	AAB26994.1	AAC50553.1	AAH06821.1	ACJ13653.1	AK313506	Antigen p25	Antigen p25	Antigen p25	B2R8T9	B2R8T9	B2R8T9	B2R8T9	BAG36286.1	BC006821	CAB017548	CBX5	CBX5	CBX5	CBX5	CBX5	CBX5	CBX5	CBX5	CBX5	CBX5	CBX5	CBX5-002	CBX5-002	CBX5-002	CBX5-003	CBX5-003	CBX5-003
ATP5D	9606.ENSP00000215375	https://smart.embl.de/smart/DDvec.cgi?smart=168:Pfam_ATP-synt_DE_N(38|119)+COIL(127|161)+	ATP synthase subunit delta, mitochondrial; Mitochondrial membrane ATP synthase (F(1)F(0) ATP synthase or Complex V) produces ATP from ADP in the presence of a proton gradient across the membrane which is generated by electron transport complexes of the respiratory chain. F-type ATPases consist of two structural domains, F(1) - containing the extramembraneous catalytic core, and F(0) - containing …	513	513	AAA08055.1	AAC04304.1	AAH02389.1	AAH04426.1	AAH18079.1	ABB76284.1	AC004221	ATP synthase F1 subunit delta	ATP synthase subunit delta, mitochondrial	ATP synthase subunit delta, mitochondrial	ATP5D	ATP5D	ATP5D	ATP5D	ATP5D	ATP5D	ATP5D	ATP5D	ATP5D	ATP5D-001	ATP5D-001	ATP5D-001	ATP5D-002	ATP5D-002	ATP5D-002	ATP5D-003	ATP5D-003	ATP5D-003	ATP5D-004	ATP5D-004	ATP5D-004	ATP5D-005	ATP5D-005	ATP5D-005	ATP5D-006	ATP5D-006	ATP5D-006	ATP5D-007	ATP5D-007	ATP5D-007	ATP5D-008	ATP5D-008	ATP5D-008	ATP5D-009
CDC34	9606.ENSP00000215574	https://smart.embl.de/smart/DDvec.cgi?smart=236:UBCc(11|174)+	Ubiquitin-conjugating enzyme E2 R1; Accepts ubiquitin from the E1 complex and catalyzes its covalent attachment to other proteins. In vitro catalyzes 'Lys- 48'-linked polyubiquitination. Cooperates with the E2 UBCH5C and the SCF(FBXW11) E3 ligase complex for the polyubiquitination of NFKBIA leading to its subsequent proteasomal degradation. Performs ubiquitin chain elongation building ubiquitin c…	2.3.2.23	2OB4	2OB4	2OB4	2OB4	3RZ3	3RZ3	3RZ3	3RZ3	4MDK	4MDK	4MDK	997	997	997	997	997	A0A024R1Z1	A8K689	A8K689	A8K689	A8K689	AAC37534.1	AAH09850.1	AAH18143.1	AAH23979.1	AAP35305.1	AAT46688.1	AC011531	AK291554	AY650399	BAF84243.1	BC009850	BC018143	BC023979	BT006659	CAB005109	CAB047311	CCDS12030	CCDS12030.1	CDC34	CDC34	CDC34	CDC34	CDC34	CDC34
LZTR1	9606.ENSP00000215739	https://smart.embl.de/smart/DDvec.cgi?smart=840:Pfam_Kelch_1(67|108)+Pfam_Kelch_5(114|155)+Pfam_Kelch_4(174|227)+Pfam_Kelch_1(227|270)+Pfam_Kelch_2(283|328)+BTB(443|574)+BTB(667|768)+	Leucine-zipper-like transcriptional regulator 1; Probable transcriptional regulator that may play a crucial role in embryogenesis; BTB domain containing	8216	8216	8216	8216	8216	AAH26214.2	AC002470	AK296347	AK313502	B2R8T5	B7Z3T9	BAA07508.1	BAG36282.1	BAH12325.1	BC026214	BTB domain containing	BTBD29	BTBD29	BTBD29	BTBD29	CAJ86451.1	CCDS33606	CCDS33606.1	CT841521	D38496	D38496	EAX02923.1	ENSG00000099949	ENSG00000099949	ENSG00000099949	ENSG00000099949	ENSP00000215739	ENSP00000215739	ENSP00000215739	ENSP00000317438	ENSP00000334838	ENSP00000374006	ENSP00000374006	ENSP00000374007	ENSP00000390836	ENSP00000390836	ENSP00000393765	ENSP00000393765	ENSP00000397247	ENSP00000397247	ENSP00000397252
LGALS1	9606.ENSP00000215909	https://smart.embl.de/smart/DDvec.cgi?smart=135:GLECT(3|135)+	Galectin-1; Lectin that binds beta-galactoside and a wide array of complex carbohydrates. Plays a role in regulating apoptosis, cell proliferation and cell differentiation. Inhibits CD45 protein phosphatase activity and therefore the dephosphorylation of Lyn kinase. Strong inducer of T-cell apoptosis; Endogenous ligands	14 kDa laminin-binding protein	14 kDa laminin-binding protein	14 kDa laminin-binding protein	14 kDa lectin	14 kDa lectin	14 kDa lectin	1GZW	1GZW	1GZW	1GZW	1W6M	1W6M	1W6M	1W6M	1W6N	1W6N	1W6N	1W6N	1W6O	1W6O	1W6O	1W6O	1W6P	1W6P	1W6P	1W6P	1W6Q	1W6Q	1W6Q	1W6Q	2KM2	2KM2	2KM2	2KM2	2ZKN	2ZKN	2ZKN	2ZKN	3956	3956	3956	3956	3956	3OY8	3OY8	3OY8
C22orf31	9606.ENSP00000216071	https://smart.embl.de/smart/DDvec.cgi?smart=290:Pfam_DUF4662(2|263)+	Uncharacterized protein C22orf31; Chromosome 22 open reading frame 31	25770	25770	25770	25770	25770	A0AV97	A0AV97	A0AV97	A0AV97	AAH74758.1	AAI26263.1	AAI26265.1	AL021393	AL035364	AL035364	BC074758	BC126262	BC126264	C22ORF31	C22ORF31-001	C22orf31	C22orf31	C22orf31	C22orf31	C22orf31	C22orf31	C22orf31	C22orf31	C22orf31	C22orf31-001	C22orf31-001	CAA23017.1	CAB62958.1	CAG30291.1	CCDS13848	CCDS13848.1	CR456405	CV031_HUMAN	CV031_HUMAN	CV031_HUMAN	Chromosome 22 open reading frame 31	ENSG00000100249	ENSG00000100249	ENSG00000100249	ENSG00000100249	ENSP00000216071
MYH9	9606.ENSP00000216181	https://smart.embl.de/smart/DDvec.cgi?smart=1960:Pfam_Myosin_N(29|69)+MYSc(75|777)+IQ(778|800)+Pfam_Myosin_tail_1(841|1921)+	Myosin-9; Cellular myosin that appears to play a role in cytokinesis, cell shape, and specialized functions such as secretion and capping. During cell spreading, plays an important role in cytoskeleton reorganization, focal contacts formation (in the margins but not the central part of spreading cells), and lamellipodial retraction; this function is mechanically antagonized by MYH10; Deafness ass…	2LNK	2LNK	2LNK	2LNK	3ZWH	3ZWH	3ZWH	3ZWH	4627	4627	4627	4627	4627	4CFQ	4CFQ	4CFQ	4CFQ	4CFR	4CFR	4CFR	4CFR	4ETO	4ETO	4ETO	4ETO	A0A024R1N1	A8K6E4	A8K6E4	A8K6E4	A8K6E4	AAA20904.1	AAA36349.1	AAA59888.1	AAA61765.1	AAH90921.1	AB191263	AB290175	AK291609	AL832639	B1AH99	BAD52439.1	BAF84298.1	BAG06729.1	BC090921	BDPLT6	BDPLT6
CNIH1	9606.ENSP00000216416	https://smart.embl.de/smart/DDvec.cgi?smart=144:Pfam_Cornichon(7|135)+	Protein cornichon homolog 1; Involved in the selective transport and maturation of TGF-alpha family proteins; Belongs to the cornichon family	10175	10175	10175	10175	10175	A8MVW4	AAC98388.1	AAD20960.1	AAD32301.1	AAI03742.1	AAQ88998.1	AF031379	AF031379	AF070654	AF104398	AK074781	AK311897	AY358635	B2R4P1	BAG34838.1	BAG52000.1	BC103741	BX248284	CAD62612.1	CCDS9717	CCDS9717.1	CNIH	CNIH	CNIH	CNIH	CNIH	CNIH	CNIH	CNIH	CNIH	CNIH	CNIH-001	CNIH-002	CNIH-003	CNIH-004	CNIH-005	CNIH-006	CNIH-007	CNIH-1	CNIH-1	CNIH1
PLEK2	9606.ENSP00000216446	https://smart.embl.de/smart/DDvec.cgi?smart=353:PH(5|106)+DEP(139|225)+PH(248|353)+	Pleckstrin-2; May help orchestrate cytoskeletal arrangement. Contribute to lamellipodia formation; Pleckstrin homology domain containing	1X1G	1X1G	1X1G	1X1G	26499	26499	26499	26499	26499	AAF34791.1	AAH01226.1	AAH08056.2	AF228603	AF228603	AL139785	BC001226	BC008056	CCDS9782	CCDS9782.1	ENSG00000100558	ENSG00000100558	ENSG00000100558	ENSG00000100558	ENSP00000216446	ENSP00000216446	ENSP00000216446	ENSP00000450533	ENSP00000450892	ENSP00000451023	ENSP00000451218	ENSP00000451218	ENST00000216446	ENST00000216446	ENST00000216446	ENST00000553387	ENST00000554395	ENST00000555803	ENST00000555803	ENST00000556532	ENST00000557388	G3V337	H0YJ64	H0YJD0	HGNC:19238	HPA001208	Hs.170473
TMED8	9606.ENSP00000216468	https://smart.embl.de/smart/DDvec.cgi?smart=325:Pfam_GOLD_2(185|324)+	Protein TMED8; Transmembrane p24 trafficking protein family member 8; GOLD domain containing	283578	283578	283578	283578	283578	AAF62560.1	AAI01511.1	AAT06740.1	AK095650	AK095650	AY598329	B3KTI6	B3KTI6	B3KTI6	B3KTI6	BAG53098.1	BC101510	BX248262	CAD62590.1	CCDS32125	CCDS32125.1	ENSG00000100580	ENSG00000100580	ENSG00000100580	ENSG00000100580	ENSP00000216468	ENSP00000216468	ENSP00000216468	ENST00000216468	ENST00000216468	ENST00000216468	FAM15B	FAM15B	FAM15B	FAM15B	FAM15B	FAM15B	FAM15B	FAM15B	GOLD domain containing	HGNC:18633	HPA001205	Hs.26403	Hs.692050	Hs.738220	L10
AURKA	9606.ENSP00000216911	https://smart.embl.de/smart/DDvec.cgi?smart=403:S_TKc(133|383)+	Aurora kinase A; Mitotic serine/threonine kinase that contributes to the regulation of cell cycle progression. Associates with the centrosome and the spindle microtubules during mitosis and plays a critical role in various mitotic events including the establishment of mitotic spindle, centrosome duplication, centrosome separation as well as maturation, chromosomal alignment, spindle assembly chec…	1MQ4	1MQ4	1MQ4	1MQ4	1MUO	1MUO	1MUO	1MUO	1OL5	1OL5	1OL5	1OL5	1OL6	1OL6	1OL6	1OL6	1OL7	1OL7	1OL7	1OL7	2.7.11.1	2BMC	2BMC	2BMC	2BMC	2C6D	2C6D	2C6D	2C6D	2C6E	2C6E	2C6E	2C6E	2DWB	2DWB	2DWB	2DWB	2J4Z	2J4Z	2J4Z	2J4Z	2J50	2J50	2J50	2J50	2NP8
EEF1A2	9606.ENSP00000217182	https://smart.embl.de/smart/DDvec.cgi?smart=463:Pfam_GTP_EFTU(5|238)+Pfam_GTP_EFTU_D2(260|327)+Pfam_GTP_EFTU_D3(333|442)+	Elongation factor 1-alpha 2; This protein promotes the GTP-dependent binding of aminoacyl-tRNA to the A-site of ribosomes during protein biosynthesis; Belongs to the TRAFAC class translation factor GTPase superfamily. Classic translation factor GTPase family. EF-Tu/EF-1A subfamily	1917	1917	1917	1917	1917	3C5J	3C5J	3C5J	AAA91835.1	AAF80488.1	AAH00432.1	AAI10410.1	AB451389	AF163763	AF163763	B5BUF3	B5BUF3	B5BUF3	B5BUF3	BAG70203.1	BC000432	BC110409	CAA50280.1	CAB034019	CAC15522.1	CCDS13522	CCDS13522.1	CHEMBL1795122	E1P5J1	E1P5J1	E1P5J1	E1P5J1	EAW75260.1	EEF1A2	EEF1A2	EEF1A2	EEF1A2	EEF1A2	EEF1A2	EEF1A2	EEF1A2	EEF1A2	EEF1A2	EEF1A2-001	EEF1A2-001	EEF1A2-001
DECR2	9606.ENSP00000219481	https://smart.embl.de/smart/DDvec.cgi?smart=292:Pfam_KR(30|211)+	Peroxisomal 2,4-dienoyl-CoA reductase; Auxiliary enzyme of beta-oxidation. Participates in the degradation of unsaturated fatty enoyl-CoA esters having double bonds in both even- and odd-numbered positions in peroxisome. Catalyzes the NADP-dependent reduction of 2,4-dienoyl-CoA to yield trans-3-enoyl-CoA. Has activity towards short and medium chain 2,4-dienoyl-CoAs, but also towards 2,4,7,10,13,1…	1.3.1.34	1.3.1.34	2,4-dienoyl CoA reductase 2, peroxisomal	2,4-dienoyl CoA reductase 2, peroxisomal	2,4-dienoyl-CoA reductase 2	2,4-dienoyl-CoA reductase 2	2,4-dienoyl-CoA reductase 2	2,4-dienoyl-CoA reductase 2	2,4-dienoyl-CoA reductase 2	2,4-dienoyl-CoA reductase 2, peroxisomal	26063	26063	26063	26063	26063	4FC6	4FC6	4FC6	4FC7	4FC7	4FC7	AJ293009	CCDS10409	CCDS10409.1	DECR2	DECR2	DECR2	DECR2	DECR2	DECR2	DECR2	DECR2-001	DECR2-001	DECR2-003	DECR2-003	DECR2-006	DECR2-006	DECR2-007	DECR2-007	DECR2-008	DECR2-008	DECR2-009	DECR2-009	DECR2-010	DECR2-010	DECR2-012
CDIPT	9606.ENSP00000219789	https://smart.embl.de/smart/DDvec.cgi?smart=213:Pfam_CDP-OH_P_transf(9|72)+TRANS(75|97)+TRANS(141|160)+TRANS(175|197)+	CDP-diacylglycerol--inositol 3-phosphatidyltransferase; Catalyzes the biosynthesis of phosphatidylinositol (PtdIns) as well as PtdIns:inositol exchange reaction. May thus act to reduce an excessive cellular PtdIns content. The exchange activity is due to the reverse reaction of PtdIns synthase and is dependent on CMP, which is tightly bound to the enzyme	10423	10423	10423	10423	10423	2.7.8.11	2.7.8.11	A8K3L7	AAB94860.1	AAH01444.1	AAP35965.1	AF014807	AF014807	AK094468	AK097691	AK131227	AK131349	AK290632	AK300805	B3KSW0	B3KY94	B4DUV0	B4DUV0	B4DUV0	B4DUV0	BAD18505.1	BAF83321.1	BAG52872.1	BAG53514.1	BAG54756.1	BAG62462.1	BC001444	BT007301	CAG46813.1	CCDS10657	CCDS10657.1	CCDS67002	CCDS67002.1	CDIPT	CDIPT	CDIPT	CDIPT	CDIPT	CDIPT	CDIPT	CDIPT
CTSH	9606.ENSP00000220166	https://smart.embl.de/smart/DDvec.cgi?smart=335:SIGNAL(1|22)+Inhibitor_I29(35|90)+Pept_C1(116|332)+	Pro-cathepsin H; Important for the overall degradation of proteins in lysosomes; Belongs to the peptidase C1 family	1512	1512	1512	1512	1512	1BZN	1BZN	1BZN	1BZN	3.4.22.16	3.4.22.16	AAH02479.1	AAL23961.1	ACC-4	ACC-4	ACC-4	ACC-4	ACC-5	ACC-5	ACC-5	ACC-5	ACC4	ACC4	ACC5	ACC5	AF426247	AK314698	B2RBK0	B2RBK0	B2RBK0	B2RBK0	BAG37247.1	BC002479	C01.040	CAA30428.1	CAA30429.1	CAA34734.1	CAB000458	CAH18374.1	CATH_HUMAN	CATH_HUMAN	CATH_HUMAN	CCDS10308	CCDS10308.1	CHEMBL2111441	CPSB
DECR1	9606.ENSP00000220764	https://smart.embl.de/smart/DDvec.cgi?smart=335:Pfam_adh_short(60|253)+	2,4-dienoyl-CoA reductase, mitochondrial; Auxiliary enzyme of beta-oxidation. It participates in the metabolism of unsaturated fatty enoyl-CoA esters having double bonds in both even- and odd-numbered positions. Catalyzes the NADP-dependent reduction of 2,4-dienoyl-CoA to yield trans-3- enoyl-CoA; Belongs to the short-chain dehydrogenases/reductases (SDR) family. 2,4-dienoyl-CoA reductase subfami…	1.3.1.34	1.3.1.34	1666	1666	1666	1666	1666	1W6U	1W6U	1W6U	1W6U	1W73	1W73	1W73	1W73	1W8D	1W8D	1W8D	1W8D	2,4-dienoyl CoA reductase 1, mitochondrial	2,4-dienoyl CoA reductase 1, mitochondrial	2,4-dienoyl-CoA reductase 1	2,4-dienoyl-CoA reductase 1	2,4-dienoyl-CoA reductase 1, mitochondrial	2,4-dienoyl-CoA reductase [NADPH]	2,4-dienoyl-CoA reductase [NADPH]	2,4-dienoyl-CoA reductase [NADPH]	2,4-dienoyl-CoA reductase, mitochondrial	2,4-dienoyl-CoA reductase, mitochondrial	2,4-dienoyl-CoA reductase, mitochondrial	A0A024R9D7	AAA67551.1	AAB09423.1	AAB88724.1	AAC14671.1	AAC62233.1	AAI05081.1	AAI05083.1	AK300069	B7Z6B8	B7Z6B8	B7Z6B8	B7Z6B8	BAH13204.1	BC105080	BC105082
POLR2I	9606.ENSP00000221859	https://smart.embl.de/smart/DDvec.cgi?smart=125:RPOL9(15|68)+ZnF_C2C2(84|125)+	DNA-directed RNA polymerase II subunit RPB9; DNA-dependent RNA polymerase catalyzes the transcription of DNA into RNA using the four ribonucleoside triphosphates as substrates. Component of RNA polymerase II which synthesizes mRNA precursors and many functional non-coding RNAs. Pol II is the central component of the basal RNA polymerase II transcription machinery. It is composed of mobile element…	2.7.7.6	5438	5438	5438	5438	5438	5IY6	5IY6	5IY6	5IY7	5IY7	5IY7	5IY8	5IY8	5IY8	5IY9	5IY9	5IY9	5IYA	5IYA	5IYA	5IYB	5IYB	5IYB	5IYC	5IYC	5IYC	5IYD	5IYD	5IYD	AAB51181.1	AAH17112.1	AAH67794.1	AK312206	B2R5J2	B2R5J2	B2R5J2	B2R5J2	BAG35139.1	BC017112	BC067794	CAA80649.1	CCDS12487	CCDS12487.1	DNA-directed RNA polymerase II subunit I	DNA-directed RNA polymerase II subunit I
RAB3A	9606.ENSP00000222256	https://smart.embl.de/smart/DDvec.cgi?smart=220:RAB(23|186)+	Ras-related protein Rab-3A; Involved in exocytosis by regulating a late step in synaptic vesicle fusion. Could play a role in neurotransmitter release by regulating membrane flow in the nerve terminal; RAB, member RAS oncogene GTPases	5864	5864	5864	5864	5864	A0A024R7I7	A8K0J4	A8K0J4	A8K0J4	A8K0J4	AAA60242.1	AAD46811.1	AAF67385.1	AAF67748.1	AAH11782.1	AAM21079.1	AC068499	AF157806	AF157807	AF157808	AF157809	AF254795	AF498931	AK289559	BAF82248.1	BC011782	CAB009949	CCDS12372	CCDS12372.1	EAW84672.1	EAW84673.1	EAW84674.1	ENSG00000105649	ENSG00000105649	ENSG00000105649	ENSG00000105649	ENSP00000222256	ENSP00000222256	ENSP00000222256	ENSP00000472335	ENSP00000474603	ENST00000222256	ENST00000222256	ENST00000222256	ENST00000464076	ENST00000481914
SERPINE1	9606.ENSP00000223095	https://smart.embl.de/smart/DDvec.cgi?smart=402:SIGNAL(1|23)+SERPIN(40|402)+	Plasminogen activator inhibitor 1; Serine protease inhibitor. This inhibitor acts as 'bait' for tissue plasminogen activator, urokinase, protein C and matriptase-3/TMPRSS7. Its rapid interaction with PLAT may function as a major control point in the regulation of fibrinolysis; Serpin peptidase inhibitors	1A7C	1A7C	1A7C	1A7C	1B3K	1B3K	1B3K	1B3K	1C5G	1C5G	1C5G	1C5G	1DB2	1DB2	1DB2	1DB2	1DVM	1DVM	1DVM	1DVM	1DVN	1DVN	1DVN	1DVN	1LJ5	1LJ5	1LJ5	1LJ5	1OC0	1OC0	1OC0	1OC0	3CVM	3CVM	3CVM	3CVM	3EOX	3EOX	3EOX	3EOX	3PB1	3PB1	3PB1	3PB1	3Q02	3Q02
RPS6KB1	9606.ENSP00000225577	https://smart.embl.de/smart/DDvec.cgi?smart=525:S_TKc(91|352)+S_TK_X(353|415)+	Ribosomal protein S6 kinase beta-1; Serine/threonine-protein kinase that acts downstream of mTOR signaling in response to growth factors and nutrients to promote cell proliferation, cell growth and cell cycle progression. Regulates protein synthesis through phosphorylation of EIF4B, RPS6 and EEF2K, and contributes to cell survival by repressing the pro-apoptotic function of BAD. Under conditions …	2.7.11.1	3A60	3A60	3A60	3A60	3A61	3A61	3A61	3A61	3A62	3A62	3A62	3A62	3WE4	3WE4	3WE4	3WF5	3WF5	3WF5	3WF6	3WF6	3WF6	3WF7	3WF7	3WF7	3WF8	3WF8	3WF8	3WF9	3WF9	3WF9	4L3J	4L3J	4L3J	4L3J	4L3L	4L3L	4L3L	4L3L	4L42	4L42	4L42	4L42	4L43	4L43	4L43
C11orf58	9606.ENSP00000228136	https://smart.embl.de/smart/DDvec.cgi?smart=183:Pfam_SMAP(27|103)+	Small acidic protein; Chromosome 11 open reading frame 58; Belongs to the SMAP family	10944	10944	10944	10944	10944	AAB99729.1	AAH07103.1	AAH16352.1	AAH20937.1	AAI03748.1	AC100865	AK315382	B2RD28	B2RD28	B2RD28	B2RD28	BAG37775.1	BC007103	BC007103	BC016352	BC020937	BC103747	C11orf58	C11orf58	C11orf58	C11orf58	C11orf58	C11orf58	C11orf58	C11orf58	C11orf58	C11orf58	C11orf58-001	C11orf58-001	C11orf58-002	C11orf58-002	C11orf58-003	C11orf58-003	C11orf58-004	C11orf58-004	C11orf58-005	C11orf58-005	C11orf58-006	C11orf58-006	C11orf58-007	C11orf58-007
YBX3	9606.ENSP00000228251	https://smart.embl.de/smart/DDvec.cgi?smart=372:CSP(92|160)+	Y-box-binding protein 3; Binds to the GM-CSF promoter. Seems to act as a repressor. Binds also to full-length mRNA and to short RNA sequences containing the consensus site 5'-UCCAUCA-3'. May have a role in translation repression (By similarity); Y box binding proteins	8531	8531	8531	8531	8531	A0A024RAQ1	A0A024RAV4	AAA35749.1	AAA79243.1	AAH08801.1	AAH15564.1	AAH15913.1	AAH21926.1	AK314846	B2RBW6	B2RBW6	B2RBW6	B2RBW6	BAG37363.1	BC008801	BC015564	BC015913	BC021926	CAA51261.1	CAA64631.1	CCDS44831	CCDS44831.1	CCDS8630	CCDS8630.1	CSDA	CSDA	CSDA	CSDA	CSDA	CSDA	CSDA	CSDA	CSDA	CSDA-001	CSDA-002	CSDA-003	CSDA-004	CSDA-005	CSDA-006	CSDA-007	CSDA-008
SYT10	9606.ENSP00000228567	https://smart.embl.de/smart/DDvec.cgi?smart=523:TRANS(55|77)+C2(247|350)+C2(379|493)+	Synaptotagmin-10; Ca(2+) sensor specifically required for the Ca(2+)- dependent exocytosis of secretory vesicles containing IGF1 in neurons of the olfactory bulb. Exocytosis of IGF1 is required for sensory perception of smell. Not involved in Ca(2+)-dependent synaptic vesicle exocytosis (By similarity). Acts through Ca(2+) and phospholipid binding to the C2 domain: Ca(2+) induces binding of the C…	341359	341359	341359	341359	341359	AAI01025.1	AAP37477.1	AC016956	AC023158	AY198413	AY198413	BC101024	CCDS8732	CCDS8732.1	ENSG00000110975	ENSG00000110975	ENSG00000110975	ENSG00000110975	ENSP00000228567	ENSP00000228567	ENSP00000228567	ENSP00000438691	ENSP00000444577	ENST00000228567	ENST00000228567	ENST00000228567	ENST00000535526	ENST00000539102	ENST00000567656	F5GZB8	F5H2A8	HGNC:19266	HPA055426	Hs.118703	NM_198992	NM_198992	NM_198992	NM_198992.3	NP_945343	NP_945343	NP_945343.1	NP_945343.1	NP_945343.1	NP_945343.1	NX_Q6XYQ8	NX_Q6XYQ8
MRPL51	9606.ENSP00000229238	https://smart.embl.de/smart/DDvec.cgi?smart=128:Pfam_MRP-L51(38|126)+	Mitochondrial ribosomal protein L51; Belongs to the mitochondrion-specific ribosomal protein mL51 family	39S ribosomal protein L51, mitochondrial	39S ribosomal protein L51, mitochondrial	39S ribosomal protein L51, mitochondrial	3J7Y	3J7Y	3J7Y	3J9M	3J9M	3J9M	51258	51258	51258	51258	51258	5OOL	5OOL	5OOL	5OOM	5OOM	5OOM	AAF36161.1	AAH00191.1	AAH14329.1	AAK14931.1	AB049959	AB051355	AB051355	AF151075	AF212248	BAB41012.1	BAB54944.1	BC000191	BC014329	CCDS8547	CCDS8547.1	CDA09	CDA09	CDA09	CDA09	CDA09	CDA09	ENSG00000111639	ENSG00000111639	ENSG00000111639	ENSG00000111639	ENSP00000229238
PRKAB1	9606.ENSP00000229328	https://smart.embl.de/smart/DDvec.cgi?smart=270:Pfam_AMPK1_CBM(78|161)+AMPKBI(180|270)+	5'-AMP-activated protein kinase subunit beta-1; Non-catalytic subunit of AMP-activated protein kinase (AMPK), an energy sensor protein kinase that plays a key role in regulating cellular energy metabolism. In response to reduction of intracellular ATP levels, AMPK activates energy-producing pathways and inhibits energy-consuming processes: inhibits protein, carbohydrate and lipid biosynthesis, as…	4CFE	4CFE	4CFE	4CFE	4CFF	4CFF	4CFF	4CFF	4ZHX	4ZHX	4ZHX	5'-AMP-activated protein kinase subunit beta-1	5'-AMP-activated protein kinase subunit beta-1	5'-AMP-activated protein kinase subunit beta-1	5564	5564	5564	5564	5564	5EZV	5EZV	5EZV	5ISO	5ISO	5ISO	A0A024RBN1	AAB71326.1	AAC98897.1	AAD00625.1	AAD09237.1	AAH01007.1	AAH01056.1	AAH01823.1	AAH17671.1	AAKB1_HUMAN	AAKB1_HUMAN	AAKB1_HUMAN	AF022116	AJ224515	AK301165	AMPK	AMPK	AMPK	AMPK	AMPK	AMPK
COX6A1	9606.ENSP00000229379	https://smart.embl.de/smart/DDvec.cgi?smart=109:Pfam_COX6A(21|102)+	Cytochrome c oxidase subunit 6A1, mitochondrial; This protein is one of the nuclear-coded polypeptide chains of cytochrome c oxidase, the terminal oxidase in mitochondrial electron transport	1.9.3.1	1337	1337	1337	1337	1337	A0A024RBN6	AAD00554.1	AAH07723.1	AAH70186.1	AAI07862.1	AK312009	B2R500	B2R500	B2R500	B2R500	BAG34947.1	BC007723	BC070186	BC107861	CAA16494.1	CAA33392.1	CCDS9197	CCDS9197.1	CCF23108.1	CMTRID	COX6A	COX6A	COX6A	COX6A	COX6A1	COX6A1	COX6A1	COX6A1	COX6A1	COX6A1	COX6A1	COX6A1	COX6A1	COX6A1	COX6A1-001	COX6A1-001	COX6A1-002	COX6A1-002	COX6A1-003	COX6A1-003
APOB	9606.ENSP00000233242	https://smart.embl.de/smart/DDvec.cgi?smart=4563:SIGNAL(1|27)+LPD_N(46|598)+DUF1943(632|945)+Pfam_DUF1081(960|1071)+COIL(2130|2159)+COIL(4261|4293)+COIL(4355|4388)+Pfam_ApoB100_C(4494|4550)+	Apolipoprotein B-100; Apolipoprotein B is a major protein constituent of chylomicrons (apo B-48), LDL (apo B-100) and VLDL (apo B-100). Apo B-100 functions as a recognition signal for the cellular binding and internalization of LDL particles by the apoB/E receptor; Apolipoproteins	338	338	338	338	338	A8MUN2	AAA35541.1	AAA35544.1	AAA35548.1	AAA35549.1	AAA51741.1	AAA51742.1	AAA51750.1	AAA51751.1	AAA51752.1	AAA51753.1	AAA51755.1	AAA51756.1	AAA51758.1	AAA51759.1	AAB00481.1	AAB04636.1	AAB60718.1	AAP72970.1	AAX88848.1	AAX93246.1	AC010872	AC115619	AGQ46319.1	APOB	APOB	APOB	APOB	APOB	APOB	APOB	APOB	APOB	APOB	APOB	APOB-001	APOB-001	APOB-001	APOB-002	APOB-002	APOB-002
REEP6	9606.ENSP00000233596	https://smart.embl.de/smart/DDvec.cgi?smart=184:TRANS(43|65)+Pfam_TB2_DP1_HVA22(66|143)+	Receptor accessory protein 6	92840	92840	A8MXN1	AAH08201.1	AAT70689.1	AK058112	AK315744	AY562244	B2RE01	BAB71670.1	BAG38098.1	BC008201	BC008201	C19orf32	C19orf32	C19orf32	C19orf32	CCDS12070	CCDS12070.1	D6W5Z0	DP1L1	DP1L1	DP1L1	DP1L1	EAW69492.1	EAW69493.1	ENSG00000115255	ENSG00000115255	ENSG00000115255	ENSG00000115255	ENSP00000233596	ENSP00000233596	ENSP00000233596	ENSP00000378861	ENSP00000378861	ENSP00000378865	ENSP00000378865	ENSP00000412762	ENST00000233596	ENST00000233596	ENST00000233596	ENST00000395479	ENST00000395479	ENST00000395484	ENST00000395484	ENST00000443969
OSCP1	9606.ENSP00000235532	https://smart.embl.de/smart/DDvec.cgi?smart=379:Pfam_Oscp1(17|189)+	Protein OSCP1; May be involved in drug clearance in the placenta	127700	127700	127700	127700	127700	A6NHM5	A6NHM5	A6NHM5	A6NHM5	A6NHS9	A6NHS9	A6NHS9	A6NHS9	A6NIN9	A6NIN9	A6NIN9	A6NIN9	AAH18069.2	AAL89738.1	AB079075	AF462348	AK098541	BAC05326.1	BAE16984.1	BC018069	C1orf102	C1orf102	C1orf102	C1orf102	C1orf102	C1orf102	C1orf102	C1orf102	C9JF58	CCDS409	CCDS409.2	CCDS410	CCDS410.1	CCDS81301	EAX07365.1	ENSG00000116885	ENSG00000116885	ENSG00000116885	ENSG00000116885	ENSP00000235532	ENSP00000235532
HDHD3	9606.ENSP00000238379	https://smart.embl.de/smart/DDvec.cgi?smart=251:Pfam_HAD_2(66|211)+	Haloacid dehalogenase like hydrolase domain containing 3	2810435D12Rik	2810435D12Rik	3K1Z	3K1Z	3K1Z	3K1Z	81932	81932	81932	81932	81932	AAH05048.1	AAH31878.1	AK097067	AK315401	B2RD47	B2RD47	B2RD47	B2RD47	BAG37794.1	BC005048	BC031878	C9orf158	C9orf158	C9orf158	C9orf158	C9orf158	C9orf158	C9orf158	C9orf158	CAH70098.1	CCDS6793	CCDS6793.1	ENSG00000119431	ENSG00000119431	ENSG00000119431	ENSG00000119431	ENSP00000238379	ENSP00000238379	ENSP00000238379	ENSP00000363293	ENSP00000363295	ENST00000238379	ENST00000238379	ENST00000238379	ENST00000374178
CCDC170	9606.ENSP00000239374	https://smart.embl.de/smart/DDvec.cgi?smart=715:COIL(38|170)+COIL(191|283)+COIL(387|418)+COIL(482|659)+	Coiled-coil domain containing 170	80129	80129	80129	80129	80129	AAH60803.1	AK026958	AK026958	AK027300	AL359494	BAB15602.1	BAB55025.1	BC060803	C6orf97	C6orf97	C6orf97	C6orf97	C6orf97	C6orf97	C6orf97	C6orf97	CAH71980.1	CAI10943.1	CC170_HUMAN	CC170_HUMAN	CC170_HUMAN	CCDC170	CCDC170	CCDC170	CCDC170	CCDC170	CCDC170	CCDC170	CCDC170	CCDC170	CCDC170	CCDC170-001	CCDC170-001	CCDC170-002	CCDC170-002	CCDC170-003	CCDC170-003	CCDS43515	CCDS43515.1	Coiled-coil domain containing 170	Coiled-coil domain-containing protein 170
RDH10	9606.ENSP00000240285	https://smart.embl.de/smart/DDvec.cgi?smart=341:TRANS(5|27)+Pfam_KR(37|231)+	Retinol dehydrogenase 10; Retinol dehydrogenase with a clear preference for NADP. Converts all-trans-retinol to all-trans-retinal. Has no detectable activity towards 11-cis-retinol, 9-cis-retinol and 13-cis-retinol; Short chain dehydrogenase/reductase superfamily	1.1.1.-	1.1.1.-	157506	157506	157506	157506	157506	A0A024R7X6	AAH67131.1	AAN64747.1	AAQ88637.1	AC111149	AF456765	AF456765	AY358270	BC067131	CCDS6213	CCDS6213.1	E5RHJ9	E5RK48	EAW87001.1	EAW87002.1	EC 1.1.1.-	ENSG00000121039	ENSG00000121039	ENSG00000121039	ENSG00000121039	ENSP00000240285	ENSP00000240285	ENSP00000240285	ENSP00000428132	ENSP00000429727	ENSP00000429727	ENST00000240285	ENST00000240285	ENST00000240285	ENST00000518870	ENST00000519380	ENST00000521013	ENST00000521928	ENST00000521928	HGNC:19975	Hs.244940	Hs.728605	Hs.730259	NM_172037
ZC3HAV1	9606.ENSP00000242351	https://smart.embl.de/smart/DDvec.cgi?smart=902:Pfam_WWE(606|682)+Pfam_PARP(737|895)+	Zinc finger CCCH-type antiviral protein 1; Antiviral protein which inhibits the replication of viruses by recruiting the cellular RNA degradation machineries to degrade the viral mRNAs. Binds to a ZAP-responsive element (ZRE) present in the target viral mRNA, recruits cellular poly(A)- specific ribonuclease PARN to remove the poly(A) tail, and the 3'- 5' exoribonuclease complex exosome to degrade…	2.4.2.30	2X5Y	2X5Y	2X5Y	2X5Y	4X52	4X52	4X52	56829	56829	56829	56829	56829	A4D1R2	A4D1R2	A4D1R2	A4D1R2	A4D1S4	A4D1S4	A4D1S4	A4D1S4	AAF61195.1	AAH25308.1	AAH27462.1	AAH33105.1	AAH40956.1	ADP-ribosyltransferase diphtheria toxin-like 13	ADP-ribosyltransferase diphtheria toxin-like 13	ADP-ribosyltransferase diphtheria toxin-like 13	AF138863	AK023350	AK055851	ARTD13	ARTD13	BAB14537.1	BAB71028.1	BC025308	BC027462	BC033105	BC040956	BX571742	BX571742	C9J6P4	CAE11868.1	CCCH-type zinc finger antiviral protein	CCDS55171
SRGN	9606.ENSP00000242465	https://smart.embl.de/smart/DDvec.cgi?smart=158:Pfam_Serglycin(3|151)+	Serglycin; Plays a role in formation of mast cell secretory granules and mediates storage of various compounds in secretory vesicles. Required for storage of some proteases in both connective tissue and mucosal mast cells and for storage of granzyme B in T-lymphocytes. Plays a role in localizing neutrophil elastase in azurophil granules of neutrophils. Mediates processing of MMP2. Plays a role in…	182143	5552	5552	5552	5552	5552	AAA60179.1	AAA60322.1	AAH15516.1	AK311873	AL442635	B2R4L7	B2R4L7	B2R4L7	B2R4L7	BAG34814.1	BC015516	BC015516	CAA31255.1	CAA34900.1	CAH71778.1	CCDS7285	CCDS7285.1	EAW54309.1	ENSG00000122862	ENSG00000122862	ENSG00000122862	ENSG00000122862	ENSP00000242465	ENSP00000242465	ENSP00000242465	ENSP00000362518	ENST00000242465	ENST00000242465	ENST00000242465	ENST00000373419	ENST00000462445	HGNC:9361	HPA000759	Hematopoietic proteoglycan core protein	Hematopoietic proteoglycan core protein	Hematopoietic proteoglycan core protein	J03223	M33649	M33650	M33651
ACADS	9606.ENSP00000242592	https://smart.embl.de/smart/DDvec.cgi?smart=412:Pfam_Acyl-CoA_dh_N(35|147)+Pfam_Acyl-CoA_dh_M(151|246)+Pfam_Acyl-CoA_dh_2(273|396)+	Short-chain specific acyl-CoA dehydrogenase, mitochondrial; Introduces a double bond at position 2 in saturated acyl-CoA's of short chain length, i.e. less than 6 carbon atoms; Belongs to the acyl-CoA dehydrogenase family	1.3.8.1	1.3.8.1	2VIG	2VIG	2VIG	2VIG	35	35	35	35	35	AAA60307.1	AAD00552.1	AAH25963.1	ACAD3	ACAD3	ACAD3	ACAD3	ACADS	ACADS	ACADS	ACADS	ACADS	ACADS	ACADS	ACADS	ACADS	ACADS	ACADS-001	ACADS-001	ACADS-002	ACADS-002	ACADS-003	ACADS-003	ACADS_HUMAN	ACADS_HUMAN	ACADS_HUMAN	ADP91814.1	ADP91815.1	ADP91816.1	ADP91817.1	ADP91818.1	ADP91819.1	ADP91820.1	ADP91821.1	ADP91822.1
HIST1H1D	9606.ENSP00000244534	https://smart.embl.de/smart/DDvec.cgi?smart=221:H15(35|100)+	Histone H1.3; Histone H1 protein binds to linker DNA between nucleosomes forming the macromolecular structure known as the chromatin fiber. Histones H1 are necessary for the condensation of nucleosome chains into higher-order structured fibers. Acts also as a regulator of individual gene transcription through chromatin remodeling, nucleosome spacing and DNA methylation (By similarity)	3007	3007	3007	3007	3007	AAA63186.1	AAI04875.1	AAI11972.1	AAN06703.1	AF531303	AK312845	B2R751	B2R751	B2R751	B2R751	BAG35698.1	BC104874	BC111971	CAB39189.1	CCDS4597	CCDS4597.1	EAW55548.1	ENSG00000124575	ENSG00000124575	ENSG00000124575	ENSG00000124575	ENSP00000244534	ENSP00000244534	ENSP00000244534	ENST00000244534	ENST00000244534	ENST00000244534	H1 histone family, member 3	H1.3	H1.3	H1.3	H1.3	H13_HUMAN	H13_HUMAN	H13_HUMAN	H1D	H1D	H1F3	H1F3	H1F3	H1F3
HIST1H1A	9606.ENSP00000244573	https://smart.embl.de/smart/DDvec.cgi?smart=215:H15(37|102)+	Histone H1.1; Histone H1 protein binds to linker DNA between nucleosomes forming the macromolecular structure known as the chromatin fiber. Histones H1 are necessary for the condensation of nucleosome chains into higher-order structured fibers. Acts also as a regulator of individual gene transcription through chromatin remodeling, nucleosome spacing and DNA methylation (By similarity)	3024	3024	3024	3024	3024	AAH69492.1	AAI01594.1	AAI12141.1	AAN06699.1	AF531299	AF531299	BC069492	BC101593	BC112140	CAA40409.1	CCDS4569	CCDS4569.1	ENSG00000124610	ENSG00000124610	ENSG00000124610	ENSG00000124610	ENSP00000244573	ENSP00000244573	ENSP00000244573	ENST00000244573	ENST00000244573	ENST00000244573	H1 histone family, member 1	H1.1	H1.1	H1.1	H1.1	H11_HUMAN	H11_HUMAN	H11_HUMAN	H1A	H1A	H1F1	H1F1	H1F1	H1F1	H1F1	H1F1	H1F1	H1F1	H1a
C3	9606.ENSP00000245907	https://smart.embl.de/smart/DDvec.cgi?smart=1663:SIGNAL(1|22)+Pfam_A2M_N(129|224)+A2M_N_2(456|605)+ANATO(693|728)+A2M(770|866)+Pfam_Thiol-ester_cl(1000|1028)+Pfam_A2M_comp(1051|1284)+A2M_recep(1398|1493)+C345C(1533|1645)+	Complement C3; C3 plays a central role in the activation of the complement system. Its processing by C3 convertase is the central reaction in both classical and alternative complement pathways. After activation C3b can bind covalently, via its reactive thioester, to cell surface carbohydrates or immune aggregates; C3 and PZP like, alpha-2-macroglobulin domain containing	1C3D	1C3D	1C3D	1C3D	1GHQ	1GHQ	1GHQ	1W2S	1W2S	1W2S	2A73	2A73	2A73	2A73	2A74	2A74	2A74	2A74	2GOX	2GOX	2GOX	2HR0	2I07	2I07	2I07	2I07	2ICE	2ICE	2ICE	2ICF	2ICF	2ICF	2NOJ	2NOJ	2NOJ	2NOJ	2QKI	2QKI	2QKI	2QKI	2WII	2WII	2WII	2WIN	2WIN	2WIN
UROD	9606.ENSP00000246337	https://smart.embl.de/smart/DDvec.cgi?smart=367:Pfam_URO-D(14|360)+	Uroporphyrinogen decarboxylase; Catalyzes the decarboxylation of four acetate groups of uroporphyrinogen-III to yield coproporphyrinogen-III	1JPH	1JPH	1JPH	1JPH	1JPI	1JPI	1JPI	1JPI	1JPK	1JPK	1JPK	1JPK	1R3Q	1R3Q	1R3Q	1R3Q	1R3R	1R3R	1R3R	1R3R	1R3S	1R3S	1R3S	1R3S	1R3T	1R3T	1R3T	1R3T	1R3V	1R3V	1R3V	1R3V	1R3W	1R3W	1R3W	1R3W	1R3Y	1R3Y	1R3Y	1R3Y	1URO	1URO	1URO	1URO	2Q6Z	2Q6Z
COX6B1	9606.ENSP00000246554	https://smart.embl.de/smart/DDvec.cgi?smart=86:Pfam_COX6B(19|83)+	Cytochrome c oxidase subunit 6B1; Connects the two COX monomers into the physiological dimeric form; Mitochondrial complex IV: cytochrome c oxidase subunits	1.9.3.1	1340	1340	1340	1340	1340	AAB57628.1	AAH01015.1	AAH02478.1	AAP35591.1	AK312140	B2R5C9	B2R5C9	B2R5C9	B2R5C9	BAG35076.1	BC001015	BC001015	BC002478	BT006945	CAA32114.1	CAA38352.1	CAA41147.1	CAG33070.1	CAG46934.1	CCDS12469	CCDS12469.1	COX6B	COX6B	COX6B	COX6B	COX6B	COX6B	COX6B	COX6B	COX6B1	COX6B1	COX6B1	COX6B1	COX6B1	COX6B1	COX6B1	COX6B1	COX6B1	COX6B1	COX6B1-002
KRT13	9606.ENSP00000246635	https://smart.embl.de/smart/DDvec.cgi?smart=458:Filament(103|415)+	Keratin, type I cytoskeletal 13; Keratins, type I	3860	3860	3860	3860	3860	AAC35754.1	AAH02661.3	AAH77718.2	AF049259	AK092276	AK223051	AK223077	BAC03847.1	BAD96771.1	BAD96797.1	BC002661	BC077718	CAA32786.1	CAA36673.1	CAB000133	CCDS11396	CCDS11396.1	CCDS11397	CCDS11397.1	CK13	CK13	CK13	CK13	Cytokeratin-13	Cytokeratin-13	Cytokeratin-13	ENSG00000171401	ENSG00000171401	ENSG00000171401	ENSG00000171401	ENSP00000157775	ENSP00000167586	ENSP00000246635	ENSP00000246635	ENSP00000246635	ENSP00000310105	ENSP00000320530	ENSP00000320909	ENSP00000336604	ENSP00000336604	ENSP00000377550
SGPP1	9606.ENSP00000247225	https://smart.embl.de/smart/DDvec.cgi?smart=441:TRANS(131|153)+acidPPc(161|275)+TRANS(290|309)+TRANS(357|379)+TRANS(418|440)+	Sphingosine-1-phosphate phosphatase 1; Specifically dephosphorylates sphingosine 1-phosphate (S1P), dihydro-S1P, and phyto-S1P. Does not act on ceramide 1- phoshate, lysophosphatidic acid or phosphatidic acid. Regulates the intracellular levels of the bioactive sphingolipid metabolite S1P that regulates diverse biological processes acting both as an extracellular receptor ligand or as an intracel…	3.1.3.-	81537	81537	81537	81537	81537	AAH63839.1	AAH70060.1	AAK26660.1	AF349315	AJ293294	AJ293294	AK314188	AL161670	B2RAH0	B2RAH0	B2RAH0	B2RAH0	BAG36867.1	BC063839	BC070060	CAC17772.1	CCDS9760	CCDS9760.1	EAW80834.1	EC 3.1.3.-	ENSG00000126821	ENSG00000126821	ENSG00000126821	ENSG00000126821	ENSP00000247225	ENSP00000247225	ENSP00000247225	ENST00000247225	ENST00000247225	ENST00000247225	HGNC:17720	HPA053149	Hs.24678	NM_030791	NM_030791	NM_030791	NM_030791.2	NP_110418	NP_110418	NP_110418.1
TRAF2	9606.ENSP00000247668	https://smart.embl.de/smart/DDvec.cgi?smart=501:RING(34|72)+Pfam_zf-TRAF(178|235)+Pfam_TRAF_BIRC3_bd(267|330)+MATH(356|478)+	TNF receptor-associated factor 2; Regulates activation of NF-kappa-B and JNK and plays a central role in the regulation of cell survival and apoptosis. Required for normal antibody isotype switching from IgM to IgG. Has E3 ubiquitin-protein ligase activity and promotes 'Lys-63'- linked ubiquitination of target proteins, such as BIRC3, RIPK1 and TICAM1. Is an essential constituent of several E3 ub…	1CA4	1CA4	1CA4	1CA4	1CA9	1CA9	1CA9	1CA9	1CZY	1CZY	1CZY	1CZY	1CZZ	1CZZ	1CZZ	1CZZ	1D00	1D00	1D00	1D00	1D01	1D01	1D01	1D0A	1D0A	1D0A	1D0J	1D0J	1D0J	1D0J	1F3V	1F3V	1F3V	1QSC	1QSC	1QSC	1QSC	2.3.2.27	3KNV	3KNV	3KNV	3KNV	3M06	3M06	3M06	3M06
KLF16	9606.ENSP00000250916	https://smart.embl.de/smart/DDvec.cgi?smart=252:ZnF_C2H2(127|151)+ZnF_C2H2(157|181)+ZnF_C2H2(187|209)+	Krueppel-like factor 16; Transcription factor that binds GC and GT boxes and displaces Sp1 and Sp3 from these sequences. Modulates dopaminergic transmission in the brain (By similarity); Kruppel like factors	83855	83855	83855	83855	83855	AAK15698.1	AF327440	AF327440	BTEB4	BTEB4	BTEB4	BTEB4	BTEB4	BTEB4	BTEB4	BTEB4	Basic transcription element-binding protein 4	Basic transcription element-binding protein 4	Basic transcription element-binding protein 4	CCDS12075	CCDS12075.1	DRRF	DRRF	DRRF	DRRF	ENSG00000129911	ENSG00000129911	ENSG00000129911	ENSG00000129911	ENSP00000250916	ENSP00000250916	ENSP00000250916	ENSP00000439973	ENSP00000439973	ENSP00000480570	ENSP00000483701	ENST00000250916	ENST00000250916	ENST00000250916	ENST00000541015	ENST00000541015	ENST00000592313	ENST00000617223	HGNC:16857	HPA052481	Hs.136280
DHX58	9606.ENSP00000251642	https://smart.embl.de/smart/DDvec.cgi?smart=678:DEXDc(2|195)+HELICc(381|475)+COIL(489|520)+Pfam_RIG-I_C-RD(552|667)+	Probable ATP-dependent RNA helicase DHX58; Acts as a regulator of DDX58/RIG-I and IFIH1/MDA5 mediated antiviral signaling. Cannot initiate antiviral signaling as it lacks the CARD domain required for activating MAVS/IPS1- dependent signaling events. Can have both negative and positive regulatory functions related to DDX58/RIG-I and IFIH1/MDA5 signaling and this role in regulating signaling may be…	2RQA	2RQA	2RQA	2RQA	2W4R	2W4R	2W4R	2W4R	3.6.3.14	3EQT	3EQT	3EQT	3EQT	79132	79132	79132	79132	79132	A0A024R1Y5	AAH14949.1	AK021416	BAB13818.1	BC014949	BC014949	C9JE76	C9JG98	CCDS11416	CCDS11416.1	D11LGP2	D11LGP2	D11LGP2	D11LGP2	D11LGP2E	D11LGP2E	D11LGP2E	D11LGP2E	D11lgp2e	D11lgp2e	DEAH-box helicases	DEXH (Asp-Glu-X-His) box polypeptide 58	DEXH (Asp-Glu-X-His) box polypeptide 58	DEXH box polypeptide 58	DExH-box helicase 58	DExH-box helicase 58	DHX58	DHX58
ACTN4	9606.ENSP00000252699	https://smart.embl.de/smart/DDvec.cgi?smart=911:CH(52|152)+CH(165|264)+SPEC(296|402)+SPEC(416|517)+SPEC(531|638)+SPEC(652|751)+EFh(769|797)+EFh(810|838)+efhand_Ca_insen(841|907)+	Alpha-actinin-4; F-actin cross-linking protein which is thought to anchor actin to a variety of intracellular structures. This is a bundling protein (Probable). Probably involved in vesicular trafficking via its association with the CART complex. The CART complex is necessary for efficient transferrin receptor recycling but not for EGFR degradation. Involved in tight junction assembly in epitheli…	1WLX	1WLX	1WLX	1WLX	1YDI	1YDI	1YDI	2R0O	2R0O	2R0O	2R0O	81	81	81	81	81	A4K467	A4K467	A4K467	A4K467	AAC17470.1	AAH05033.1	AAH15620.2	ABD96103.1	ACTININ-4	ACTININ-4	ACTN4	ACTN4	ACTN4	ACTN4	ACTN4	ACTN4	ACTN4	ACTN4	ACTN4	ACTN4	ACTN4-001	ACTN4-001	ACTN4-002	ACTN4-002	ACTN4-003	ACTN4-003	ACTN4-004	ACTN4-004	ACTN4-005	ACTN4-005
CCDC62	9606.ENSP00000253079	https://smart.embl.de/smart/DDvec.cgi?smart=684:COIL(16|163)+COIL(199|255)+	Coiled-coil domain-containing protein 62; Nuclear receptor coactivator that can enhance preferentially estrogen receptors ESR1 and ESR2 transactivation. Modulates also progesterone/PGR, glucocorticoid/NR3C1 and androgen/AR receptors transactivation, although at lower level; little effect on vitamin D receptor/VDR	84660	84660	84660	84660	84660	A0A024RBT8	A8K8V1	A8K8V1	A8K8V1	A8K8V1	AAG49396.1	AAH60796.1	AAP13075.1	AK097663	AK124633	AK292466	AY009105	AY254201	B3KUP3	B3KUP3	B3KUP3	B3KUP3	BAC85909.1	BAF85155.1	BAG53505.1	BC060796	CCD62_HUMAN	CCD62_HUMAN	CCD62_HUMAN	CCDC62	CCDC62	CCDC62	CCDC62	CCDC62	CCDC62	CCDC62	CCDC62	CCDC62	CCDC62	CCDC62-001	CCDC62-001	CCDC62-002	CCDC62-002	CCDC62-003	CCDC62-003	CCDC62-004
KRT15	9606.ENSP00000254043	https://smart.embl.de/smart/DDvec.cgi?smart=456:Filament(104|416)+	Keratin, type I cytoskeletal 15; Keratins, type I	3866	3866	3866	3866	3866	A8MT21	AAF27047.1	AAH02641.1	AAP35925.1	AF202320	AK090604	AK091239	B3KQY1	B3KQY1	B3KQY1	B3KQY1	B3KRA2	B3KRA2	B3KRA2	B3KRA2	BAG52193.1	BAG52314.1	BC002641	BT007261	C9JTG5	CAA30535.1	CAB000135	CCDS11398	CCDS11398.1	CK15	CK15	CK15	CK15	Cytokeratin-15	Cytokeratin-15	Cytokeratin-15	E0CX14	E0CX14	E0CX14	E0CX14	ENSG00000171346	ENSG00000171346	ENSG00000171346	ENSG00000171346	ENSP00000254043	ENSP00000254043
SLC38A2	9606.ENSP00000256689	https://smart.embl.de/smart/DDvec.cgi?smart=506:Pfam_Aa_trans(69|495)+	Sodium-coupled neutral amino acid transporter 2; Functions as a sodium-dependent amino acid transporter. Mediates the saturable, pH-sensitive and electrogenic cotransport of neutral amino acids and sodium ions with a stoichiometry of 1:1. May function in the transport of amino acids at the blood- brain barrier and in the supply of maternal nutrients to the fetus through the placenta	54407	54407	54407	54407	54407	A0A024R0W3	AAG24618.1	AAH40342.1	AAK38510.1	AB037803	AB037803	AF259799	AF298897	AJ344099	AK001700	AK172784	ATA2	ATA2	ATA2	ATA2	ATA2	ATA2	ATA2	ATA2	Amino acid transporter A2	Amino acid transporter A2	Amino acid transporter A2	BAA91846.1	BAA92620.2	BAD18765.1	BC040342	CAC51434.1	CAG33548.1	CCDS76551	CCDS8749	CCDS8749.1	CR457267	EAW57900.1	EAW57901.1	EAW57902.1	ENSG00000134294	ENSG00000134294	ENSG00000134294	ENSG00000134294	ENSP00000256689	ENSP00000256689
ACP2	9606.ENSP00000256997	https://smart.embl.de/smart/DDvec.cgi?smart=423:SIGNAL(1|30)+Pfam_His_Phos_2(32|330)+TRANS(382|404)+	Acid phosphatase 2, lysosomal; Belongs to the histidine acid phosphatase family	3.1.3.2	3.1.3.2	53	53	53	53	53	AAH03160.1	AAH93010.1	ACP2	ACP2	ACP2	ACP2	ACP2	ACP2	ACP2	ACP2	ACP2	ACP2	ACP2-001	ACP2-001	ACP2-002	ACP2-002	ACP2-003	ACP2-003	ACP2-004	ACP2-004	ACP2-005	ACP2-005	ACP2-006	ACP2-006	ACP2-007	ACP2-007	ACP2-008	ACP2-008	ACP2-009	ACP2-009	ACP2-010	ACP2-010	ACP2-011	ACP2-011	ACP2-012	ACP2-012	ACP2-013	ACP2-013	ACP2-014
DSG3	9606.ENSP00000257189	https://smart.embl.de/smart/DDvec.cgi?smart=999:SIGNAL(1|23)+CA(70|155)+CA(179|265)+CA(288|382)+CA(409|493)+	Desmoglein-3; Component of intercellular desmosome junctions. Involved in the interaction of plaque proteins and intermediate filaments mediating cell-cell adhesion; Desmosomal cadherins	130 kDa pemphigus vulgaris antigen	130 kDa pemphigus vulgaris antigen	130 kDa pemphigus vulgaris antigen	1830	1830	1830	1830	1830	5EQX	5EQX	5EQX	A8K2V2	A8K2V2	A8K2V2	A8K2V2	AAA60230.1	AK290367	BAF83056.1	CAB002792	CCDS11898	CCDS11898.1	CDHF6	CDHF6	CDHF6	CDHF6	CDHF6	CDHF6	CDHF6	CDHF6	Cadherin family member 6	Cadherin family member 6	Cadherin family member 6	DSG3	DSG3	DSG3	DSG3	DSG3	DSG3	DSG3	DSG3	DSG3	DSG3	DSG3-001	DSG3-001	DSG3_HUMAN	DSG3_HUMAN
OASL	9606.ENSP00000257570	https://smart.embl.de/smart/DDvec.cgi?smart=514:Pfam_OAS1_C(168|351)+UBQ(354|429)+UBQ(434|505)+	2'-5'-oligoadenylate synthase-like protein; Does not have 2'-5'-OAS activity, but can bind double- stranded RNA. Displays antiviral activity against encephalomyocarditis virus (EMCV) and hepatitis C virus (HCV) via an alternative antiviral pathway independent of RNase L; Belongs to the 2-5A synthase family	1WH3	1WH3	1WH3	1WH3	2'-5'-OAS-related protein	2'-5'-OAS-related protein	2'-5'-OAS-related protein	2'-5'-oligoadenylate synthase-like protein	2'-5'-oligoadenylate synthase-like protein	2'-5'-oligoadenylate synthase-like protein	2'-5'-oligoadenylate synthetase like	2'-5'-oligoadenylate synthetase like	2'-5'-oligoadenylate synthetase-like	2'-5'-oligoadenylate synthetase-like	2'-5'-oligoadenylate synthetase-like	4XQ7	4XQ7	4XQ7	8638	8638	8638	8638	8638	AAC41733.1	AAD28541.1	AAD28542.1	AAI17409.1	AAI17411.1	AF063611	AF063611	AF063612	AFJ00074.1	AJ225089	AK314419	B2RAZ2	B2RAZ2	B2RAZ2	B2RAZ2	BAG37039.1	BC117408	BC117410	CAA12396.1	CCDS73536	CCDS73536.1	CCDS9211	CCDS9211.1
TRAFD1	9606.ENSP00000257604	https://smart.embl.de/smart/DDvec.cgi?smart=582:ZnF_C2H2(37|59)+	TRAF-type zinc finger domain-containing protein 1; Negative feedback regulator that controls excessive innate immune responses. Regulates both Toll-like receptor 4 (TLR4) and DDX58/RIG1-like helicases (RLH) pathways. May inhibit the LTR pathway by direct interaction with TRAF6 and attenuation of NF-kappa-B activation. May negatively regulate the RLH pathway downstream from MAVS and upstream of NF…	10906	10906	10906	10906	10906	2D9K	2D9K	2D9K	2D9K	A0A024RBK4	A8K5L6	A8K5L6	A8K5L6	A8K5L6	AAH03553.1	AB007447	AB007447	AK291331	AK295474	B4DI89	B4DI89	B4DI89	B4DI89	BAA22541.1	BAF84020.1	BAG58401.1	BC003553	CCDS9160	CCDS9160.1	EAW97995.1	EAW97996.1	EAW97997.1	ENSG00000135148	ENSG00000135148	ENSG00000135148	ENSG00000135148	ENSP00000257604	ENSP00000257604	ENSP00000257604	ENSP00000376385	ENSP00000396526	ENSP00000396526	ENSP00000397169	ENSP00000447340	ENSP00000447340	ENSP00000449098
NT5E	9606.ENSP00000257770	https://smart.embl.de/smart/DDvec.cgi?smart=574:SIGNAL(1|26)+Pfam_Metallophos(29|246)+Pfam_5_nucleotid_C(338|513)+TRANS(556|573)+	5'-nucleotidase; Hydrolyzes extracellular nucleotides into membrane permeable nucleosides. Exhibits AMP-, NAD-, and NMN-nucleosidase activities; Belongs to the 5'-nucleotidase family	3.1.3.5	3.1.3.5	4907	4907	4907	4907	4907	4H1S	4H1S	4H1S	4H1S	4H1Y	4H1Y	4H1Y	4H1Y	4H2B	4H2B	4H2B	4H2B	4H2F	4H2F	4H2F	4H2F	4H2G	4H2G	4H2G	4H2G	4H2I	4H2I	4H2I	4H2I	5' nucleotidase	5'-nucleotidase	5'-nucleotidase	5'-nucleotidase	5'-nucleotidase ecto	5'-nucleotidase ecto	5'-nucleotidase, ecto	5'-nucleotidase, ecto (CD73)	5'-nucleotidase, ecto (CD73)	5'-nucleotidases	5NTD_HUMAN	5NTD_HUMAN	5NTD_HUMAN	AAA96950.1	AAC98672.1
ESPL1	9606.ENSP00000257934	https://smart.embl.de/smart/DDvec.cgi?smart=2120:Pfam_Peptidase_C50(1720|2069)+	Separin; Caspase-like protease, which plays a central role in the chromosome segregation by cleaving the SCC1/RAD21 subunit of the cohesin complex at the onset of anaphase. During most of the cell cycle, it is inactivated by different mechanisms	3.4.22.49	3.4.22.49	9700	9700	9700	9700	9700	AAR18247.1	AY455930	BAA11482.2	C50.002	CAB012185	CCDS8852	CCDS8852.1	Caspase-like protein ESPL1	Caspase-like protein ESPL1	Caspase-like protein ESPL1	D79987	D79987	EC 3.4.22.49	ENSG00000135476	ENSG00000135476	ENSG00000135476	ENSG00000135476	ENSP00000257934	ENSP00000257934	ENSP00000257934	ENSP00000377938	ENSP00000437671	ENSP00000447054	ENSP00000447054	ENSP00000449831	ENSP00000456450	ENSP00000456450	ENST00000257934	ENST00000257934	ENST00000257934	ENST00000394416	ENST00000535123	ENST00000535123	ENST00000549154	ENST00000550026	ENST00000552462	ENST00000552600	ENST00000552671	ENST00000552671
COX5B	9606.ENSP00000258424	https://smart.embl.de/smart/DDvec.cgi?smart=129:Pfam_COX5B(8|128)+	Cytochrome c oxidase subunit 5B, mitochondrial; This protein is one of the nuclear-coded polypeptide chains of cytochrome c oxidase, the terminal oxidase in mitochondrial electron transport	1.9.3.1	1329	1329	1329	1329	1329	AAA52060.1	AAA52061.1	AAB19185.1	AAH06229.1	AAP35388.1	AAY24279.1	BC006229	BC006229	BT006742	CCDS2032	CCDS2032.1	COX5B	COX5B	COX5B	COX5B	COX5B	COX5B	COX5B	COX5B	COX5B	COX5B	COX5B-001	COX5B-001	COX5B-002	COX5B-002	COX5B-003	COX5B-003	COX5B-004	COX5B-004	COX5B_HUMAN	COX5B_HUMAN	COX5B_HUMAN	COXVB	COXVB	Cytochrome c oxidase polypeptide Vb	Cytochrome c oxidase polypeptide Vb	Cytochrome c oxidase polypeptide Vb	Cytochrome c oxidase subunit 5B, mitochondrial	Cytochrome c oxidase subunit 5B, mitochondrial	Cytochrome c oxidase subunit 5B, mitochondrial
TACO1	9606.ENSP00000258975	https://smart.embl.de/smart/DDvec.cgi?smart=297:Pfam_Transcrip_reg(61|296)+	Translational activator of cytochrome c oxidase 1; Acts as a translational activator of mitochondrially- encoded cytochrome c oxidase 1; Belongs to the TACO1 family	51204	51204	51204	51204	51204	AAF24044.1	AAH05049.1	AAH07744.1	AF090929	AK094052	AK315375	AL833861	B2RD21	B2RD21	B2RD21	B2RD21	BAC04273.1	BAG37768.1	BC005049	BC005049	BC007744	CAD38719.1	CCDC44	CCDC44	CCDC44	CCDC44	CCDC44	CCDC44	CCDC44	CCDC44	CCDC44	CCDS11640	CCDS11640.1	Coiled-coil domain-containing protein 44	Coiled-coil domain-containing protein 44	Coiled-coil domain-containing protein 44	EAW94302.1	EAW94304.1	ENSG00000136463	ENSG00000136463	ENSG00000136463	ENSG00000136463	ENSP00000258975	ENSP00000258975	ENSP00000258975	ENSP00000315798
TMEM63B	9606.ENSP00000259746	https://smart.embl.de/smart/DDvec.cgi?smart=832:TRANS(40|62)+Pfam_RSN1_TM(102|226)+Pfam_PHM7_cyt(239|422)+Pfam_RSN1_7TM(433|706)+TRANS(711|733)+	CSC1-like protein 2; Acts as an osmosensitive calcium-permeable cation channel	55362	55362	55362	55362	55362	AAH62989.1	AAI36770.1	AK093629	AL353957	AL834238	B9EGU3	B9EGU3	B9EGU3	B9EGU3	BAC04207.1	BC022095	BC062989	BC136769	C6orf110	C6orf110	C6orf110	C6orf110	C6orf110	C6orf110	C6orf110	C6orf110	CAB89257.1	CAD38916.1	CAH10540.1	CAI20530.1	CAI20531.1	CCDS34461	CCDS34461.1	CR627460	CSC1-like protein 2	CSC1-like protein 2	CSC1-like protein 2	CSCL2_HUMAN	CSCL2_HUMAN	CSCL2_HUMAN	DKFZp434P0531	DKFZp434P0531	E9PNG1	ENSG00000137216	ENSG00000137216	ENSG00000137216
CTDSPL2	9606.ENSP00000260327	https://smart.embl.de/smart/DDvec.cgi?smart=466:CPDc(286|430)+	CTD small phosphatase-like protein 2; Probable phosphatase; CTD family phosphatases	3.1.3.-	51496	51496	51496	51496	51496	A0A024R5Q8	AAF29030.1	AAF29093.1	AAH18623.1	AAH35744.1	AAQ76796.1	AAZ42188.1	AC025430	AF161478	AF161478	AF161543	AK001385	AK291230	AY364237	BAA91664.1	BAF83919.1	BC018623	BC035744	CAH10508.1	CCDS10110	CCDS10110.1	CR627421	CTD family phosphatases	CTD small phosphatase like 2	CTD small phosphatase like 2	CTD small phosphatase like 2	CTD small phosphatase-like protein 2	CTD small phosphatase-like protein 2	CTD small phosphatase-like protein 2	CTDSPL2	CTDSPL2	CTDSPL2	CTDSPL2	CTDSPL2	CTDSPL2	CTDSPL2	CTDSPL2	CTDSPL2	CTDSPL2	CTDSPL2-001
THBS1	9606.ENSP00000260356	https://smart.embl.de/smart/DDvec.cgi?smart=1170:SIGNAL(1|18)+TSPN(24|221)+COIL(287|314)+VWC(318|372)+TSP1(382|429)+TSP1(438|490)+TSP1(495|547)+EGF(550|587)+EGF(591|645)+EGF(649|690)+Pfam_TSP_3(727|762)+Pfam_TSP_3(762|785)+Pfam_TSP_3(786|821)+Pfam_TSP_3(821|844)+Pfam_TSP_3(845|882)+Pfam_TSP_3(883|918)+Pfam_TSP_3(919|954)+Pfam_TSP_C(972|1169)+	Thrombospondin-1; Adhesive glycoprotein that mediates cell-to-cell and cell-to-matrix interactions. Binds heparin. May play a role in dentinogenesis and/or maintenance of dentin and dental pulp (By similarity). Ligand for CD36 mediating antiangiogenic properties. Plays a role in ER stress response, via its interaction with the activating transcription factor 6 alpha (ATF6) which produces adaptive…	1LSL	1LSL	1LSL	1LSL	1UX6	1UX6	1UX6	1UX6	1Z78	1Z78	1Z78	1Z78	1ZA4	1ZA4	1ZA4	1ZA4	2ERF	2ERF	2ERF	2ERF	2ES3	2ES3	2ES3	2ES3	2OUH	2OUH	2OUH	2OUH	2OUJ	2OUJ	2OUJ	2OUJ	3R6B	3R6B	3R6B	3R6B	5FOE	5FOE	5FOE	7057	7057	7057	7057	7057	A0PJG0	A8K6H4
TOPBP1	9606.ENSP00000260810	https://smart.embl.de/smart/DDvec.cgi?smart=1522:BRCT(103|179)+BRCT(197|274)+BRCT(356|434)+BRCT(550|623)+BRCT(643|728)+BRCT(902|981)+BRCT(1262|1341)+	DNA topoisomerase 2-binding protein 1; Required for DNA replication. Plays a role in the rescue of stalled replication forks and checkpoint control. Binds double- stranded DNA breaks and nicks as well as single-stranded DNA. Recruits the SWI/SNF chromatin remodeling complex to E2F1- responsive promoters. Down-regulates E2F1 activity and inhibits E2F1-dependent apoptosis during G1/S transition and…	11073	11073	11073	11073	11073	1WF6	1WF6	1WF6	1WF6	2XNH	2XNH	2XNH	2XNH	2XNK	2XNK	2XNK	2XNK	3AL2	3AL2	3AL2	3AL2	3AL3	3AL3	3AL3	3JVE	3JVE	3JVE	3JVE	3OLC	3OLC	3OLC	3OLC	3PD7	3PD7	3PD7	3PD7	3UEN	3UEN	3UEN	3UEN	3UEO	3UEO	3UEO	A0AV47	AAI26210.2	AB019397
SLC16A7	9606.ENSP00000261187	https://smart.embl.de/smart/DDvec.cgi?smart=478:Pfam_MFS_1(21|390)+TRANS(405|427)+	Monocarboxylate transporter 2; Proton-coupled monocarboxylate transporter. Catalyzes the rapid transport across the plasma membrane of many monocarboxylates such as lactate, pyruvate, branched-chain oxo acids derived from leucine, valine and isoleucine, and the ketone bodies acetoacetate, beta-hydroxybutyrate and acetate. Functions as high-affinity pyruvate transporter; Belongs to the major facil…	9194	9194	9194	9194	9194	A0A024RBB2	AAC13721.1	AAC70919.1	AAH30693.1	AC079905	AC119793	AF049608	AF049608	AF058056	AK313345	BAG36148.1	BC030693	CCDS8961	CCDS8961.1	CHEMBL2073704	EAW97096.1	EAW97097.1	EAW97098.1	EAW97099.1	ENSG00000118596	ENSG00000118596	ENSG00000118596	ENSG00000118596	ENSP00000261187	ENSP00000261187	ENSP00000261187	ENSP00000336573	ENSP00000443731	ENSP00000446722	ENSP00000446722	ENSP00000447459	ENSP00000447459	ENSP00000447555	ENSP00000447555	ENSP00000447814	ENSP00000448071	ENSP00000448071	ENSP00000448742	ENSP00000448742	ENSP00000448870	ENSP00000449167
TRMT5	9606.ENSP00000261249	https://smart.embl.de/smart/DDvec.cgi?smart=509:Pfam_Met_10(198|419)+	tRNA (guanine(37)-N1)-methyltransferase; Involved in mitochondrial tRNA methylation. Specifically methylates the N1 position of guanosine-37 in various tRNAs. Methylation is not dependent on the nature of the nucleoside 5' of the target nucleoside. This is the first step in the biosynthesis of wybutosine (yW), a modified base adjacent to the anticodon of tRNAs and required for accurate decoding	2.1.1.228	2.1.1.228	57570	57570	57570	57570	57570	AAI08285.1	AAI36607.1	AAI36608.1	AB037814	AB037814	AK293158	B2RN19	B2RN19	B2RN19	B2RN19	BAA92631.1	BAG56703.1	BC108284	BC136606	BC136607	CCDS32092	CCDS32092.1	COXPD26	EAW80792.1	EC 2.1.1.228	ENSG00000126814	ENSG00000126814	ENSG00000126814	ENSG00000126814	ENSP00000261249	ENSP00000261249	ENSP00000261249	ENSP00000451666	ENSP00000452567	ENST00000261249	ENST00000261249	ENST00000261249	ENST00000553903	ENST00000555420	G3V494	G3V5X1	HGNC:23141	HPA000943	Hs.380159
LMNB1	9606.ENSP00000261366	https://smart.embl.de/smart/DDvec.cgi?smart=586:Filament(31|387)+Pfam_LTD(435|545)+	Lamin-B1; Lamins are components of the nuclear lamina, a fibrous layer on the nucleoplasmic side of the inner nuclear membrane, which is thought to provide a framework for the nuclear envelope and may also interact with chromatin	2KPW	2KPW	2KPW	2KPW	3JT0	3JT0	3JT0	3JT0	3TYY	3TYY	3TYY	3TYY	3UMN	3UMN	3UMN	3UMN	4001	4001	4001	4001	4001	5VVX	5VVX	5VVX	AAA36162.1	AAC37575.1	AAH12295.1	AAI03724.1	AC137794	ADLD	ADLD	AK312603	B2R6J6	B2R6J6	B2R6J6	B2R6J6	BAG35493.1	BC012295	BC103723	CAB005269	CCDS4140	CCDS4140.1	E9PBF6	EAW48846.1	ENSG00000113368	ENSG00000113368
MSMO1	9606.ENSP00000261507	https://smart.embl.de/smart/DDvec.cgi?smart=293:TRANS(55|77)+TRANS(98|120)+Pfam_FA_hydroxylase(142|274)+	Methylsterol monooxygenase 1; Catalyzes the first step in the removal of the two C-4 methyl groups of 4,4-dimethylzymosterol; Belongs to the sterol desaturase family	1.14.18.9	1.14.18.9	6307	6307	6307	6307	6307	A8K8Q3	A8K8Q3	A8K8Q3	A8K8Q3	A8MYF6	A8MYF6	A8MYF6	A8MYF6	AAB81566.1	AAC50587.1	AAH10653.1	AAI07880.1	AK292418	AK295432	BAF85107.1	BAH12066.1	BC010653	BC107879	C-4 methylsterol oxidase	C-4 methylsterol oxidase	C-4 methylsterol oxidase	CCDS3809	CCDS3809.1	CCDS43280	CCDS43280.1	D3DP32	D3DP32	D3DP32	D3DP32	D6R952	D6RDP9	D6REA2	DESP4	DESP4	DESP4	DESP4	DESP4	DESP4	DESP4
SLC7A5	9606.ENSP00000261622	https://smart.embl.de/smart/DDvec.cgi?smart=507:Pfam_AA_permease(55|474)+	Large neutral amino acids transporter small subunit 1; Sodium-independent, high-affinity transport of large neutral amino acids such as phenylalanine, tyrosine, leucine, arginine and tryptophan, when associated with SLC3A2/4F2hc. Involved in cellular amino acid uptake. Acts as an amino acid exchanger. Involved in the transport of L-DOPA across the blood- brain barrier, and that of thyroid hormone…	158020	4F2 light chain	4F2 light chain	4F2 light chain	4F2LC	4F2LC	8140	8140	8140	8140	8140	AAA35780.1	AAC61479.1	AAD20464.1	AAH39692.1	AAH42600.1	AB017908	AB018009	AB018542	AF077866	AF077866	AF104032	BAA33851.1	BAA75746.1	BAA84648.1	BC039692	BC042600	CCDS10964	CCDS10964.1	CD molecules	CD98	CD98	CD98	CD98	CD98 light chain	CD98 light chain	CD98 light chain	CD98LC	CD98LC	CD98LC	CD98LC	CHEMBL4459	D16S469E	D16S469E	D16S469E	D16S469E
ALDH2	9606.ENSP00000261733	https://smart.embl.de/smart/DDvec.cgi?smart=517:Pfam_Aldedh(45|508)+	Aldehyde dehydrogenase, mitochondrial; Aldehyde dehydrogenase 2 family member; Belongs to the aldehyde dehydrogenase family	1.2.1.3	1.2.1.3	1CW3	1CW3	1CW3	1CW3	1NZW	1NZW	1NZW	1NZW	1NZX	1NZX	1NZX	1NZX	1NZZ	1NZZ	1NZZ	1NZZ	1O00	1O00	1O00	1O00	1O01	1O01	1O01	1O01	1O02	1O02	1O02	1O02	1O04	1O04	1O04	1O04	1O05	1O05	1O05	1O05	1ZUM	1ZUM	1ZUM	1ZUM	217	217	217	217
VAC14	9606.ENSP00000261776	https://smart.embl.de/smart/DDvec.cgi?smart=782:Pfam_Vac14_Fab1_bd(67|163)+Pfam_Vac14_Fig4_bd(542|720)+	Protein VAC14 homolog; The PI(3,5)P2 regulatory complex regulates both the synthesis and turnover of phosphatidylinositol 3,5-bisphosphate (PtdIns(3,5)P2). Acts as a positive activator of PIKfyve kinase activity. Also required to maintain normal levels of phosphatidylinositol 3-phosphate (PtdIns(3)P) and phosphatidylinositol 5-phosphate (PtdIns(5)P). Plays a role in the biogenesis of endosome car…	55697	55697	55697	55697	55697	AAB03813.1	AAH00536.2	AAH07214.2	AAI25109.1	AAI25110.1	AK025479	AK056433	AK056433	AK093941	AL137396	ArPIKfyve	ArPIKfyve	ArPIKfyve	ArPIKfyve	Armadillo-like helical domain containing	B3KPJ5	B3KPJ5	B3KPJ5	B3KPJ5	B3KSM8	B3KSM8	B3KSM8	B3KSM8	BAB15145.1	BAG51707.1	BAG52790.1	BC000536	BC007214	BC125108	BC125109	CAB70724.1	CAG33624.1	CCDS10896	CCDS10896.1	CR457343	DKFZP434J032	ENSG00000103043	ENSG00000103043	ENSG00000103043	ENSG00000103043	ENSP00000254957
FAT2	9606.ENSP00000261800	https://smart.embl.de/smart/DDvec.cgi?smart=4349:SIGNAL(1|18)+CA(55|146)+CA(170|254)+CA(380|456)+CA(480|562)+CA(586|662)+CA(737|818)+CA(842|923)+CA(947|1028)+CA(1054|1135)+CA(1159|1240)+CA(1266|1342)+CA(1368|1446)+CA(1470|1553)+CA(1577|1658)+CA(1682|1756)+CA(1787|1870)+CA(1894|1966)+CA(1990|2068)+CA(2092|2171)+CA(2190|2270)+CA(2294|2377)+CA(2401|2479)+CA(2503|2583)+CA(2607|2689)+CA(2713|2795)+CA(…	Protocadherin Fat 2; Plays a role in the migration of epidermal cells. May modulate the extracellular space surronding parallel fibers of cerebellar during development (By similarity); Cadherin related	2196	2196	2196	2196	2196	AAF61928.1	AB011535	AC011337	AC034205	AF231022	AF231022	AL157443	BAA32463.1	CAB033680	CAB75663.1	CCDS4317	CCDS4317.1	CDHF8	CDHF8	CDHF8	CDHF8	CDHF8	CDHF8	CDHF8	CDHF8	CDHR9	CDHR9	CDHR9	CDHR9	Cadherin family member 8	Cadherin family member 8	Cadherin family member 8	Cadherin related	ENSG00000086570	ENSG00000086570	ENSG00000086570	ENSG00000086570	ENSP00000261800	ENSP00000261800	ENSP00000261800	ENSP00000321697	ENSP00000410891	ENSP00000429678	ENSP00000429678	ENST00000261800	ENST00000261800
CYP46A1	9606.ENSP00000261835	https://smart.embl.de/smart/DDvec.cgi?smart=500:SIGNAL(1|28)+Pfam_p450(34|484)+	Cholesterol 24-hydroxylase; Involved in the turnover of cholesterol. It converts cholesterol into 24S-hydroxycholesterol and, to a lesser extent, 25-hydroxycholesterol. Has also activity with xenobiotic compounds, such as clotrimazole; Cytochrome P450 family 46	1.14.14.25	10858	10858	10858	10858	10858	2Q9F	2Q9F	2Q9F	2Q9F	2Q9G	2Q9G	2Q9G	2Q9G	3MDM	3MDM	3MDM	3MDM	3MDR	3MDR	3MDR	3MDR	3MDT	3MDT	3MDT	3MDT	3MDV	3MDV	3MDV	3MDV	4ENH	4ENH	4ENH	4ENH	4FIA	4FIA	4FIA	4FIA	4J14	4J14	4J14	4J14	AAD41244.1	AAH22539.1	AF094480	AF094480
ADNP2	9606.ENSP00000262198	https://smart.embl.de/smart/DDvec.cgi?smart=1131:ZnF_C2H2(73|96)+ZnF_C2H2(106|128)+ZnF_C2H2(155|178)+ZnF_C2H2(215|240)+ZnF_C2H2(694|716)+ZnF_C2H2(747|768)+ZnF_C2H2(770|793)+ZnF_C2H2(875|898)+HOX(1043|1105)+	Activity-dependent neuroprotector homeobox protein 2; May be involved in transcriptional regulation; ZF class homeoboxes and pseudogenes	22850	22850	22850	22850	22850	A0A024R377	A8K951	A8K951	A8K951	A8K951	AAH71589.1	AB020670	AB020670	AC139100	ADNP homeobox 2	ADNP homeobox 2	ADNP homeobox 2	ADNP homeobox 2	ADNP2	ADNP2	ADNP2	ADNP2	ADNP2	ADNP2	ADNP2	ADNP2	ADNP2	ADNP2	ADNP2-001	ADNP2-001	ADNP2-002	ADNP2-002	ADNP2-003	ADNP2-003	ADNP2-004	ADNP2-004	ADNP2-005	ADNP2-005	ADNP2_HUMAN	ADNP2_HUMAN	ADNP2_HUMAN	AK022688	AK292566	BAA74886.2	BAB14180.1	BAF85255.1
SCPEP1	9606.ENSP00000262288	https://smart.embl.de/smart/DDvec.cgi?smart=452:SIGNAL(1|26)+Pfam_Peptidase_S10(29|451)+	Retinoid-inducible serine carboxypeptidase; May be involved in vascular wall and kidney homeostasis; M14 carboxypeptidases	3.4.16.-	59342	59342	59342	59342	59342	AAG16692.1	AAG39285.1	AAH72405.1	AAQ88923.1	AC007114	AF113214	AF282618	AF282618	AK027373	AY358559	BAB55069.1	BC010078	BC072405	CCDS11593	CCDS11593.1	CHEMBL2189131	EC 3.4.16.-	ENSG00000121064	ENSG00000121064	ENSG00000121064	ENSG00000121064	ENSP00000262288	ENSP00000262288	ENSP00000262288	ENSP00000347497	ENSP00000376850	ENSP00000458587	ENSP00000458587	ENSP00000458671	ENSP00000458671	ENSP00000459807	ENSP00000459807	ENSP00000461663	ENSP00000461663	ENSP00000461678	ENSP00000461694	ENSP00000461694	ENST00000262288	ENST00000262288	ENST00000262288
PKMYT1	9606.ENSP00000262300	https://smart.embl.de/smart/DDvec.cgi?smart=499:Pfam_Pkinase_Tyr(110|356)+	Membrane-associated tyrosine- and threonine-specific cdc2-inhibitory kinase; Acts as a negative regulator of entry into mitosis (G2 to M transition) by phosphorylation of the CDK1 kinase specifically when CDK1 is complexed to cyclins. Mediates phosphorylation of CDK1 predominantly on 'Thr-14'. Also involved in Golgi fragmentation. May be involved in phosphorylation of CDK1 on 'Tyr-15' to a lesser…	2.7.11.1	3P1A	3P1A	3P1A	3P1A	5VCV	5VCV	5VCV	5VCW	5VCW	5VCW	5VCX	5VCX	5VCX	5VCY	5VCY	5VCY	5VCZ	5VCZ	5VCZ	5VD0	5VD0	5VD0	5VD1	5VD1	5VD1	5VD3	5VD3	5VD3	9088	9088	9088	9088	9088	A6NHV6	AAB71843.1	AAC04477.1	AAC04478.1	AAC50949.1	AAI21162.1	AAI21163.1	AAI30012.1	AAN40703.1	AC004233	AF014118	AF549406
CREBBP	9606.ENSP00000262367	https://smart.embl.de/smart/DDvec.cgi?smart=2442:ZnF_TAZ(348|433)+Pfam_KIX(587|667)+BROMO(1084|1194)+KAT11(1342|1648)+ZnF_ZZ(1701|1742)+ZnF_TAZ(1766|1844)+Pfam_Creb_binding(2018|2114)+COIL(2190|2217)+	CREB-binding protein; Acetylates histones, giving a specific tag for transcriptional activation. Also acetylates non-histone proteins, like NCOA3 and FOXO1. Binds specifically to phosphorylated CREB and enhances its transcriptional activity toward cAMP-responsive genes. Acts as a coactivator of ALX1. Acts as a circadian transcriptional coactivator which enhances the activity of the circadian tran…	1387	1387	1387	1387	1387	180850	1JSP	1JSP	1JSP	1JSP	1LIQ	1LIQ	1LIQ	1LIQ	1RDT	1RDT	1RDT	1WO3	1WO3	1WO3	1WO3	1WO4	1WO4	1WO4	1WO4	1WO5	1WO5	1WO5	1WO5	1WO6	1WO6	1WO6	1WO6	1WO7	1WO7	1WO7	1WO7	1ZOQ	1ZOQ	1ZOQ	1ZOQ	2.3.1.48	2D82	2D82	2D82	2D82
CHD5	9606.ENSP00000262450	https://smart.embl.de/smart/DDvec.cgi?smart=1954:COIL(57|89)+Pfam_CHDNT(147|200)+PHD(345|388)+RING(419|460)+CHROMO(466|546)+CHROMO(590|646)+DEXDc(696|908)+HELICc(1054|1138)+DUF1087(1295|1359)+DUF1086(1372|1531)+Pfam_CHDCT2(1732|1903)+	Chromodomain-helicase-DNA-binding protein 5; Chromatin-remodeling protein that binds DNA through histones and regulates gene transcription. May specifically recognize and bind trimethylated 'Lys-27' (H3K27me3) and non- methylated 'Lys-4' of histone H3. Plays a role in the development of the nervous system by activating the expression of genes promoting neuron terminal differentiation. In parallel…	26038	26038	26038	26038	26038	3.6.4.12	AAL98962.1	AB007913	AF425231	AF425231	AL117491	ATP-dependent helicase CHD5	ATP-dependent helicase CHD5	ATP-dependent helicase CHD5	BAA32289.1	CAB55959.1	CAI19450.1	CAI19891.1	CCDS57	CCDS57.1	CHD-5	CHD-5	CHD5	CHD5	CHD5	CHD5	CHD5	CHD5	CHD5	CHD5	CHD5	CHD5	CHD5-001	CHD5-001	CHD5-002	CHD5-002	CHD5-003	CHD5-003	CHD5-004	CHD5-004	CHD5-005	CHD5-005	CHD5-006	CHD5-006	CHD5_HUMAN	CHD5_HUMAN
VAMP7	9606.ENSP00000262640	https://smart.embl.de/smart/DDvec.cgi?smart=260:Longin(28|109)+	Vesicle-associated membrane protein 7; Involved in the targeting and/or fusion of transport vesicles to their target membrane during transport of proteins from the early endosome to the lysosome. Required for heterotypic fusion of late endosomes with lysosomes and homotypic lysosomal fusion. Required for calcium regulated lysosomal exocytosis. Involved in the export of chylomicrons from the endop…	2DMW	2DMW	2DMW	2DMW	6845	6845	6845	6845	6845	A0A024R061	A0A024R074	AAH56141.1	AJ295938	AJ295938	AJ549301	AK222794	AK297385	B4DMB4	BAD96514.1	BAG59826.1	BC056141	BI547528	CAA63133.1	CAB96816.1	CAC16891.1	CAD70593.2	CCDS14770	CCDS14770.4	CCDS48199	CCDS48199.1	CCDS55548	CCDS55548.1	E5RH06	EAW55877.1	EAW55878.1	EAW55879.1	EAW55882.1	EAW55883.1	ENSG00000124333	ENSG00000124333	ENSG00000124333	ENSG00000124333	ENSP00000262640	ENSP00000262640	ENSP00000262640	ENSP00000286448
EFCAB6	9606.ENSP00000262726	https://smart.embl.de/smart/DDvec.cgi?smart=1501:EFh(74|102)+EFh(176|204)+EFh(301|329)+EFh(443|471)+EFh(508|536)+EFh(638|666)+EFh(745|773)+EFh(887|915)+COIL(939|965)+EFh(1073|1101)+EFh(1180|1208)+EFh(1327|1355)+EFh(1438|1466)+	EF-hand calcium-binding domain-containing protein 6; Negatively regulates the androgen receptor by recruiting histone deacetylase complex, and protein DJ-1 antagonizes this inhibition by abrogation of this complex; EF-hand domain containing	1WLZ	1WLZ	1WLZ	1WLZ	5D67	5D67	5D67	64800	64800	64800	64800	64800	A8K8P6	A8K8P6	A8K8P6	A8K8P6	A8K8Y3	A8K8Y3	A8K8Y3	A8K8Y3	AAH39315.1	AB051459	AB073862	AK027241	AK292411	AK292498	AL023801	AL031843	AL118498	AL355841	B0QYI4	B0QYI4	B0QYI4	B0QYI4	B0QYI5	B0QYI6	B0QYI6	B0QYI6	B0QYI6	BAB15703.1	BAB33342.1	BAB71780.1	BAF85100.1	BAF85187.1	BC039315	CAA71749.1
LGALS3BP	9606.ENSP00000262776	https://smart.embl.de/smart/DDvec.cgi?smart=585:SIGNAL(1|18)+SR(24|124)+BACK(260|360)+	Galectin-3-binding protein; Promotes integrin-mediated cell adhesion. May stimulate host defense against viruses and tumor cells; BTB domain containing	1BY2	1BY2	1BY2	1BY2	3959	3959	3959	3959	3959	90K	90K	90K	90K	AAA36193.1	AAH02403.1	AAH02998.1	AAH15761.1	AK301040	B4DVE1	BAG62653.1	BC002403	BC002998	BC015761	BTB domain containing	BTBD17B	BTBD17B	BTBD17B	BTBD17B	Basement membrane autoantigen p105	Basement membrane autoantigen p105	Basement membrane autoantigen p105	CAA55699.1	CAB002158	CCDS11759	CCDS11759.1	CyCAP	CyCAP	CyCAP	CyCAP	ENSG00000108679	ENSG00000108679	ENSG00000108679	ENSG00000108679	ENSP00000262776	ENSP00000262776	ENSP00000262776
PHYH	9606.ENSP00000263038	https://smart.embl.de/smart/DDvec.cgi?smart=338:Pfam_PhyH(61|277)+	Phytanoyl-CoA dioxygenase, peroxisomal; Converts phytanoyl-CoA to 2-hydroxyphytanoyl-CoA	1.14.11.18	1.14.11.18	2A1X	2A1X	2A1X	2A1X	5264	5264	5264	5264	5264	600964	601996	A8MTS8	A8MTS8	A8MTS8	A8MTS8	AAB81834.1	AAD20602.1	AAF74123.1	AAH29512.1	AF023462	AF112977	AF242379	AF242380	AF242381	AF242382	AF242383	AF242384	AF242385	AF242386	B1ALH5	B1ALH5	B1ALH5	B1ALH5	B1ALH6	BC029512	C9IYS5	C9JR86	CAI12911.2	CCDS41489	CCDS41489.1	CCDS7097	CCDS7097.1	EC 1.14.11.18	ENSG00000107537
IL1A	9606.ENSP00000263339	https://smart.embl.de/smart/DDvec.cgi?smart=271:Pfam_IL1_propep(1|109)+IL1(129|267)+	Interleukin-1 alpha; Produced by activated macrophages, IL-1 stimulates thymocyte proliferation by inducing IL-2 release, B-cell maturation and proliferation, and fibroblast growth factor activity. IL-1 proteins are involved in the inflammatory response, being identified as endogenous pyrogens, and are reported to stimulate the release of prostaglandin and collagenase from synovial cells	1ITA	1ITA	1ITA	1ITA	2ILA	2ILA	2ILA	2ILA	2KKI	2KKI	2KKI	2KKI	2L5X	2L5X	2L5X	3552	3552	3552	3552	3552	5UC6	5UC6	5UC6	AAA59133.1	AAA59134.1	AAH13142.1	AAM96189.1	AAP35660.1	AAX93054.1	AF536338	AK314850	BAG37367.1	BC013142	BT007014	CAA26371.1	CAA26604.1	CAA27448.1	CAA39566.1	CAD29871.1	CAG33695.1	CCDS2101	CCDS2101.1	CR457414	EAW73604.1	ENSG00000115008	ENSG00000115008
C9	9606.ENSP00000263408	https://smart.embl.de/smart/DDvec.cgi?smart=559:SIGNAL(1|26)+TSP1(45|95)+LDLa(100|136)+MACPF(293|503)+	Complement component C9; Constituent of the membrane attack complex (MAC) that plays a key role in the innate and adaptive immune response by forming pores in the plasma membrane of target cells. C9 is the pore- forming subunit of the MAC; Belongs to the complement C6/C7/C8/C9 family	5FMW	5FMW	5FMW	735	735	735	735	735	AAA51889.1	AAA51890.1	AAH20721.1	AJ251818	ARMD15	ARMD15	BC020721	C9	C9	C9	C9	C9	C9	C9	C9	C9	C9	C9-001	C9-001	C9-002	C9-002	C9-003	C9-003	C9-004	C9-004	C9D	C9D	CAA26117.1	CAA69849.1	CAB002151	CAB66087.1	CCDS3929	CCDS3929.1	CO9_HUMAN	CO9_HUMAN	CO9_HUMAN	Complement component 9	Complement component C9
CLASP1	9606.ENSP00000263710	https://smart.embl.de/smart/DDvec.cgi?smart=1538:TOG(1|232)+TOG(319|551)+TOG(849|1087)+TOG(1289|1527)+	CLIP-associating protein 1; Microtubule plus-end tracking protein that promotes the stabilization of dynamic microtubules. Involved in the nucleation of noncentrosomal microtubules originating from the trans-Golgi network (TGN). Required for the polarization of the cytoplasmic microtubule arrays in migrating cells towards the leading edge of the cell. May act at the cell cortex to enhance the fre…	23332	23332	23332	23332	23332	4K92	4K92	4K92	4K92	A2RU21	A2RU21	A2RU21	A2RU21	AAH32563.1	AAI12941.1	AAI32724.1	AAI44108.1	AAQ15051.1	AAR07949.1	AAX88872.1	AB014522	AB014522	AC012447	AC013399	AC018737	AC079449	AF347693	AJ288057	AK301814	AY425956	B7Z7C4	B7ZLX3	B7ZLX3	B7ZLX3	B7ZLX3	BAA31597.1	BAH13560.1	BC032563	BC112940	BC132723	BC144107	C9J151	C9JP76	CAC35156.1	CAH18421.1	CAI46251.1
PVRL1	9606.ENSP00000264025	https://smart.embl.de/smart/DDvec.cgi?smart=517:SIGNAL(1|30)+IGv(46|126)+IG_like(157|244)+IG(254|334)+TRANS(356|378)+	Nectin-1; Promotes cell-cell contacts by forming homophilic or heterophilic trans-dimers. Heterophilic interactions have been detected between NECTIN1 and NECTIN3 and between NECTIN1 and NECTIN4. Has some neurite outgrowth-promoting activity; Belongs to the nectin family	142450	3ALP	3ALP	3ALP	3SKU	3SKU	3SKU	3U82	3U82	3U82	3U83	3U83	3U83	4FMF	4FMF	4FMF	4MYW	4MYW	5818	5818	AAC23798.1	AAG16648.1	AAG16649.1	AAI04949.1	AAI13472.1	AAK33124.1	AAR88250.1	AAR88252.1	AF060231	AF196768	AF196769	AF196770	AF196771	AF196772	AF196773	AF196774	AF252867	AY029539	AY445577	AY445578	AY445580	AY445581	BC104948	BC113471	CAA53980.2	CAB016135
GPC1	9606.ENSP00000264039	https://smart.embl.de/smart/DDvec.cgi?smart=558:Pfam_Glypican(11|554)+	Glypican-1; Cell surface proteoglycan that bears heparan sulfate. Binds, via the heparan sulfate side chains, alpha-4 (V) collagen and participates in Schwann cell myelination (By similarity). May act as a catalyst in increasing the rate of conversion of prion protein PRPN(C) to PRNP(Sc) via associating (via the heparan sulfate side chains) with both forms of PRPN, targeting them to lipid rafts a…	2817	2817	2817	2817	2817	4ACR	4ACR	4ACR	4ACR	4AD7	4AD7	4AD7	4AD7	4BWE	4BWE	4BWE	4BWE	4YWT	4YWT	4YWT	AAH51279.1	AAY24160.1	AC110619	AK095397	AK095397	AK096638	B3KTD1	B3KTD1	B3KTD1	B3KTD1	BAG53043.1	BAG53345.1	BC051279	C9J4Y6	CAA38139.1	CCDS2534	CCDS2534.1	EAW71180.1	EAW71183.1	ENSG00000063660	ENSG00000063660	ENSG00000063660	ENSG00000063660	ENSP00000264039	ENSP00000264039	ENSP00000264039
LAMC2	9606.ENSP00000264144	https://smart.embl.de/smart/DDvec.cgi?smart=1193:SIGNAL(1|21)+EGF_Lam(28|81)+EGF_Lam(84|128)+EGF_Lam(139|184)+LamB(245|370)+EGF_like(370|413)+EGF_like(417|460)+EGF_Lam(462|514)+EGF_Lam(517|570)+EGF_Lam(573|612)+COIL(813|846)+COIL(887|912)+COIL(952|976)+COIL(1039|1072)+	Laminin subunit gamma-2; Binding to cells via a high affinity receptor, laminin is thought to mediate the attachment, migration and organization of cells into tissues during embryonic development by interacting with other extracellular matrix components. Ladsin exerts cell- scattering activity toward a wide variety of cells, including epithelial, endothelial, and fibroblastic cells	3918	3918	3918	3918	3918	AAC50456.1	AAC50457.1	AAI13379.1	B2T	B2T	BC113378	BM600	BM600	BM600-100kDa	BM600-100kDa	CAA52108.1	CAA78728.1	CAA78729.1	CAB004257	CAH70980.1	CCDS1352	CCDS1352.1	CCDS44285	CCDS44285.1	CSF	CSF	Cell-scattering factor 140 kDa subunit	Cell-scattering factor 140 kDa subunit	Cell-scattering factor 140 kDa subunit	EAW91146.1	EBR2	EBR2	EBR2	EBR2	EBR2A	EBR2A	EBR2A	EBR2A	ENSG00000058085	ENSG00000058085	ENSG00000058085	ENSG00000058085	ENSP00000264144	ENSP00000264144	ENSP00000356514	ENSP00000384864
KYNU	9606.ENSP00000264170	https://smart.embl.de/smart/DDvec.cgi?smart=465:Pfam_Aminotran_5(69|403)+	Kynureninase; Catalyzes the cleavage of L-kynurenine (L-Kyn) and L-3- hydroxykynurenine (L-3OHKyn) into anthranilic acid (AA) and 3- hydroxyanthranilic acid (3-OHAA), respectively. Has a preference for the L-3-hydroxy form. Also has cysteine-conjugate-beta-lyase activity	2HZP	2HZP	2HZP	2HZP	3.7.1.3	3.7.1.3	3E9K	3E9K	3E9K	3E9K	8942	8942	8942	8942	8942	AAC50650.1	AAH00879.1	AAX93159.1	AAY14727.1	AC013444	AK315343	B2RCZ5	B2RCZ5	B2RCZ5	B2RCZ5	B8ZZA3	BAG37742.1	BC000879	CAG33704.1	CCDS2183	CCDS2183.1	CCDS33299	CCDS33299.1	CHEMBL5100	CR457423	D3DP79	D3DP79	D3DP79	D3DP79	EAX11599.1	EAX11600.1	EAX11601.1	EC 3.7.1.3	ENSG00000115919	ENSG00000115919	ENSG00000115919
LXN	9606.ENSP00000264265	https://smart.embl.de/smart/DDvec.cgi?smart=222:Pfam_Latexin(3|219)+	Latexin; Hardly reversible, non-competitive, and potent inhibitor of CPA1, CPA2 and CPA4. May play a role in inflammation; Belongs to the protease inhibitor I47 (latexin) family	2BO9	2BO9	2BO9	2BO9	56925	56925	56925	56925	56925	AAF82807.1	AAH05346.1	AAH08438.1	AAK69518.1	AAL09331.1	AAP97162.1	AF087851	AF087851	AF282594	AF282626	AF303587	BC005346	BC008438	CAB025128	CCDS3183	CCDS3183.1	ECI	ECI	ENSG00000079257	ENSG00000079257	ENSG00000079257	ENSG00000079257	ENSP00000264265	ENSP00000264265	ENSP00000419373	ENSP00000419373	ENST00000264265	ENST00000264265	ENST00000482640	ENST00000482640	Endogenous carboxypeptidase inhibitor	Endogenous carboxypeptidase inhibitor	Endogenous carboxypeptidase inhibitor	HGNC:13347	HPA014179	Hs.478067	Hs.707022
ALS2	9606.ENSP00000264276	https://smart.embl.de/smart/DDvec.cgi?smart=1657:Pfam_RCC1_2(93|122)+Pfam_RCC1(170|216)+Pfam_RCC1_2(561|590)+Pfam_RhoGEF(694|882)+PH(901|1007)+MORN(1047|1068)+MORN(1070|1091)+MORN(1098|1119)+MORN(1121|1142)+MORN(1149|1170)+MORN(1173|1194)+MORN(1196|1217)+MORN(1219|1241)+Pfam_VPS9(1552|1656)+	Alsin; May act as a GTPase regulator. Controls survival and growth of spinal motoneurons (By similarity); Rho guanine nucleotide exchange factors	57679	57679	57679	57679	57679	A8K4R4	AAH29174.1	AAL14103.1	AAX93181.1	AAY15058.1	AB046783	AB053305	AB053305	AB053306	AC007279	AF391100	AK023024	AK056413	AK291029	ALS2	ALS2	ALS2	ALS2	ALS2	ALS2	ALS2	ALS2	ALS2	ALS2	ALS2-001	ALS2-001	ALS2-001	ALS2-002	ALS2-002	ALS2-002	ALS2-003	ALS2-003	ALS2-003	ALS2-004	ALS2-004	ALS2-004	ALS2-005	ALS2-005	ALS2-005	ALS2-006	ALS2-006
FGF2	9606.ENSP00000264498	https://smart.embl.de/smart/DDvec.cgi?smart=288:FGF(159|285)+	Fibroblast growth factor 2; Plays an important role in the regulation of cell survival, cell division, angiogenesis, cell differentiation and cell migration. Functions as potent mitogen in vitro. Can induce angiogenesis; Belongs to the heparin-binding growth factors family	1BAS	1BAS	1BAS	1BAS	1BFB	1BFB	1BFB	1BFB	1BFC	1BFC	1BFC	1BFC	1BFF	1BFF	1BFF	1BFF	1BFG	1BFG	1BFG	1BFG	1BLA	1BLA	1BLA	1BLA	1BLD	1BLD	1BLD	1BLD	1CVS	1CVS	1CVS	1CVS	1EV2	1EV2	1EV2	1EV2	1FGA	1FGA	1FGA	1FGA	1FQ9	1FQ9	1FQ9	1FQ9	1II4	1II4
UBE2S	9606.ENSP00000264552	https://smart.embl.de/smart/DDvec.cgi?smart=222:UBCc(14|157)+	Ubiquitin-conjugating enzyme E2 S; Accepts ubiquitin from the E1 complex and catalyzes its covalent attachment to other proteins. Catalyzes 'Lys-11'-linked polyubiquitination. Acts as an essential factor of the anaphase promoting complex/cyclosome (APC/C), a cell cycle- regulated ubiquitin ligase that controls progression through mitosis. Acts by specifically elongating 'Lys-11'-linked polyubiqui…	1ZDN	1ZDN	1ZDN	1ZDN	2.3.2.23	27338	27338	27338	27338	27338	5BNB	5BNB	5BNB	5L9T	5L9T	5L9T	AAA58446.1	AAH04236.1	AAH07554.1	AAH65364.1	AB062397	BAB93484.1	BC004236	BC004236	BC007554	BC065364	CAB015228	CCDS33114	CCDS33114.1	E2 ubiquitin-conjugating enzyme S	E2 ubiquitin-conjugating enzyme S	E2 ubiquitin-conjugating enzyme S	E2-EPF	E2-EPF	E2-EPF	E2-EPF	E2-EPF	E2-EPF	E2-EPF	E2EPF	E2EPF	E2EPF	E2EPF	E2EPF	E2EPF	EC 2.3.2.23
ASB1	9606.ENSP00000264607	https://smart.embl.de/smart/DDvec.cgi?smart=335:ANK(36|68)+ANK(77|106)+ANK(110|139)+ANK(143|172)+ANK(195|220)+SOCS_box(296|335)+	Ankyrin repeat and SOCS box protein 1; May play a role in testis development (By similarity). Probable substrate-recognition component of a SCF-like ECS (Elongin-Cullin-SOCS-box protein) E3 ligase complex which mediates the ubiquitination and subsequent proteasomal degradation of target proteins; Belongs to the ankyrin SOCS box (ASB) family	51665	51665	51665	51665	51665	A6NL50	A6NL50	A6NL50	A6NL50	AAD41894.1	AAH14528.1	AAX88934.1	AB032972	AC016999	AF156777	AF156777	ASB-1	ASB-1	ASB-1	ASB-1	ASB1	ASB1	ASB1	ASB1	ASB1	ASB1	ASB1	ASB1	ASB1	ASB1	ASB1-001	ASB1-001	ASB1-001	ASB1-002	ASB1-002	ASB1-002	ASB1-003	ASB1-003	ASB1-003	ASB1-004	ASB1-004	ASB1-004	ASB1-005	ASB1-005	ASB1-005	ASB1-006
ATP6V0A1	9606.ENSP00000264649	https://smart.embl.de/smart/DDvec.cgi?smart=838:Pfam_V_ATPase_I(27|828)+	V-type proton ATPase 116 kDa subunit a isoform 1; Required for assembly and activity of the vacuolar ATPase. Potential role in differential targeting and regulation of the enzyme for a specific organelle (By similarity); V-type ATPases	535	535	535	535	535	AAH32398.1	AK294512	AK294789	AK295682	AK299784	AK316305	AL137683	ATP6N1	ATP6N1	ATP6N1	ATP6N1	ATP6N1	ATP6N1	ATP6N1	ATP6N1	ATP6N1A	ATP6N1A	ATP6N1A	ATP6N1A	ATP6N1A	ATP6N1A	ATP6N1A	ATP6N1A	ATP6V0A1	ATP6V0A1	ATP6V0A1	ATP6V0A1	ATP6V0A1	ATP6V0A1	ATP6V0A1	ATP6V0A1	ATP6V0A1	ATP6V0A1	ATP6V0A1-001	ATP6V0A1-001	ATP6V0A1-001	ATP6V0A1-002	ATP6V0A1-002	ATP6V0A1-002	ATP6V0A1-003	ATP6V0A1-003
ANXA3	9606.ENSP00000264908	https://smart.embl.de/smart/DDvec.cgi?smart=323:ANX(35|87)+ANX(107|159)+ANX(191|243)+ANX(266|318)+	Annexin A3; Inhibitor of phospholipase A2, also possesses anti- coagulant properties. Also cleaves the cyclic bond of inositol 1,2-cyclic phosphate to form inositol 1-phosphate; Annexins	1AII	1AII	1AII	1AII	1AXN	1AXN	1AXN	1AXN	3.1.4.43	306	306	306	306	306	35-alpha calcimedin	35-alpha calcimedin	35-alpha calcimedin	AAA16713.1	AAA52284.1	AAA59496.1	AAH00871.1	AK313945	ANX3	ANX3	ANX3	ANX3	ANX3	ANX3	ANX3	ANX3	ANXA3	ANXA3	ANXA3	ANXA3	ANXA3	ANXA3	ANXA3	ANXA3	ANXA3	ANXA3	ANXA3-001	ANXA3-001	ANXA3-002	ANXA3-002	ANXA3-003	ANXA3-003
PDCD6	9606.ENSP00000264933	https://smart.embl.de/smart/DDvec.cgi?smart=191:EFh(27|55)+EFh(64|92)+EFh(94|122)+EFh(130|158)+EFh(160|190)+	Programmed cell death protein 6; Calcium sensor that plays a key role in processes such as endoplasmic reticulum (ER)-Golgi vesicular transport, endosomal biogenesis or membrane repair. Acts as an adapter that bridges unrelated proteins or stabilizes weak protein-protein complexes in response to calcium: calcium-binding triggers exposure of apolar surface, promoting interaction with different set…	10016	10016	10016	10016	10016	2ZN8	2ZN8	2ZN8	2ZN8	2ZN9	2ZN9	2ZN9	2ZN9	2ZND	2ZND	2ZND	2ZND	2ZNE	2ZNE	2ZNE	2ZNE	2ZRS	2ZRS	2ZRS	2ZRS	2ZRT	2ZRT	2ZRT	2ZRT	3AAJ	3AAJ	3AAJ	3AAJ	3AAK	3AAK	3AAK	3AAK	3WXA	3WXA	3WXA	5GQQ	5GQQ	5GQQ	A0A024QZ42	AAC27697.1	AAF14336.1
CPEB4	9606.ENSP00000265085	https://smart.embl.de/smart/DDvec.cgi?smart=729:RRM(473|545)+RRM(581|654)+	Cytoplasmic polyadenylation element-binding protein 4; Sequence-specific RNA-binding protein that binds to the cytoplasmic polyadenylation element (CPE), an uridine-rich sequence element (consensus sequence 5'-UUUUUAU-3') within the mRNA 3'-UTR. RNA binding results in a clear conformational change analogous to the Venus fly trap mechanism. Regulates activation of unfolded protein response (UPR) i…	2MKI	2MKI	2MKI	2MKJ	2MKJ	2MKJ	5DIF	5DIF	5DIF	80315	80315	80315	80315	80315	AAH36899.1	AAI17151.1	AAI43959.1	AAI43960.1	AB051460	B7ZLQ7	B7ZLQ7	B7ZLQ7	B7ZLQ7	B7ZLQ8	BAB21764.1	BC036899	BC117150	BC143958	BC143959	BX538213	BX538213	CAD98072.1	CCDS4390	CCDS4390.1	CCDS78086	CCDS78087	CCDS83043	CCDS83044	CPE-BP4	CPEB4	CPEB4	CPEB4	CPEB4	CPEB4	CPEB4	CPEB4
DNAH5	9606.ENSP00000265104	https://smart.embl.de/smart/DDvec.cgi?smart=4624:Pfam_DHC_N1(250|802)+COIL(803|825)+Pfam_DHC_N2(1402|1807)+AAA(1975|2111)+AAA(2254|2409)+AAA(2582|2780)+Pfam_AAA_8(2917|3189)+Pfam_MT(3201|3549)+Pfam_AAA_9(3574|3795)+Pfam_Dynein_heavy(3932|4621)+	Dynein heavy chain 5, axonemal; Force generating protein of respiratory cilia. Produces force towards the minus ends of microtubules. Dynein has ATPase activity; the force-producing power stroke is thought to occur on release of ADP. Required for structural and functional integrity of the cilia of ependymal cells lining the brain ventricles; Dyneins, axonemal	1767	1767	1767	1767	1767	242650	612272	AAC50699.1	AAK92217.1	AAL06603.1	AB046823	AJ132090	AJ132090	AK026756	AY045575	AY049075	Axonemal beta dynein heavy chain 5	Axonemal beta dynein heavy chain 5	Axonemal beta dynein heavy chain 5	BAB13429.2	BAB15543.1	CAA10563.1	CCDS3882	CCDS3882.1	CILD3	CILD3	CILD3	CILD3	Ciliary dynein heavy chain 5	Ciliary dynein heavy chain 5	Ciliary dynein heavy chain 5	DNAH5	DNAH5	DNAH5	DNAH5	DNAH5	DNAH5	DNAH5	DNAH5	DNAH5	DNAH5	DNAH5-001	DNAH5-001	DNAH5-001	DNAH5-002	DNAH5-002
SLC1A3	9606.ENSP00000265113	https://smart.embl.de/smart/DDvec.cgi?smart=542:Pfam_SDF(50|497)+	Excitatory amino acid transporter 1; Sodium-dependent, high-affinity amino acid transporter that mediates the uptake of L-glutamate and also L-aspartate and D-aspartate. Functions as a symporter that transports one amino acid molecule together with two or three Na(+) ions and one proton, in parallel with the counter-transport of one K(+) ion. Mediates Cl(-) flux that is not coupled to amino acid …	5LLM	5LLM	5LLM	5LLU	5LLU	5LLU	5LM4	5LM4	5LM4	5MJU	5MJU	5MJU	6507	6507	6507	6507	6507	A0A024R050	AAA50428.1	AAY28724.1	AC008957	AC010631	AK293886	AK295754	AK312304	AY954110	B2R5T3	B2R5T3	B2R5T3	B2R5T3	B4DF14	B4DIS2	BAA05462.1	BAG35230.1	BAG57275.1	BAG58584.1	CAA83507.1	CAB002573	CCDS3919	CCDS3919.1	CCDS54844	CCDS54844.1	CCDS78003	CCDS78004	CHEMBL3085	D26443
IQCG	9606.ENSP00000265239	https://smart.embl.de/smart/DDvec.cgi?smart=443:COIL(235|362)+IQ(392|414)+	IQ domain-containing protein G; Binds calmodulin when cellular Ca(2+) levels are low and thereby contributes to the regulation of calcium and calmodulin- dependent protein kinase IV (CAMK4) activity; contributes to the regulation of CAMK4 signaling cascades (Probable). Required for normal axoneme assembly in sperm flagella, normal sperm tail formation and for male fertility	4LZX	4LZX	4LZX	4M1L	4M1L	4M1L	84223	84223	84223	84223	84223	AAH04816.2	AK021729	AL136889	AL136889	BAB13881.1	BC004816	C9J6M9	C9JKX8	C9JUC1	CAB66823.1	CAG38546.1	CCDS3331	CCDS3331.1	CCDS82898	CFAP122	CFAP122	CFAP122	CFAP122	CR533515	Cilia and flagella associated	DKFZp434B227	DKFZp434B227	DRC9	DRC9	DRC9	DRC9	Dynein regulatory complex	ENSG00000114473	ENSG00000114473	ENSG00000114473	ENSG00000114473	ENSP00000265239	ENSP00000265239	ENSP00000265239	ENSP00000338949
POLA2	9606.ENSP00000265465	https://smart.embl.de/smart/DDvec.cgi?smart=598:Pfam_Pol_alpha_B_N(21|246)+Pfam_DNA_pol_E_B(342|549)+	DNA polymerase alpha subunit B; May play an essential role at the early stage of chromosomal DNA replication by coupling the polymerase alpha/primase complex to the cellular replication machinery	23649	23649	23649	23649	23649	2KEB	2KEB	2KEB	2KEB	4E2I	4E2I	4E2I	4E2I	4Y97	4Y97	4Y97	5EXR	5EXR	5EXR	AAA16459.1	AAH01347.1	AAH02990.1	AK094569	AP000944	B3KSX6	B4DNB4	B4DNB4	B4DNB4	BAG52888.1	BC001347	BC002990	BC002990	CAG33018.1	CCDS8098	CCDS8098.1	CR456737	DNA polymerase alpha 2, accessory subunit	DNA polymerase alpha 2, accessory subunit	DNA polymerase alpha 70 kDa subunit	DNA polymerase alpha 70 kDa subunit	DNA polymerase alpha 70 kDa subunit	DNA polymerase alpha 70 kDa subunit	DNA polymerase alpha subunit B	DNA polymerase alpha subunit B	DNA polymerase alpha subunit B	DNA polymerase alpha subunit B
CLCN2	9606.ENSP00000265593	https://smart.embl.de/smart/DDvec.cgi?smart=898:TRANS(91|113)+Pfam_Voltage_CLC(143|547)+CBS(793|840)+	Chloride channel protein 2; Voltage-gated chloride channel. Chloride channels have several functions including the regulation of cell volume; membrane potential stabilization, signal transduction and transepithelial transport; Belongs to the chloride channel (TC 2.A.49) family. ClC-2/CLCN2 subfamily	1181	1181	1181	1181	1181	AAB34722.2	AAB88807.1	AAH21578.1	AAH72004.1	AC078797	AF026004	AK298952	AK302759	B4DQT9	B4DQT9	B4DQT9	B4DQT9	B4DZ58	B4DZ58	B4DZ58	B4DZ58	BAG61051.1	BAG63970.1	BC021578	BC072004	CAB009397	CCDS3263	CCDS3263.1	CCDS54690	CCDS54690.1	CCDS54691	CCDS54691.1	CCDS54692	CCDS54692.1	CHEMBL1628478	CIC-2	CIC-2	CLC2	CLC2	CLC2	CLC2	CLCN2	CLCN2	CLCN2	CLCN2	CLCN2
ALDH8A1	9606.ENSP00000265605	https://smart.embl.de/smart/DDvec.cgi?smart=487:Pfam_Aldedh(19|483)+	Aldehyde dehydrogenase family 8 member A1; Converts 9-cis-retinal to 9-cis-retinoic acid. Has lower activity towards 13-cis-retinal. Has much lower activity towards all-trans-retinal. Has highest activity with benzaldehyde and decanal (in vitro). Has a preference for NAD, but shows considerable activity with NADP (in vitro)	64577	64577	64577	64577	64577	AAG42417.1	AAI13863.1	AAI14474.1	AF303134	AK222848	AK290784	AK298325	AL021939	AL021939	AL8A1_HUMAN	AL8A1_HUMAN	AL8A1_HUMAN	ALDH12	ALDH12	ALDH12	ALDH12	ALDH12	ALDH12	ALDH12	ALDH12	ALDH8A1	ALDH8A1	ALDH8A1	ALDH8A1	ALDH8A1	ALDH8A1	ALDH8A1	ALDH8A1	ALDH8A1	ALDH8A1	ALDH8A1-001	ALDH8A1-001	ALDH8A1-002	ALDH8A1-002	ALDH8A1-003	ALDH8A1-003	ALDH8A1-004	ALDH8A1-004	ALDH8A1-006	ALDH8A1-006	ALDH8A1-007
CDK6	9606.ENSP00000265734	https://smart.embl.de/smart/DDvec.cgi?smart=326:S_TKc(13|300)+	Cyclin-dependent kinase 6; Serine/threonine-protein kinase involved in the control of the cell cycle and differentiation; promotes G1/S transition. Phosphorylates pRB/RB1 and NPM1. Interacts with D-type G1 cyclins during interphase at G1 to form a pRB/RB1 kinase and controls the entrance into the cell cycle. Involved in initiation and maintenance of cell cycle exit during cell differentiation; pr…	1021	1021	1021	1021	1021	1BI7	1BI7	1BI7	1BI7	1BI8	1BI8	1BI8	1BI8	1BLX	1BLX	1BLX	1BLX	1G3N	1G3N	1G3N	1G3N	1JOW	1JOW	1JOW	1JOW	1XO2	1XO2	1XO2	1XO2	2.7.11.22	2EUF	2EUF	2EUF	2EUF	2F2C	2F2C	2F2C	2F2C	3NUP	3NUP	3NUP	3NUP	3NUX	3NUX	3NUX	3NUX
ANLN	9606.ENSP00000265748	https://smart.embl.de/smart/DDvec.cgi?smart=1124:Pfam_Anillin_N(142|229)+Pfam_Anillin_N(428|506)+COIL(569|604)+COIL(714|737)+Pfam_Anillin(800|953)+PH(984|1109)+	Anillin; Required for cytokinesis. Essential for the structural integrity of the cleavage furrow and for completion of cleavage furrow ingression. Plays a role in bleb assembly during metaphase and anaphase of mitosis. May play a significant role in podocyte cell migration; Pleckstrin homology domain containing	2Y7B	2Y7B	2Y7B	2Y7B	4XH3	4XH3	4XH3	4XOI	4XOI	4XOI	54443	54443	54443	54443	54443	A0A024RA49	AAF75796.1	AAH34692.1	AAH70066.1	AC006960	AF273437	AF273437	AK001468	AK001472	AK023208	ANILLIN	ANILLIN	ANLN	ANLN	ANLN	ANLN	ANLN	ANLN	ANLN	ANLN	ANLN	ANLN	ANLN-001	ANLN-001	ANLN-001	ANLN-002	ANLN-002	ANLN-002	ANLN-004	ANLN-004	ANLN-004
SH2D4A	9606.ENSP00000265807	https://smart.embl.de/smart/DDvec.cgi?smart=454:SH2(345|429)+	SH2 domain-containing protein 4A; Inhibits estrogen-induced cell proliferation by competing with PLCG for binding to ESR1, blocking the effect of estrogen on PLCG and repressing estrogen-induced proliferation. May play a role in T-cell development and function; Protein phosphatase 1 regulatory subunits	63898	63898	63898	63898	63898	AAH14525.2	AAH67117.1	AAH82982.1	AAO41715.1	AC068880	AK024620	AK024799	AK293301	AY190323	AY190323	B4DDR1	B4DDR1	B4DDR1	B4DDR1	BAB14935.1	BAB15010.1	BAG56822.1	BC014525	BC067117	BC082982	CCDS55206	CCDS55206.1	CCDS6009	CCDS6009.1	ENSG00000104611	ENSG00000104611	ENSG00000104611	ENSG00000104611	ENSP00000265807	ENSP00000265807	ENSP00000265807	ENSP00000345707	ENSP00000371080	ENSP00000371091	ENSP00000428048	ENSP00000428684	ENSP00000428684	ENSP00000429482	ENSP00000429482	ENSP00000484466	ENST00000265807
MAPKAP1	9606.ENSP00000265960	https://smart.embl.de/smart/DDvec.cgi?smart=522:Pfam_SIN1(18|129)+Pfam_CRIM(139|276)+Pfam_SIN1_PH(381|488)+	Target of rapamycin complex 2 subunit MAPKAP1; Subunit of mTORC2, which regulates cell growth and survival in response to hormonal signals. mTORC2 is activated by growth factors, but, in contrast to mTORC1, seems to be nutrient- insensitive. mTORC2 seems to function upstream of Rho GTPases to regulate the actin cytoskeleton, probably by activating one or more Rho-type guanine nucleotide exchange …	3VOQ	3VOQ	3VOQ	3VOQ	79109	79109	79109	79109	79109	A0A024R863	A8K1Z5	A8K1Z5	A8K1Z5	A8K1Z5	AAA36551.1	AAH02326.1	AAH03044.1	AAS90839.1	AAS90840.1	AAS90841.1	AAS90842.1	AAT46478.1	AAT46479.1	AAT46480.1	AK290060	AK295364	AK316149	AL162584	AL359632	AL833042	AY524429	AY524430	AY524431	AY524432	AY633624	AY633625	AY633626	B1AMA4	B1AMA4	B1AMA4	B1AMA4	B1AMA5	B1AMA6	B1AMB1	B1AMB2	B7Z309
GLIPR1	9606.ENSP00000266659	https://smart.embl.de/smart/DDvec.cgi?smart=266:SIGNAL(1|21)+SCP(32|183)+TRANS(233|255)+	Glioma pathogenesis-related protein 1; GLI pathogenesis related family 1	11010	11010	11010	11010	11010	3Q2R	3Q2R	3Q2R	3Q2R	3Q2U	3Q2U	3Q2U	3Q2U	A7YET6	A7YET6	A7YET6	A7YET6	AAA82731.3	AAH12510.1	AAK92489.1	ABV21587.1	AC022507	AF400440	AK304847	B4E3S5	BAG65587.1	BC012510	CAA63005.1	CCDS9011	CCDS9011.1	CRISP7	CRISP7	EF667354	ENSG00000139278	ENSG00000139278	ENSG00000139278	ENSG00000139278	ENSP00000266659	ENSP00000266659	ENSP00000266659	ENSP00000391144	ENSP00000391144	ENSP00000440595	ENSP00000440595	ENSP00000448008	ENST00000266659
PHLDA1	9606.ENSP00000266671	https://smart.embl.de/smart/DDvec.cgi?smart=401:PH(150|283)+	Pleckstrin homology-like domain family A member 1; Seems to be involved in regulation of apoptosis. May be involved in detachment-mediated programmed cell death. May mediate apoptosis during neuronal development. May be involved in regulation of anti-apoptotic effects of IGF1. May be involved in translational regulation	22822	22822	22822	22822	22822	A0A024RBB0	A1A4G9	A1A4G9	A1A4G9	A1A4G9	A2BDE7	AAF36387.1	AAF64165.1	AAH18929.3	AAI10821.1	AAI26426.2	AAI30428.1	AC011611	AF220656	AF239986	Apoptosis-associated nuclear protein	Apoptosis-associated nuclear protein	Apoptosis-associated nuclear protein	BC018929	BC110820	BC126425	BC130427	CAA90576.1	CAB016160	CCDS31861	CCDS31861.1	DT1P1B11	DT1P1B11	DT1P1B11	DT1P1B11	EAW97312.1	EAW97313.1	ENSG00000139289	ENSG00000139289	ENSG00000139289	ENSG00000139289	ENSP00000266671	ENSP00000266671	ENSP00000266671	ENSP00000388625	ENSP00000473593
DYM	9606.ENSP00000269445	https://smart.embl.de/smart/DDvec.cgi?smart=669:Pfam_Dymeclin(1|646)+	Dymeclin; Necessary for correct organization of Golgi apparatus. Involved in bone development; Belongs to the dymeclin family	54808	54808	54808	54808	54808	A5XEI3	A8K5I8	A8K5I8	A8K5I8	A8K5I8	AAH01252.2	AAH64394.1	AAQ76809.1	ABL59903.1	AC016866	AC044840	AC090329	AC100778	AK000078	AK074611	AK091256	AK291303	AK296579	AK315091	AL390156	AY364250	Armadillo-like helical domain containing	B2RCF9	B2RCF9	B2RCF9	B2RCF9	B4DKI7	B4DKI7	B4DKI7	B4DKI7	BAC11088.1	BAF83992.1	BAG37556.1	BAG52319.1	BAG59199.1	BC001252	BC064394	BK000950	CAB99092.1	CCDS11937	CCDS11937.1
ERBB2	9606.ENSP00000269571	https://smart.embl.de/smart/DDvec.cgi?smart=1255:SIGNAL(1|22)+Pfam_Recep_L_domain(52|173)+FU(232|275)+Pfam_Recep_L_domain(366|486)+FU(501|552)+FU(557|606)+TRANS(653|675)+TyrKc(720|976)+	Receptor tyrosine-protein kinase erbB-2; Protein tyrosine kinase that is part of several cell surface receptor complexes, but that apparently needs a coreceptor for ligand binding. Essential component of a neuregulin-receptor complex, although neuregulins do not interact with it alone. GP30 is a potential ligand for this receptor. Regulates outgrowth and stabilization of peripheral microtubules (…	1MFG	1MFG	1MFG	1MFG	1MFL	1MFL	1MFL	1MFL	1MW4	1MW4	1MW4	1MW4	1N8Z	1N8Z	1N8Z	1N8Z	1OVC	1OVC	1OVC	1OVC	1QR1	1QR1	1QR1	1S78	1S78	1S78	1S78	2.7.10.1	2064	2064	2064	2064	2064	2A91	2A91	2A91	2A91	2JWA	2JWA	2JWA	2JWA	2KS1	2KS1	2KS1	2L4K	2L4K
IGFBP4	9606.ENSP00000269593	https://smart.embl.de/smart/DDvec.cgi?smart=258:SIGNAL(1|21)+IB(25|102)+TY(201|253)+	Insulin-like growth factor-binding protein 4; IGF-binding proteins prolong the half-life of the IGFs and have been shown to either inhibit or stimulate the growth promoting effects of the IGFs on cell culture. They alter the interaction of IGFs with their cell surface receptors	1WQJ	1WQJ	1WQJ	1WQJ	2DSP	2DSP	2DSP	2DSP	2DSQ	2DSQ	2DSQ	2DSR	2DSR	2DSR	2DSR	3487	3487	3487	3487	3487	A0A024R1U8	A0N9W2	A0N9W2	A0N9W2	A0N9W2	AAA62670.1	AAB06189.1	AAH16041.1	AAR05443.1	AAV38694.1	AAV38695.1	AK304572	AY442346	B4E351	B4E351	B4E351	B4E351	BAG65363.1	BC016041	BP-4	BP-4	BP-4	BP-4	BT019891	BT019892	CAA73110.1
PGD	9606.ENSP00000270776	https://smart.embl.de/smart/DDvec.cgi?smart=483:Pfam_NAD_binding_2(5|175)+6PGD(180|470)+	6-phosphogluconate dehydrogenase, decarboxylating; Catalyzes the oxidative decarboxylation of 6- phosphogluconate to ribulose 5-phosphate and CO(2), with concomitant reduction of NADP to NADPH; Belongs to the 6-phosphogluconate dehydrogenase family	1.1.1.343	1.1.1.43	1.1.1.44	2JKV	2JKV	2JKV	2JKV	4GWG	4GWG	4GWG	4GWG	4GWK	4GWK	4GWK	4GWK	5226	5226	5226	5226	5226	6PGD	6PGD	6PGD_HUMAN	6PGD_HUMAN	6PGD_HUMAN	A8K2Y9	A8K2Y9	A8K2Y9	A8K2Y9	AAA75302.1	AAH00368.1	AK290404	AK298830	AK300952	B4DQJ8	B4DQJ8	B4DQJ8	B4DQJ8	B4DV68	BAF83093.1	BAG60960.1	BAG62580.1	BC000368	BC000368	CAI95751.1	CCDS113
ACP1	9606.ENSP00000272067	https://smart.embl.de/smart/DDvec.cgi?smart=158:LMWPc(7|156)+	Low molecular weight phosphotyrosine protein phosphatase; Class II Cys-based phosphatases	1XWW	3.1.3.2	3N8I	52	52	5PNT	A8K1L9	AAB27085.1	AAB27086.1	AAB59354.1	AAB59355.1	AAB59628.1	AAC52067.1	AAH07422.1	AAI06012.1	AAP35800.1	AAY14958.1	ACP1	ACP1	ACP1	ACP1	ACP1	ACP1	ACP1	ACP1	ACP1-001	ACP1-001	ACP1-002	ACP1-002	ACP1-003	ACP1-003	ACP1-004	ACP1-004	ACP1-005	ACP1-005	ACP1-006	ACP1-006	ACP1-007	ACP1-007	ACP1-008	ACP1-008	ACP1-009	ACP1-009	ACP1-010	ACP1-010	ACP1-011
ARL8A	9606.ENSP00000272217	https://smart.embl.de/smart/DDvec.cgi?smart=186:ARF(1|185)+	ADP-ribosylation factor-like protein 8A; May play a role in lysosomes motility. Alternatively, may play a role in chromosome segregation (By similarity); Belongs to the small GTPase superfamily. Arf family	127829	127829	127829	127829	127829	1ZD9	1ZD9	1ZD9	1ZD9	2H18	2H18	2H18	2H18	4ILE	4ILE	4ILE	4ILE	A0A024R977	AAH15408.1	AB118752	ADP ribosylation factor like GTPase 8A	ADP ribosylation factor like GTPase 8A	ADP-ribosylation factor-like 10B	ADP-ribosylation factor-like 8A	ADP-ribosylation factor-like 8A	ADP-ribosylation factor-like 8A	ADP-ribosylation factor-like protein 10B	ADP-ribosylation factor-like protein 10B	ADP-ribosylation factor-like protein 10B	ADP-ribosylation factor-like protein 8A	ADP-ribosylation factor-like protein 8A	ADP-ribosylation factor-like protein 8A	AK127138	AL592300	ARF GTPase family	ARL10B	ARL10B	ARL10B	ARL10B	ARL10B	ARL10B	ARL10B	ARL10B	ARL8A	ARL8A	ARL8A
UBXN4	9606.ENSP00000272638	https://smart.embl.de/smart/DDvec.cgi?smart=508:COIL(192|282)+UBX(311|395)+	UBX domain-containing protein 4; Involved in endoplasmic reticulum-associated protein degradation (ERAD). Acts as a platform to recruit both UBQLN1 and VCP to the ER during ERAD; UBX domain containing	23190	23190	23190	23190	23190	2KXJ	2KXJ	2KXJ	2KXJ	A8K9W4	A8K9W4	A8K9W4	A8K9W4	AAH20806.1	AAH35594.1	AAX88923.1	ABM90426.1	AK095402	AK292829	B3KTD5	BAA13437.1	BAF85518.1	BAG53047.1	BC020806	BC035594	BX647662	C9JLR4	CCDS42761	CCDS42761.1	D87684	D87684	EAX11623.1	EF199840	ENSG00000144224	ENSG00000144224	ENSG00000144224	ENSG00000144224	ENSP00000272638	ENSP00000272638	ENSP00000272638	ENSP00000315822	ENSP00000391586	ENSP00000391586	ENSP00000400407	ENSP00000401748	ENSP00000401748
MARCH6	9606.ENSP00000274140	https://smart.embl.de/smart/DDvec.cgi?smart=910:RINGv(8|56)+TRANS(92|114)+TRANS(141|163)+TRANS(290|312)+TRANS(332|354)+TRANS(367|389)+TRANS(420|442)+TRANS(480|502)+TRANS(522|540)+TRANS(635|657)+TRANS(672|694)+TRANS(721|743)+TRANS(763|785)+TRANS(813|835)+TRANS(850|867)+	E3 ubiquitin-protein ligase MARCH6; E3 ubiquitin-protein ligase that promotes ubiquitination of DIO2, leading to its degradation. E3 ubiquitin ligases accept ubiquitin from an E2 ubiquitin-conjugating enzyme in the form of a thioester and then directly transfer the ubiquitin to targeted substrates. May cooperate with UBE2G1; Membrane associated ring-CH-type fingers	10299	10299	10299	10299	10299	2.3.2.27	A5PKZ4	A5PKZ4	A5PKZ4	A5PKZ4	AAB66840.1	AAH46148.1	AAI36462.1	AAI36463.1	AAI42680.1	AAI42695.1	AB011169	AB011169	AF009301	AK296585	AK300034	B4DKJ2	B4DKJ2	B4DKJ2	B4DKJ2	B4DT33	B4DT33	B4DT33	B4DT33	BAA25523.1	BAG59204.1	BAG61845.1	BC046148	BC136461	BC136462	BC142679	BC142694	CCDS34135	CCDS34135.1	CCDS59487	CCDS59487.1	CCDS59488	CCDS59488.1	D3DTC8	D3DTC8	D3DTC8
OSMR	9606.ENSP00000274276	https://smart.embl.de/smart/DDvec.cgi?smart=979:SIGNAL(1|27)+FN3(333|413)+FN3(431|515)+FN3(523|610)+FN3(622|723)+TRANS(739|761)+	Oncostatin-M-specific receptor subunit beta; Associates with IL31RA to form the IL31 receptor. Binds IL31 to activate STAT3 and possibly STAT1 and STAT5. Capable of transducing OSM-specific signaling events; Fibronectin type III domain containing	9180	9180	9180	9180	9180	AAC50946.1	AAH10943.1	AAH63468.1	AAI25210.1	AAI25211.1	AC026713	AC109467	BC010943	BC063468	BC125209	BC125210	CCDS3928	CCDS3928.1	CCDS54847	CCDS54847.1	ENSG00000145623	ENSG00000145623	ENSG00000145623	ENSG00000145623	ENSP00000274276	ENSP00000274276	ENSP00000274276	ENSP00000371189	ENSP00000406500	ENSP00000422023	ENSP00000422023	ENSP00000422372	ENSP00000423913	ENSP00000426729	ENSP00000426729	ENST00000274276	ENST00000274276	ENST00000274276	ENST00000381770	ENST00000431988	ENST00000502536	ENST00000502536	ENST00000508882	ENST00000509237	ENST00000509237	ENST00000513831
SIGMAR1	9606.ENSP00000277010	https://smart.embl.de/smart/DDvec.cgi?smart=223:Pfam_ERG2_Sigma1R(12|217)+	Sigma non-opioid intracellular receptor 1; Functions in lipid transport from the endoplasmic reticulum and is involved in a wide array of cellular functions probably through regulation of the biogenesis of lipid microdomains at the plasma membrane. Involved in the regulation of different receptors it plays a role in BDNF signaling and EGF signaling. Also regulates ion channels like the potassium …	10280	10280	10280	10280	10280	5HK1	5HK1	5HK1	5HK2	5HK2	5HK2	A2A3U5	AAB50402.1	AAB51238.1	AAC04507.1	AAF64280.1	AAG8	AAG8	AAG8	AAH04899.1	AAH07839.1	AAV33304.1	ABG29111.1	ABG36559.1	ABG46369.1	AF001976	AF001977	AF226604	AK098451	AK222899	AK291092	ALS16	ALS16	AY633611	Aging-associated gene 8 protein	Aging-associated gene 8 protein	Aging-associated gene 8 protein	BAC05307.1	BAD96619.1	BAF83781.1	BC004899	BC004899	BC007839	CAB013470	CAG33356.1	CAI14185.1
FAM188A	9606.ENSP00000277632	https://smart.embl.de/smart/DDvec.cgi?smart=445:DUF4205(9|352)+	Ubiquitin carboxyl-terminal hydrolase MINDY-3; Hydrolase that can remove 'Lys-48'-linked conjugated ubiquitin from proteins	80013	80013	AAG43159.1	AAH20605.1	AAH61585.1	AAH67799.1	AAQ13660.1	AB014761	AF063600	AF176916	AK023459	AL590439	AL833873	BAB14582.1	BAB87802.1	BC020605	BC061585	BC067799	C10orf97	C10orf97	C10orf97	C10orf97	C10orf97	C10orf97	CAD38730.1	CAG33596.1	CAI13817.1	CAI13818.1	CAI13819.1	CAI13820.1	CARP	CARP	CARP	CARP	CARP	CARP	CCDS7110.1	CR457315	DERP5	DERP5	DERP5	DERP5	DERP5	DERP5	Dermal papilla-derived protein 5	Dermal papilla-derived protein 5
MYL9	9606.ENSP00000279022	https://smart.embl.de/smart/DDvec.cgi?smart=172:EFh(33|61)+EFh(102|130)+	Myosin regulatory light polypeptide 9; Myosin regulatory subunit that plays an important role in regulation of both smooth muscle and nonmuscle cell contractile activity via its phosphorylation. Implicated in cytokinesis, receptor capping, and cell locomotion; EF-hand domain containing	10398	10398	10398	10398	10398	20 kDa myosin light chain	20 kDa myosin light chain	20 kDa myosin light chain	AAA59852.1	AAH02648.1	AAQ13654.1	AF176043	BAB88917.1	BC002648	CAB75369.1	CAC34440.2	CCDS13276	CCDS13276.1	CCDS13277	CCDS13277.1	D82057	E1P5T6	E1P5T6	E1P5T6	E1P5T6	EAW76129.1	EAW76131.1	EAW76132.1	EAW76133.1	EAW76134.1	EF-hand domain containing	ENSG00000101335	ENSG00000101335	ENSG00000101335	ENSG00000101335	ENSP00000217313	ENSP00000217313	ENSP00000279022	ENSP00000279022	ENSP00000279022	ENSP00000362988	ENST00000217313	ENST00000279022	ENST00000279022	ENST00000279022	ENST00000346786
KANSL1L	9606.ENSP00000281772	https://smart.embl.de/smart/DDvec.cgi?smart=987:PEHE(795|915)+	KAT8 regulatory NSL complex subunit 1 like	151050	151050	151050	151050	151050	A0AUZ9	A0AUZ9	A0AUZ9	A0AUZ9	A0AUZ9	AAH32837.1	AAH70141.1	AAI26156.1	AAI43915.1	AAX93088.1	AAY14880.1	AC006994	AC007038	AK056911	AK074441	AK074441	AL133053	B7ZLN1	B7ZLN1	B7ZLN1	B7ZLN1	BAB71308.1	BAB85085.1	BC032837	BC070141	BC126155	BC143914	C2orf67	C2orf67	C2orf67	C2orf67	C2orf67	C2orf67	C2orf67	C2orf67	CAB61379.1	CCDS33370	CCDS33370.1	CCDS77519	EAW70479.1	ENSG00000144445
RIOK2	9606.ENSP00000283109	https://smart.embl.de/smart/DDvec.cgi?smart=552:Pfam_Rio2_N(9|91)+Pfam_RIO1(108|284)+	Serine/threonine-protein kinase RIO2; Involved in the final steps of cytoplasmic maturation of the 40S ribosomal subunit. Involved in export of the 40S pre- ribosome particles (pre-40S) from the nucleus to the cytoplasm. Its catalytic activity is required for the release of NOB1, PNO1 and LTV1 from the late pre-40S and the processing of 18S-E pre- rRNA to the mature 18S rRNA	2.7.11.1	55781	55781	55781	55781	55781	5DHF	5DHF	5DHF	AAH00953.1	AC008865	AC008883	AK002021	AK002021	AK225348	BAA92040.1	BC000953	CCDS4089	CCDS4089.1	CCDS54884	CCDS54884.1	CHEMBL6000	D6RB96	D6RDI3	D6RDI3	D6RDI3	D6RDI3	EC 2.7.11.1	ENSG00000058729	ENSG00000058729	ENSG00000058729	ENSG00000058729	ENSP00000283109	ENSP00000283109	ENSP00000283109	ENSP00000369170	ENSP00000420932	ENSP00000421830	ENSP00000422772	ENSP00000424325	ENST00000283109	ENST00000283109	ENST00000283109	ENST00000379841	ENST00000508447	ENST00000508991
RMND5A	9606.ENSP00000283632	https://smart.embl.de/smart/DDvec.cgi?smart=391:LisH(114|146)+CTLH(153|210)+CRA(208|302)+	Protein RMD5 homolog A; Required for meiotic nuclear division 5 homolog A; CTLH complex	44-kD protein coding for CTLH motif	64795	64795	64795	64795	64795	AAH12165.1	AAH47668.1	AAH69048.1	AAX88863.1	AK022815	AK023972	AK025448	AK303113	B4DZV7	BAB14257.1	BAB14746.1	BAB15135.1	BAG64219.1	BC012165	BC012165	BC047668	BC069048	CCDS1991	CCDS1991.1	CTLH	CTLH	CTLH complex	D6W5M6	D6W5M6	D6W5M6	D6W5M6	EAW99442.1	EAW99443.1	EAW99445.1	ENSG00000153561	ENSG00000153561	ENSG00000153561	ENSG00000153561	ENSP00000283632	ENSP00000283632	ENSP00000283632	ENSP00000338517	ENSP00000377362	ENST00000283632	ENST00000283632
SERPINB3	9606.ENSP00000283752	https://smart.embl.de/smart/DDvec.cgi?smart=390:SERPIN(13|390)+	Serpin B3; May act as a papain-like cysteine protease inhibitor to modulate the host immune response against tumor cells. Also functions as an inhibitor of UV-induced apoptosis via suppression of the activity of c-Jun NH(2)-terminal kinase (JNK1); Serpin peptidase inhibitors	2ZV6	2ZV6	2ZV6	2ZV6	4ZK0	4ZK0	4ZK0	4ZK3	4ZK3	4ZK3	6317	6317	6317	6317	6317	A6NDM2	A6NDM2	A6NDM2	A6NDM2	AAA86316.1	AAA86317.1	AAA97552.1	AAB20405.1	AAH05224.1	AAO11731.1	AAO92269.1	AAO92272.1	AAP35394.1	AAQ04218.1	AAQ04219.1	AAQ04220.1	AAQ04221.1	AAQ04222.1	AB034984	AB046399	ACF21012.1	AF428135	AF428136	AF428137	AF428138	AF428139	AJ515706	AK222746	AK222753	AK314805	AY190327
AGPAT5	9606.ENSP00000285518	https://smart.embl.de/smart/DDvec.cgi?smart=364:TRANS(13|35)+PlsC(87|212)+Pfam_Acyltransf_C(249|328)+TRANS(345|362)+	1-acyl-sn-glycerol-3-phosphate acyltransferase epsilon; Converts lysophosphatidic acid (LPA) into phosphatidic acid by incorporating an acyl moiety at the sn-2 position of the glycerol backbone. Acts on LPA containing saturated or unsaturated fatty acids C15:0-C20:4 at the sn-1 position using C18:1-CoA as the acyl donor. Also acts on lysophosphatidylethanolamine using oleoyl-CoA, but not arachido…	1-acylglycerol-3-phosphate O-acyltransferase 5	1-acylglycerol-3-phosphate O-acyltransferase 5	1-acylglycerol-3-phosphate O-acyltransferase 5	1-acylglycerol-3-phosphate O-acyltransferase 5	1-acylglycerol-3-phosphate O-acyltransferase 5	1-acylglycerol-3-phosphate O-acyltransferase 5	1-acylglycerol-3-phosphate O-acyltransferase 5	1-acylglycerol-3-phosphate O-acyltransferase 5	1-acylglycerol-3-phosphate O-acyltransferases	1AGPAT5	1AGPAT5	2.3.1.51	2.3.1.51	55326	55326	55326	55326	55326	A0A024R640	AAH23550.1	AAH68519.1	AAH80537.1	AAK54809.1	AF287957	AF375789	AF375789	AGPAT5	AGPAT5	AGPAT5	AGPAT5	AGPAT5	AGPAT5	AGPAT5	AGPAT5	AGPAT5	AGPAT5	AGPAT5-001	AGPAT5-001	AGPAT5-002	AGPAT5-002	AGPAT5-003	AGPAT5-003	AGPAT5-004	AGPAT5-004	AGPAT5-005	AGPAT5-005
MAN2B2	9606.ENSP00000285599	https://smart.embl.de/smart/DDvec.cgi?smart=1009:SIGNAL(1|23)+Pfam_Glyco_hydro_38(28|351)+Alpha-mann_mid(356|439)+Pfam_Glyco_hydro_38C(475|1003)+	Epididymis-specific alpha-mannosidase; Mannosidase alpha class 2B member 2; Belongs to the glycosyl hydrolase 38 family	23324	23324	23324	23324	23324	3.2.1.24	AAH33307.1	AAH36836.1	AB023152	AC004480	AK075246	AL833071	B3KQN1	BAA76779.2	BAG52093.1	BC033307	BC033307	BC036836	CAD89971.1	CCDS33951	CCDS33951.1	CCDS77898	CHEMBL2682	E9PCD7	EC 3.2.1.24	ENSG00000013288	ENSG00000013288	ENSG00000013288	ENSG00000013288	ENSP00000285599	ENSP00000285599	ENSP00000285599	ENSP00000318524	ENSP00000423129	ENSP00000423129	ENSP00000426273	ENST00000285599	ENST00000285599	ENST00000285599	ENST00000321711	ENST00000504248	ENST00000504248	ENST00000504960	ENST00000505907	ENST00000510427	Epididymis-specific alpha-mannosidase
PDIA4	9606.ENSP00000286091	https://smart.embl.de/smart/DDvec.cgi?smart=645:SIGNAL(1|24)+Pfam_Thioredoxin(63|167)+Pfam_Thioredoxin(178|282)+Pfam_Thioredoxin_6(312|504)+Pfam_Thioredoxin(526|634)+	Protein disulfide-isomerase A4; Protein disulfide isomerase family A member 4; Belongs to the protein disulfide isomerase family	3IDV	3IDV	3IDV	3IDV	5.3.4.1	5.3.4.1	9601	9601	9601	9601	9601	A8K4K6	A8K4K6	A8K4K6	A8K4K6	AAA58460.1	AAH00425.1	AAH01928.1	AAH06344.1	AAH11754.1	AAQ96863.1	AC093743	AK290971	BAF83660.1	BC000425	BC001928	BC001928	BC006344	BC011754	C9JMN9	CAB017368	CCDS5893	CCDS5893.1	EAW80065.1	EAW80066.1	EC 5.3.4.1	ENSG00000155660	ENSG00000155660	ENSG00000155660	ENSG00000155660	ENSP00000286091	ENSP00000286091	ENSP00000286091	ENSP00000408628	ENSP00000409289	ENST00000286091
CASP10	9606.ENSP00000286186	https://smart.embl.de/smart/DDvec.cgi?smart=522:DED(18|97)+DED(113|188)+CASc(275|515)+	Caspase-10; Involved in the activation cascade of caspases responsible for apoptosis execution. Recruited to both Fas- and TNFR-1 receptors in a FADD dependent manner. May participate in the granzyme B apoptotic pathways. Cleaves and activates caspase- 3, -4, -6, -7, -8, and -9. Hydrolyzes the small- molecule substrates, Tyr-Val-Ala-Asp-|-AMC and Asp-Glu-Val-Asp-|-AMC; Belongs to the peptidase C1…	3.4.22.63	3.4.22.63	843	843	843	843	843	AAB46730.1	AAC50644.1	AAD28402.1	AAD28403.1	AAH42844.1	AAU00989.1	AAY24291.1	AB038979	ABJ53426.1	AF111344	AF111345	AJ487678	AJ487679	AK304859	ALPS2	ALPS2	AY690601	Apoptotic protease Mch-4	Apoptotic protease Mch-4	Apoptotic protease Mch-4	B4E3T5	BAB32553.1	BAB32554.1	BAG65597.1	BC042844	C14.011	CAB003780	CAD32371.1	CAD32372.1	CASP10	CASP10	CASP10	CASP10	CASP10	CASP10	CASP10	CASP10	CASP10	CASP10
STOM	9606.ENSP00000286713	https://smart.embl.de/smart/DDvec.cgi?smart=288:PHB(52|211)+	Erythrocyte band 7 integral membrane protein; Regulates ion channel activity and transmembrane ion transport. Regulates ASIC2 and ASIC3 channel activity; Belongs to the band 7/mec-2 family	2040	2040	2040	2040	2040	A0A024R882	AAA58432.1	AAC50296.1	AAH10703.1	AK304449	AL359644	B1AM77	B1AM77	B1AM77	B1AM77	B4E2V5	BAG65267.1	BC010703	BI603242	BND7	BND7	BND7	BND7	BND7	BND7	BND7	BND7	CAA42671.1	CAA59436.1	CAG46897.1	CAH70728.1	CAH70729.1	CAH72706.1	CAH72707.1	CCDS6830	CCDS6830.1	CCDS6831	CCDS6831.1	CCDS75892	CCDS75892.1	CR542100	EAW87493.1	EAW87494.1	ENSG00000148175	ENSG00000148175	ENSG00000148175
CD109	9606.ENSP00000287097	https://smart.embl.de/smart/DDvec.cgi?smart=1445:SIGNAL(1|21)+Pfam_A2M_N(130|221)+A2M_N_2(468|599)+A2M(693|784)+Pfam_Thiol-ester_cl(910|939)+Pfam_A2M_comp(959|1196)+A2M_recep(1311|1395)+	CD109 antigen; Modulates negatively TGFB1 signaling in keratinocytes; Belongs to the protease inhibitor I39 (alpha-2- macroglobulin) family	135228	135228	135228	135228	135228	150 kDa TGF-beta-1-binding protein	150 kDa TGF-beta-1-binding protein	150 kDa TGF-beta-1-binding protein	A5YKK4	A5YKK4	A5YKK4	A5YKK4	AAL84159.1	AAL84160.1	AAN78483.1	AAU94640.1	AAU94642.1	AAU94643.1	AAU94644.1	AAU94645.1	AAX14639.1	ABQ66266.1	ADZ28543.1	AF410459	AF410459	AF410460	AK095888	AK123960	AK313636	AL590428	AL591480	AL834478	AY149920	AY736553	AY736555	AY736556	AY736557	AY736558	AY788891	B2R948	B2R948	B2R948	B2R948	B3KW25	B3KW25	B3KW25
BUB1B	9606.ENSP00000287598	https://smart.embl.de/smart/DDvec.cgi?smart=1050:Mad3_BUB1_I(55|179)+COIL(423|465)+Pfam_Pkinase(816|973)+	Mitotic checkpoint serine/threonine-protein kinase BUB1 beta; Essential component of the mitotic checkpoint. Required for normal mitosis progression. The mitotic checkpoint delays anaphase until all chromosomes are properly attached to the mitotic spindle. One of its checkpoint functions is to inhibit the activity of the anaphase-promoting complex/cyclosome (APC/C) by blocking the binding of CDC2…	2.7.11.1	2WVI	2WVI	2WVI	2WVI	3SI5	3SI5	3SI5	3SI5	4GGD	4GGD	4GGD	5JJA	5JJA	5JJA	5K6S	5K6S	5K6S	5KHU	5KHU	5KHU	5LCW	5LCW	5LCW	5SWF	5SWF	5SWF	701	701	701	701	701	AAC06260.1	AAC12730.2	AAC19118.1	AAC23736.1	AAC33435.1	AAD11941.1	AAH18739.1	AAL10712.1	AB208782	AF035933	AF046079	AF046918	AF053306	AF068760
NTAN1	9606.ENSP00000287706	https://smart.embl.de/smart/DDvec.cgi?smart=310:Pfam_N_Asn_amidohyd(36|304)+	Protein N-terminal asparagine amidohydrolase; Side-chain deamidation of N-terminal asparagine residues to aspartate. Required for the ubiquitin-dependent turnover of intracellular proteins that initiate with Met-Asn. These proteins are acetylated on the retained initiator methionine and can subsequently be modified by the removal of N-acetyl methionine by acylaminoacid hydrolase (AAH). Conversion…	123803	123803	123803	123803	123803	3.5.1.-	3.5.1.121	AAH17336.1	AAP97215.1	AC138932	AC139256	AF092440	AF092440	AL833023	BC017336	CAB029997	CAH56267.1	CCDS10558	CCDS10558.1	CCDS73832	CCDS73832.1	DKFZP666E058	EC 3.5.1.121	ENSG00000157045	ENSG00000157045	ENSG00000157045	ENSG00000157045	ENSP00000287706	ENSP00000287706	ENSP00000287706	ENSP00000454595	ENSP00000454883	ENSP00000455396	ENSP00000455396	ENSP00000456142	ENSP00000457467	ENSP00000457467	ENSP00000483643	ENSP00000483643	ENSP00000485340	ENST00000287706	ENST00000287706	ENST00000287706	ENST00000563940	ENST00000565187	ENST00000565187
GATAD1	9606.ENSP00000287957	http://smart.embl.de/smart/DDt.cgi?smart=269:	GATA zinc finger domain-containing protein 1; Component of some chromatin complex recruited to chromatin sites methylated 'Lys-4' of histone H3 (H3K4me)	57798	57798	57798	57798	57798	AAB46345.1	AAH19350.1	AAH31091.1	AK026142	AK315788	B2RE37	B2RE37	B2RE37	B2RE37	BAB15374.1	BAG38134.1	BC019350	BC031091	CCDS5625	CCDS5625.1	CMD2B	CMD2B	D6W5Q5	D6W5Q5	D6W5Q5	D6W5Q5	EAL24150.1	EAW76850.1	EAW76851.1	EMSY complex	ENSG00000157259	ENSG00000157259	ENSG00000157259	ENSG00000157259	ENSP00000287957	ENSP00000287957	ENSP00000287957	ENSP00000345744	ENST00000287957	ENST00000287957	ENST00000287957	ENST00000343071	ENST00000465247	ENST00000493878	FLJ22489	FLJ22489
FAM81A	9606.ENSP00000288228	https://smart.embl.de/smart/DDvec.cgi?smart=368:COIL(78|109)+COIL(161|191)+	Protein FAM81A; Family with sequence similarity 81 member A; Belongs to the FAM81 family	145773	145773	145773	145773	145773	AAH22537.1	AC091748	AC092868	BC022537	CCDS45269	CCDS45269.1	ENSG00000157470	ENSG00000157470	ENSG00000157470	ENSG00000157470	ENSP00000288228	ENSP00000288228	ENSP00000288228	ENSP00000410225	ENSP00000452853	ENSP00000452853	ENSP00000452902	ENSP00000452902	ENSP00000452962	ENSP00000452962	ENSP00000453296	ENSP00000453296	ENSP00000453582	ENSP00000453582	ENSP00000453769	ENSP00000453784	ENSP00000453784	ENSP00000453864	ENSP00000453864	ENSP00000453918	ENSP00000453918	ENST00000288228	ENST00000288228	ENST00000288228	ENST00000454797	ENST00000557895	ENST00000557895	ENST00000557914	ENST00000557914	ENST00000558348	ENST00000558348
PIK3CB	9606.ENSP00000289153	https://smart.embl.de/smart/DDvec.cgi?smart=1070:PI3K_p85B(41|118)+PI3K_rbd(180|288)+PI3K_C2(321|423)+PI3Ka(525|711)+PI3Kc(801|1067)+	Phosphatidylinositol 4,5-bisphosphate 3-kinase catalytic subunit beta isoform; Phosphoinositide-3-kinase (PI3K) that phosphorylates PtdIns (Phosphatidylinositol), PtdIns4P (Phosphatidylinositol 4- phosphate) and PtdIns(4,5)P2 (Phosphatidylinositol 4,5- bisphosphate) to generate phosphatidylinositol 3,4,5-trisphosphate (PIP3). PIP3 plays a key role by recruiting PH domain-containing proteins to th…	2.7.1.153	2.7.1.153	5291	5291	5291	5291	5291	AAB29081.1	AAH03393.1	AAH22049.1	AAI14433.1	AC020890	AC067728	AC117389	AJ297549	AJ297550	AJ297551	AJ297552	AJ297553	AJ297554	AJ297555	AJ297556	AJ297557	AJ297558	AJ297559	AJ297560	AK302937	B4DZI3	BAG64095.1	BC003393	BC022049	BC114432	C9J345	C9JNF6	C9JYX0	CAB031938	CAC21449.1	CAH18210.1	CCDS3104	CCDS3104.1	CHEMBL3145	CR749357	D3DNF0	D3DNF0	D3DNF0	D3DNF0
MRPL10	9606.ENSP00000290208	https://smart.embl.de/smart/DDvec.cgi?smart=271:Pfam_Ribosomal_L10(91|181)+	Mitochondrial ribosomal protein L10; Belongs to the universal ribosomal protein uL10 family	124995	124995	124995	124995	124995	39S ribosomal protein L10, mitochondrial	39S ribosomal protein L10, mitochondrial	39S ribosomal protein L10, mitochondrial	39S ribosomal protein L10, mitochondrial	39S ribosomal protein L8, mitochondrial	39S ribosomal protein L8, mitochondrial	39S ribosomal protein L8, mitochondrial	3J7Y	3J7Y	3J7Y	3J9M	3J9M	3J9M	5OOL	5OOL	5OOL	5OOM	5OOM	5OOM	A6NGJ4	A6NGJ4	A6NGJ4	A6NGJ4	AAH15904.1	AAH52601.1	AB051618	AB051618	AK127167	AK293624	B4DEH0	BAB54946.1	BAG54446.1	BAG57081.1	BC015904	BC052601	CCDS11516	CCDS11516.1	CCDS11517	CCDS11517.1	EAW94796.1	EAW94798.1
NLRP8	9606.ENSP00000291971	https://smart.embl.de/smart/DDvec.cgi?smart=1048:PYRIN(37|119)+Pfam_NACHT(204|373)+LRR(702|729)+LRR(758|785)+LRR(838|865)+LRR(866|893)+LRR(923|950)+LRR(952|979)+LRR(980|1007)+	NACHT, LRR and PYD domains-containing protein 8; Involved in inflammation; NLR family	126205	126205	126205	126205	126205	AAO18159.1	AY154463	AY154463	BK001109	CCDS12937	CCDS12937.1	CCDS82402	CLR19.2	CLR19.2	CLR19.2	CLR19.2	DAA01242.1	ENSG00000179709	ENSG00000179709	ENSG00000179709	ENSG00000179709	ENSP00000291971	ENSP00000291971	ENSP00000291971	ENSP00000468121	ENST00000291971	ENST00000291971	ENST00000291971	ENST00000590542	HGNC:22940	HPA056989	Hs.446925	NACHT, LRR and PYD domains-containing protein 8	NACHT, LRR and PYD domains-containing protein 8	NACHT, LRR and PYD domains-containing protein 8	NACHT, leucine rich repeat and PYD containing 8	NALP8	NALP8	NALP8	NALP8	NALP8	NALP8	NALP8	NALP8	NALP8_HUMAN	NALP8_HUMAN
TLCD1	9606.ENSP00000292090	https://smart.embl.de/smart/DDvec.cgi?smart=247:TLC(40|234)+	Calfacilitin; Calcium channel facilitator that increases calcium flux by generating a larger window current and slowing inactivation of the L-type CACNA1C/CaV1.2 channel. Regulation of intracellular calcium by Calfacilitin is required for neural plate formation (By similarity); TLC domain containing	116238	116238	116238	116238	116238	A8MYP9	A8MYP9	A8MYP9	A8MYP9	AAH14072.1	BC014072	BC014072	CCDS11242	CCDS11242.1	CCDS54102	CCDS54102.1	Calfacilitin	Calfacilitin	Calfacilitin	EAW51134.1	ENSG00000160606	ENSG00000160606	ENSG00000160606	ENSG00000160606	ENSP00000292090	ENSP00000292090	ENSP00000292090	ENSP00000378391	ENSP00000378391	ENSP00000466264	ENSP00000468670	ENST00000292090	ENST00000292090	ENST00000292090	ENST00000394933	ENST00000394933	ENST00000580518	ENST00000581236	HGNC:25177	HPA042366	Hs.713008	K7ELX5	NM_001160407	NM_001160407	NM_001160407.1	NM_138463
DBN1	9606.ENSP00000292385	https://smart.embl.de/smart/DDvec.cgi?smart=651:ADF(9|136)+COIL(178|258)+	Drebrin; Drebrins might play some role in cell migration, extension of neuronal processes and plasticity of dendrites. Required for actin polymerization at immunological synapses (IS) and for CXCR4 recruitment to IS	1627	1627	1627	1627	1627	5Y1Z	5Y1Z	5Y1Z	A8MV58	A8MV58	A8MV58	A8MV58	AAA16256.1	AAH00283.1	AAH07281.1	AAH07567.1	AK314645	AL110225	B2RBG0	B2RBG0	B2RBG0	B2RBG0	BAA04480.1	BAG37207.1	BC000283	BC007281	BC007567	BC114553	CAB008367	CAB53683.1	CCDS4420	CCDS4420.1	CCDS4421	CCDS4421.1	D0S117E	D0S117E	D0S117E	D0S117E	D0S117E	D0S117E	D0S117E	D0S117E	D17530	D6R9Q9	D6R9W4	D6RCR4
ATP5J2	9606.ENSP00000292475	https://smart.embl.de/smart/DDvec.cgi?smart=94:Pfam_WRW(12|90)+	ATP synthase subunit f, mitochondrial; Mitochondrial membrane ATP synthase (F(1)F(0) ATP synthase or Complex V) produces ATP from ADP in the presence of a proton gradient across the membrane which is generated by electron transport complexes of the respiratory chain. F-type ATPases consist of two structural domains, F(1) - containing the extramembraneous catalytic core and F(0) - containing the m…	9551	9551	AAC34895.1	AAC39887.1	AAH03678.1	AAL06647.1	AF047436	AF088918	ATP synthase membrane subunit f	ATP synthase subunit f, mitochondrial	ATP synthase subunit f, mitochondrial	ATP5J2	ATP5J2	ATP5J2	ATP5J2	ATP5J2	ATP5J2	ATP5J2	ATP5J2	ATP5J2	ATP5J2-001	ATP5J2-001	ATP5J2-005	ATP5J2-005	ATP5J2-006	ATP5J2-006	ATP5J2-007	ATP5J2-007	ATP5J2-008	ATP5J2-008	ATP5J2-009	ATP5J2-009	ATP5J2-010	ATP5J2-010	ATP5J2-011	ATP5J2-011	ATP5J2-012	ATP5J2-012	ATP5J2-013	ATP5J2-013	ATP5J2-014	ATP5J2-014	ATP5J2-015	ATP5J2-015	ATP5JL	ATP5JL
ALKBH4	9606.ENSP00000292566	http://smart.embl.de/smart/DDt.cgi?smart=302:	Alpha-ketoglutarate-dependent dioxygenase alkB homolog 4; Dioxygenase that mediates demethylation of actin monomethylated at 'Lys-84' (K84me1), thereby acting as a regulator of actomyosin-processes. Demethylation of actin K84me1 is required for maintaining actomyosin dynamics supporting normal cleavage furrow ingression during cytokinesis and cell migration. May be involved in transcription regul…	1.14.11.-	54784	54784	54784	54784	54784	AAH02820.1	AAH17096.1	ABH4	ABH4	ABH4	ABH4	ABH4	ABH4	AK000020	AK026097	AK222689	ALKB4_HUMAN	ALKB4_HUMAN	ALKB4_HUMAN	ALKBH4	ALKBH4	ALKBH4	ALKBH4	ALKBH4	ALKBH4	ALKBH4	ALKBH4	ALKBH4	ALKBH4	ALKBH4-001	ALKBH4-001	ALKBH4-002	ALKBH4-002	ALKBH4-003	ALKBH4-003	Alkylated DNA repair protein alkB homolog 4	Alkylated DNA repair protein alkB homolog 4	Alkylated DNA repair protein alkB homolog 4	Alkylation repair homologs	BAA90888.1	BAB15358.1	BAD96409.1	BC002820	BC017096	BC017096
POLR3K	9606.ENSP00000293860	https://smart.embl.de/smart/DDvec.cgi?smart=108:RPOL9(3|53)+ZnF_C2C2(67|108)+	DNA-directed RNA polymerase III subunit RPC10; DNA-dependent RNA polymerase catalyzes the transcription of DNA into RNA using the four ribonucleoside triphosphates as substrates. Component of RNA polymerase III which synthesizes small RNAs, such as 5S rRNA and tRNAs. Plays a key role in sensing and limiting infection by intracellular bacteria and DNA viruses. Acts as nuclear and cytosolic DNA sen…	51728	51728	51728	51728	51728	AAD31424.1	AAF18268.1	AAG43123.1	AAH11932.1	AAK61210.1	ABD95903.1	AF051316	AF051316	AF060223	AF126531	BC011932	C11	C11	C11-RNP3	C11-RNP3	CAI95605.1	CCDS10395	CCDS10395.1	DNA-directed RNA polymerase III subunit K	DNA-directed RNA polymerase III subunit K	DNA-directed RNA polymerase III subunit K	DNA-directed RNA polymerase III subunit RPC10	DNA-directed RNA polymerase III subunit RPC10	DNA-directed RNA polymerase III subunit RPC10	ENSG00000161980	ENSG00000161980	ENSG00000161980	ENSG00000161980	ENSP00000293860	ENSP00000293860	ENSP00000293860	ENST00000293860	ENST00000293860	ENST00000293860	ENST00000481810	HGNC:14121	HPA005891	My010	My010	My010	My010
EIF5A2	9606.ENSP00000295822	https://smart.embl.de/smart/DDvec.cgi?smart=153:eIF-5a(83|150)+	Eukaryotic translation initiation factor 5A-2; mRNA-binding protein involved in translation elongation. Has an important function at the level of mRNA turnover, probably acting downstream of decapping. Involved in actin dynamics and cell cycle progression, mRNA decay and probably in a pathway involved in stress response and maintenance of cell wall integrity. Functions as a regulator of apoptosis…	56648	56648	56648	56648	56648	AAF98810.1	AAG23176.1	AAH36072.1	AAO18676.1	AAO18677.1	AAO18678.1	AAO18679.1	AF262027	AF293386	AF293386	AF293387	AK311962	AY205258	AY205259	AY205260	AY205261	B2R4V5	B2R4V5	B2R4V5	B2R4V5	BAG34902.1	BC036072	C9J4W5	C9J7B5	CCDS3214	CCDS3214.1	EAW78501.1	EIF-5A2	EIF-5A2	EIF5A2	EIF5A2	EIF5A2	EIF5A2	EIF5A2	EIF5A2	EIF5A2	EIF5A2	EIF5A2	EIF5A2	EIF5A2-001	EIF5A2-001
ELP6	9606.ENSP00000296149	https://smart.embl.de/smart/DDvec.cgi?smart=266:Pfam_ELP6(2|251)+	Elongator complex protein 6; Acts as subunit of the RNA polymerase II elongator complex, which is a histone acetyltransferase component of the RNA polymerase II (Pol II) holoenzyme and is involved in transcriptional elongation. Elongator may play a role in chromatin remodeling and is involved in acetylation of histones H3 and probably H4. Involved in cell migration	54859	54859	54859	54859	54859	AAH00623.1	AAH14204.1	ABG79574.1	AK000218	AK000218	ATP1	ATP1	ATP1	ATP1	Angiotonin-transactivated protein 1	Angiotonin-transactivated protein 1	Angiotonin-transactivated protein 1	BAA91017.1	BC000623	BC014204	C3orf75	C3orf75	C3orf75	C3orf75	C3orf75	C3orf75	C3orf75	C3orf75	C9IYN7	C9J2D6	C9J9N8	C9JA82	C9JEX8	C9JLH5	CCDS43082	CCDS43082.1	DQ787088	ELP6	ELP6	ELP6	ELP6	ELP6	ELP6	ELP6	ELP6	ELP6
S100P	9606.ENSP00000296370	https://smart.embl.de/smart/DDvec.cgi?smart=95:Pfam_S_100(4|46)+	Protein S100-P; May function as calcium sensor and contribute to cellular calcium signaling. In a calcium-dependent manner, functions by interacting with other proteins, such as EZR and PPP5C, and indirectly plays a role in physiological processes like the formation of microvilli in epithelial cells. May stimulate cell proliferation in an autocrine manner via activation of the receptor for activa…	1J55	1J55	1J55	1J55	1OZO	1OZO	1OZO	1OZO	2MJW	2MJW	2MJW	6286	6286	6286	6286	6286	AAH06819.1	AAO41114.1	AAP35953.1	AAS00487.1	AF539739	AY423724	BC006819	BT007289	CAA46566.1	CAB012900	CCDS3391	CCDS3391.1	EF-hand domain containing	ENSG00000163993	ENSG00000163993	ENSG00000163993	ENSG00000163993	ENSP00000296370	ENSP00000296370	ENSP00000372019	ENST00000296370	ENST00000296370	ENST00000382576	ENST00000513778	HGNC:10504	HPA019502	MIG9	MIG9	Migration-inducing gene 9 protein	Migration-inducing gene 9 protein
HMGB2	9606.ENSP00000296503	https://smart.embl.de/smart/DDvec.cgi?smart=209:HMG(8|80)+HMG(94|164)+	High mobility group protein B2; Multifunctional protein with various roles in different cellular compartments. May act in a redox sensitive manner. In the nucleus is an abundant chromatin-associated non-histone protein involved in transcription, chromatin remodeling and V(D)J recombination and probably other processes. Binds DNA with a preference to non-canonical DNA structures such as single-str…	3148	3148	3148	3148	3148	AAA58659.1	AAH01063.1	AAI00020.1	AAV38585.1	AAV38586.1	AC097534	AK311864	B2R4K8	B2R4K8	B2R4K8	B2R4K8	BAG34805.1	BC001063	BC100019	BT019782	BT019783	CAA44395.1	CAA78938.1	CCDS3816	CCDS3816.1	Canonical high mobility group	D3DP37	D3DP37	D3DP37	D3DP37	D6R9A6	EAX04758.1	EAX04759.1	ENSG00000164104	ENSG00000164104	ENSG00000164104	ENSG00000164104	ENSP00000296503	ENSP00000296503	ENSP00000296503	ENSP00000343406	ENSP00000393448	ENSP00000393448	ENSP00000404912	ENSP00000404912	ENSP00000423001
ICE1	9606.ENSP00000296564	https://smart.embl.de/smart/DDvec.cgi?smart=2266:COIL(24|186)+	Little elongation complex subunit 1; Component of the little elongation complex (LEC), a complex required to regulate small nuclear RNA (snRNA) gene transcription by RNA polymerase II and III. Specifically acts as a scaffold protein that promotes the LEC complex formation and recruitment and RNA polymerase II occupancy at snRNA genes in subnuclear bodies; Belongs to the ICE1 family	23379	23379	23379	23379	23379	AAH04902.2	AB023164	AC010253	AC012607	AK126937	AL137260	BAA76791.3	BAC86755.1	BC004902	BX538020	CAB70661.1	CAD97966.1	CAH18279.1	CCDS47187	CCDS47187.1	CR749441	CTC-501N16.1	CTC-501N16.1-001	CTC-501N16.1-001	CTC-501N16.1-004	CTC-501N16.1-004	CTC-501N16.1-005	CTC-501N16.1-005	ENSG00000164151	ENSG00000164151	ENSG00000164151	ENSG00000164151	ENSP00000296564	ENSP00000296564	ENSP00000296564	ENSP00000485617	ENST00000296564	ENST00000296564	ENST00000296564	ENST00000505464	ENST00000512608	ENST00000512608	HGNC:29154	HPA054452	Hs.449296	ICE1
MAP1B	9606.ENSP00000296755	https://smart.embl.de/smart/DDvec.cgi?smart=2468:COIL(676|735)+COIL(998|1027)+Pfam_MAP1B_neuraxin(1895|1911)+Pfam_MAP1B_neuraxin(1929|1945)+Pfam_MAP1B_neuraxin(1997|2013)+Pfam_MAP1B_neuraxin(2031|2047)+Pfam_MAP1B_neuraxin(2048|2063)+	Microtubule-associated protein 1B; Facilitates tyrosination of alpha-tubulin in neuronal microtubules (By similarity). Phosphorylated MAP1B may play a role in the cytoskeletal changes that accompany neurite extension. Possibly MAP1B binds to at least two tubulin subunits in the polymer, and this bridging of subunits might be involved in nucleating microtubule polymerization and in stabilizing mic…	4131	4131	4131	4131	4131	A2BDK5	A2BDK5	A2BDK5	A2BDK5	AAA18904.1	AC093218	BN001084	CAB009792	CAM06633.1	CCDS4012	CCDS4012.1	D6RA32	D6RA40	D6RCL2	D6RGJ3	EAW95697.1	ENSG00000131711	ENSG00000131711	ENSG00000131711	ENSG00000131711	ENSP00000296755	ENSP00000296755	ENSP00000296755	ENSP00000321095	ENSP00000324785	ENSP00000370035	ENSP00000423416	ENSP00000423444	ENSP00000423444	ENSP00000426312	ENSP00000426312	ENSP00000427194	ENSP00000427194	ENST00000296755	ENST00000296755	ENST00000296755	ENST00000321284	ENST00000321314	ENST00000380660	ENST00000504183	ENST00000504492
TLR3	9606.ENSP00000296795	https://smart.embl.de/smart/DDvec.cgi?smart=904:SIGNAL(1|22)+LRRNT(23|55)+LRR(51|73)+LRR(74|97)+LRR_TYP(98|121)+LRR(170|196)+LRR(197|219)+LRR(273|296)+LRR(297|320)+LRR(354|377)+LRR(378|403)+LRR(404|429)+LRR(430|454)+LRR_TYP(505|528)+LRR(529|552)+LRR(561|584)+LRR(585|608)+LRR(610|632)+LRRCT(645|697)+TRANS(703|725)+TIR(755|900)+	Toll-like receptor 3; Key component of innate and adaptive immunity. TLRs (Toll-like receptors) control host immune response against pathogens through recognition of molecular patterns specific to microorganisms. TLR3 is a nucleotide-sensing TLR which is activated by double-stranded RNA, a sign of viral infection. Acts via the adapter TRIF/TICAM1, leading to NF-kappa-B activation, IRF3 nuclear tr…	1ZIW	1ZIW	1ZIW	1ZIW	2A0Z	2A0Z	2A0Z	2A0Z	2MK9	2MK9	2MK9	2MKA	2MKA	2MKA	3ULU	3ULU	3ULU	3ULU	3ULV	3ULV	3ULV	3ULV	5GS0	5GS0	5GS0	7098	7098	7098	7098	7098	AAC34134.1	AAH94737.1	AAH96333.1	AAH96334.1	AAH96335.1	AB445631	ABC86908.1	ABC86909.1	ABC86910.1	ABE01399.1	ABF06633.1	ABF06634.1	ABF06635.1	ABF06636.1	ABF06637.1	AC104070
CHMP4C	9606.ENSP00000297265	https://smart.embl.de/smart/DDvec.cgi?smart=233:Pfam_Snf7(24|193)+	Charged multivesicular body protein 4c; Probable core component of the endosomal sorting required for transport complex III (ESCRT-III) which is involved in multivesicular bodies (MVBs) formation and sorting of endosomal cargo proteins into MVBs. MVBs contain intraluminal vesicles (ILVs) that are generated by invagination and scission from the limiting membrane of the endosome and mostly are deli…	3C3R	3C3R	3C3R	5MK3	5MK3	5MK3	92421	92421	92421	92421	92421	AAH14321.1	AAQ91195.1	AB120734	AK000049	AK314873	AY329086	B2RBZ1	B2RBZ1	B2RBZ1	B2RBZ1	BAC87888.1	BAG37388.1	BC014321	CCDS6233	CCDS6233.1	CHM4C_HUMAN	CHM4C_HUMAN	CHM4C_HUMAN	CHMP4C	CHMP4C	CHMP4C	CHMP4C	CHMP4C	CHMP4C	CHMP4C	CHMP4C	CHMP4C	CHMP4C	CHMP4C-001	CHMP4C-001	Charged multivesicular body protein 4C	Charged multivesicular body protein 4c	Charged multivesicular body protein 4c	Charged multivesicular body protein 4c	Charged multivesicular body proteins
AQP3	9606.ENSP00000297991	https://smart.embl.de/smart/DDvec.cgi?smart=292:Pfam_MIP(16|261)+	Aquaporin-3; Water channel required to promote glycerol permeability and water transport across cell membranes. Acts as a glycerol transporter in skin and plays an important role in regulating SC (stratum corneum) and epidermal glycerol content. Involved in skin hydration, wound healing, and tumorigenesis. Provides kidney medullary collecting duct with high permeability to water, thereby permitti…	360	360	360	360	360	A8K843	A8K843	A8K843	A8K843	AAH13566.1	AAP35863.1	AAY68214.1	AB001325	AJ493597	AK292208	AK315760	AQP-3	AQP-3	AQP3	AQP3	AQP3	AQP3	AQP3	AQP3	AQP3	AQP3	AQP3	AQP3	AQP3-001	AQP3-001	AQP3-002	AQP3-002	AQP3-003	AQP3-003	AQP3-005	AQP3-005	AQP3-006	AQP3-006	AQP3_HUMAN	AQP3_HUMAN	AQP3_HUMAN	Aquaglyceroporin-3	Aquaglyceroporin-3	Aquaglyceroporin-3	Aquaporin 3 (Gill blood group)	Aquaporin-3
FBXO33	9606.ENSP00000298097	https://smart.embl.de/smart/DDvec.cgi?smart=555:FBOX(71|111)+	F-box only protein 33; Substrate recognition component of a SCF (SKP1-CUL1-F- box protein) E3 ubiquitin-protein ligase complex which mediates the ubiquitination and subsequent proteasomal degradation of target proteins. Probably recognizes and binds to phosphorylated target proteins. Recognizes YBX1 (By similarity); F-boxes other	254170	254170	254170	254170	254170	AAH42535.1	AAH53537.1	AAH68566.1	AK294140	AL049875	AL157791	B4DFK5	BAG57466.1	BC030611	BC042535	BC053537	BC068566	BI460761	BMND12	BMND12	BX248772	CAD66579.1	CCDS9677	CCDS9677.1	ENSG00000165355	ENSG00000165355	ENSG00000165355	ENSG00000165355	ENSP00000298097	ENSP00000298097	ENSP00000298097	ENSP00000450974	ENSP00000451277	ENST00000298097	ENST00000298097	ENST00000298097	ENST00000554190	ENST00000554932	F-box only protein 33	F-box only protein 33	F-box only protein 33	F-box only protein 33	F-box protein 33	F-box protein 33	F-box protein 33	F-box protein 33
COX11	9606.ENSP00000299335	https://smart.embl.de/smart/DDvec.cgi?smart=276:Pfam_CtaG_Cox11(113|263)+	Cytochrome c oxidase assembly protein COX11, mitochondrial; Exerts its effect at some terminal stage of cytochrome c oxidase synthesis, probably by being involved in the insertion of the copper B into subunit I; Mitochondrial respiratory chain complex assembly factors	1353	1353	1353	1353	1353	AAB50214.1	AAD08645.1	AAH05895.1	AF044321	AF044321	AK293851	AK295381	B4DEY8	B4DI26	BAG57249.1	BAG58338.1	BC005895	BI600359	CAG46636.1	CCDS11583	CCDS11583.1	CCDS58579	CCDS58579.1	CCDS82162	COX11	COX11	COX11	COX11	COX11	COX11	COX11	COX11	COX11	COX11	COX11, cytochrome c oxidase copper chaperone	COX11, cytochrome c oxidase copper chaperone	COX11-001	COX11-001	COX11-002	COX11-002	COX11-003	COX11-003	COX11-004	COX11-004	COX11-005	COX11-005
POLR2M	9606.ENSP00000299638	https://smart.embl.de/smart/DDvec.cgi?smart=368:Pfam_GCOM2(27|241)+COIL(302|333)+	DNA-directed RNA polymerase II subunit GRINL1A; Isoform 1 appears to be a stable component of the Pol II(G) complex form of RNA polymerase II (Pol II). Pol II synthesizes mRNA precursors and many functional non-coding RNAs and is the central component of the basal RNA polymerase II transcription machinery. Isoform 1 may play a role in the Mediator complex-dependent regulation of transcription act…	81488	81488	81488	81488	81488	AAH01510.1	AAK92284.2	AAQ76837.1	AF326773	AF326773	AK074767	AK074955	AK128618	AL050091	AY353061	BAC11193.1	BAC11313.1	BAC87533.1	BC001510	CAB43263.1	CCDS32252	CCDS32252.1	CCDS42045	CCDS42045.1	DNA-directed RNA polymerase II subunit GRINL1A	DNA-directed RNA polymerase II subunit GRINL1A	DNA-directed RNA polymerase II subunit GRINL1A	DNA-directed RNA polymerase II subunit M	DNA-directed RNA polymerase II subunit M	DNA-directed RNA polymerase II subunit M	E9PP13	EAW77525.1	ENSG00000255529	ENSG00000255529	ENSG00000255529	ENSG00000255529	ENSP00000299638	ENSP00000299638	ENSP00000299638	ENSP00000369930	ENSP00000369937	ENSP00000432615	ENSP00000432615	ENSP00000433988	ENSP00000437015	ENSP00000457886
NCAPH2	9606.ENSP00000299821	https://smart.embl.de/smart/DDvec.cgi?smart=606:Pfam_CNDH2_N(11|123)+Pfam_CNDH2_M(147|290)+Pfam_CNDH2_C(316|596)+	Condensin-2 complex subunit H2; Regulatory subunit of the condensin-2 complex, a complex that seems to provide chromosomes with an additional level of organization and rigidity and in establishing mitotic chromosome architecture. May play a role in lineage-specific role in T-cell development (By similarity); Condensin II subunits	29781	29781	29781	29781	29781	384D8-2	384D8-2	AAB03345.1	AAH00473.1	AAH01509.1	AAH01833.1	AAH01937.1	AAH09441.1	AAH14939.2	AL021682	B7WPH1	B7WPH1	B7WPH1	B7WPH1	BC000473	BC001509	BC001833	BC001937	BC001937	BC009441	BC014939	CAA16670.1	CAG30490.1	CAP-H2	CAP-H2	CAP-H2 subunit of the condensin II complex	CAPH2	CAPH2	CAPH2	CAPH2	CAPH2	CAPH2	CCDS14094	CCDS14094.2	CCDS43038	CCDS43038.1	CCDS54546	CCDS54546.1	CNDH2_HUMAN	CNDH2_HUMAN	CNDH2_HUMAN
FN3K	9606.ENSP00000300784	https://smart.embl.de/smart/DDvec.cgi?smart=309:Pfam_APH(28|279)+	Fructosamine-3-kinase; May initiate a process leading to the deglycation of fructoselysine and of glycated proteins. May play a role in the phosphorylation of 1-deoxy-1-morpholinofructose (DMF), fructoselysine, fructoseglycine, fructose and glycated lysozyme	2.7.1.171	64122	64122	64122	64122	64122	AAH42680.1	AJ404615	AJ404615	BC042680	CAC16393.1	CCDS11818	CCDS11818.1	EC 2.7.1.171	ENSG00000167363	ENSG00000167363	ENSG00000167363	ENSG00000167363	ENSP00000300784	ENSP00000300784	ENSP00000300784	ENSP00000387701	ENSP00000441399	ENST00000300784	ENST00000300784	ENST00000300784	ENST00000457624	ENST00000536165	ENST00000570734	ENST00000572813	ENST00000573841	ENST00000573841	ENST00000574496	ENST00000574496	FN3K	FN3K	FN3K	FN3K	FN3K	FN3K	FN3K	FN3K	FN3K	FN3K	FN3K-001	FN3K-001
LY6D	9606.ENSP00000301263	https://smart.embl.de/smart/DDvec.cgi?smart=128:SIGNAL(1|20)+LU(21|106)+	Lymphocyte antigen 6D; May act as a specification marker at earliest stage specification of lymphocytes between B- and T-cell development. Marks the earliest stage of B-cell specification; LY6/PLAUR domain containing	8581	8581	8581	8581	8581	AAB07524.1	AAH22806.1	AAH31330.1	AK312164	B2R5F1	B2R5F1	B2R5F1	B2R5F1	BAG35098.1	BC022806	BC031330	CAA58014.1	CAA73189.1	CCDS6390	CCDS6390.1	D3DWJ0	D3DWJ0	D3DWJ0	D3DWJ0	E48	E48	E48	E48	E48	E48	E48	E48	E48 antigen	E48 antigen	E48 antigen	EAW82297.1	EAW82298.1	ENSG00000167656	ENSG00000167656	ENSG00000167656	ENSG00000167656	ENSP00000301263	ENSP00000301263	ENSP00000301263	ENST00000301263	ENST00000301263
GLOD4	9606.ENSP00000301329	http://smart.embl.de/smart/DDt.cgi?smart=298:	Glyoxalase domain containing 4	3ZI1	51031	51031	AAG17986.1	AAG17987.1	AAG43141.1	AAH08605.1	AAH15848.1	AF061730	AF177342	AF177342	AF177343	AK001488	AK122678	AK301751	B3KV49	B4DX01	BAG53661.1	BAG63213.1	BC008605	BC015848	C17orf25	C17orf25	C17orf25	C17orf25	C17orf25	CCDS32520	CCDS32520.1	CGI-150	CGI-150	CGI-150	D3DTG9	D3DTH1	EAW90645.1	EAW90646.1	EAW90647.1	EAW90649.1	EAW90650.1	ENSG00000167699	ENSG00000167699	ENSG00000167699	ENSG00000167699	ENSP00000301328	ENSP00000301328	ENSP00000301329	ENSP00000301329
GHDC	9606.ENSP00000301671	https://smart.embl.de/smart/DDvec.cgi?smart=530:SIGNAL(1|17)+Pfam_GH3(185|506)+	GH3 domain-containing protein; GH3 domain containing; Belongs to the GH3 family	84514	84514	84514	84514	84514	A0A024R1Y7	AAH22784.1	AAK15472.1	AF316997	AF316997	AK074700	AK075277	AK298933	B4DQS4	B4DQS4	B4DQS4	B4DQS4	BAC11146.1	BAC11514.1	BAG61036.1	BC011056	BC022784	CCDS11422	CCDS11422.1	CCDS45682	CCDS45682.1	D11LGP1	D11LGP1	D11LGP1E	D11LGP1E	D11LGP1E	D11LGP1E	E9PDB5	E9PDB5	E9PDB5	E9PDB5	EAW60811.1	EAW60812.1	EAW60813.1	EAW60816.1	ENSG00000167925	ENSG00000167925	ENSG00000167925	ENSG00000167925	ENSP00000301671	ENSP00000301671
KCTD5	9606.ENSP00000301738	https://smart.embl.de/smart/DDvec.cgi?smart=234:BTB(44|146)+	BTB/POZ domain-containing protein KCTD5; Its interaction with CUL3 suggests that it may act as a substrate adapter in some E3 ligase complex. Does not affect the function of Kv channel Kv2.1/KCNB1, Kv1.2/KCNA2, Kv4.2/KCND2 and Kv3.4/KCNC4	3DRX	3DRX	3DRX	3DRX	3DRY	3DRY	3DRY	3DRY	3DRZ	3DRZ	3DRZ	3DRZ	54442	54442	54442	54442	54442	AAH07314.1	AK000047	AK000047	BAA90906.1	BC007314	BTB/POZ domain-containing protein KCTD5	BTB/POZ domain-containing protein KCTD5	BTB/POZ domain-containing protein KCTD5	CCDS10475	CCDS10475.1	D3DU96	D3DU96	D3DU96	D3DU96	EAW85489.1	EAW85491.1	ENSG00000167977	ENSG00000167977	ENSG00000167977	ENSG00000167977	ENSP00000301738	ENSP00000301738	ENSP00000301738	ENSP00000455932	ENSP00000456844	ENST00000301738	ENST00000301738	ENST00000301738	ENST00000564195
POLR2G	9606.ENSP00000301788	https://smart.embl.de/smart/DDvec.cgi?smart=172:Pfam_SHS2_Rpb7-N(8|77)+S1(80|162)+	DNA-directed RNA polymerase II subunit RPB7; DNA-dependent RNA polymerase catalyzes the transcription of DNA into RNA using the four ribonucleoside triphosphates as substrates. Component of RNA polymerase II which synthesizes mRNA precursors and many functional non-coding RNAs. Pol II is the central component of the basal RNA polymerase II transcription machinery. It is composed of mobile element…	2C35	2C35	2C35	5436	5436	5436	5436	5436	5IY6	5IY6	5IY6	5IY7	5IY7	5IY7	5IY8	5IY8	5IY8	5IY9	5IY9	5IY9	5IYA	5IYA	5IYA	5IYB	5IYB	5IYB	5IYC	5IYC	5IYC	5IYD	5IYD	5IYD	AAA86500.1	AAB96827.1	AAI12163.1	AAI12165.1	AK312131	B2R5C0	B2R5C0	B2R5C0	B2R5C0	BAG35067.1	BC112162	BC112164	CCDS31585	CCDS31585.1
BCL2L1	9606.ENSP00000302564	https://smart.embl.de/smart/DDvec.cgi?smart=233:BH4(1|27)+BCL(90|188)+TRANS(213|230)+	Bcl-2-like protein 1; Potent inhibitor of cell death. Inhibits activation of caspases. Appears to regulate cell death by blocking the voltage- dependent anion channel (VDAC) by binding to it and preventing the release of the caspase activator, CYC1, from the mitochondrial membrane. Also acts as a regulator of G2 checkpoint and progression to cytokinesis during mitosis; Belongs to the Bcl-2 family	1BXL	1BXL	1BXL	1BXL	1G5J	1G5J	1G5J	1LXL	1LXL	1LXL	1LXL	1MAZ	1MAZ	1MAZ	1MAZ	1R2D	1R2D	1R2D	1R2D	1R2E	1R2E	1R2E	1R2E	1R2G	1R2G	1R2G	1R2G	1R2H	1R2H	1R2H	1R2H	1R2I	1R2I	1R2I	1R2I	1YSG	1YSG	1YSG	1YSG	1YSI	1YSI	1YSI	1YSI	1YSN	1YSN	1YSN
COL22A1	9606.ENSP00000303153	https://smart.embl.de/smart/DDvec.cgi?smart=1626:SIGNAL(1|27)+VWA(36|218)+TSPN(239|427)+Pfam_Collagen(522|600)+Pfam_Collagen(695|773)+Pfam_Collagen(798|856)+Pfam_Collagen(861|926)+Pfam_Collagen(1043|1100)+Pfam_Collagen(1116|1174)+Pfam_Collagen(1297|1364)+Pfam_Collagen(1401|1461)+Pfam_Collagen(1494|1553)+	Collagen alpha-1(XXII) chain; Acts as a cell adhesion ligand for skin epithelial cells and fibroblasts; Belongs to the fibril-associated collagens with interrupted helices (FACIT) family	169044	169044	169044	169044	169044	AAH42075.1	AAI44536.1	AAN03620.1	AC068476	AC105130	AC115720	AF406780	AF406780	AP006262	B7ZMH0	B7ZMH0	B7ZMH0	B7ZMH0	BC042075	BC144535	C9K0G4	C9K0G4	C9K0G4	C9K0G4	CCDS6376	CCDS6376.1	COL22A1	COL22A1	COL22A1	COL22A1	COL22A1	COL22A1	COL22A1	COL22A1	COL22A1	COL22A1	COL22A1-001	COL22A1-001	COL22A1-002	COL22A1-002	COL22A1-003	COL22A1-003	COL22A1-004	COL22A1-004	COL22A1-006	COL22A1-006
MTCH2	9606.ENSP00000303222	https://smart.embl.de/smart/DDvec.cgi?smart=303:Pfam_Mito_carr(118|205)+	Mitochondrial carrier homolog 2; The substrate transported is not yet known. Induces mitochondrial depolarization; Solute carriers	23788	23788	23788	23788	23788	AAD40196.1	AAD52646.1	AAH00875.1	AAQ88168.1	AC104942	AF085361	AF085361	AF176008	AK313032	AY380792	B2R7L8	B2R7L8	B2R7L8	B2R7L8	BAG35865.1	BC000875	CCDS7943	CCDS7943.1	E9PIE4	EAW67892.1	ENSG00000109919	ENSG00000109919	ENSG00000109919	ENSG00000109919	ENSP00000303222	ENSP00000303222	ENSP00000303222	ENSP00000432043	ENSP00000432756	ENSP00000439013	ENST00000302503	ENST00000302503	ENST00000302503	ENST00000525649	ENST00000525649	ENST00000530428	ENST00000530558	ENST00000533571	ENST00000534074	ENST00000534074	ENST00000539759
CBR4	9606.ENSP00000303525	https://smart.embl.de/smart/DDvec.cgi?smart=237:Pfam_KR(4|183)+	Carbonyl reductase family member 4; The heterotetramer with HSD17B8 has NADH-dependent 3- ketoacyl-acyl carrier protein reductase activity, and thereby plays a role in mitochondrial fatty acid biosynthesis. Within the heterotetramer, HSD17B8 binds NADH; CBR4 binds NADPD. The homotetramer has NADPH-dependent quinone reductase activity. Both homotetramer and the heterotetramer have broad substrate …	1.1.1.-	1.1.1.-	3-oxoacyl-[acyl-carrier-protein] reductase	3-oxoacyl-[acyl-carrier-protein] reductase	3-oxoacyl-[acyl-carrier-protein] reductase	4CQL	4CQL	4CQL	4CQM	4CQM	4CQM	84869	84869	84869	84869	84869	AAH21973.1	AAH33650.1	AK027337	AK291756	AL833393	BAB55045.1	BAF84445.1	BC021973	BC021973	BC033650	CAH10582.1	CBR4	CBR4	CBR4	CBR4	CBR4	CBR4	CBR4	CBR4	CBR4	CBR4	CBR4-001	CBR4-001	CBR4-002	CBR4-002	CBR4-003	CBR4-003	CBR4-004	CBR4-004	CBR4-005
PITX2	9606.ENSP00000304169	https://smart.embl.de/smart/DDvec.cgi?smart=324:HOX(92|154)+Pfam_OAR(282|300)+	Pituitary homeobox 2; Controls cell proliferation in a tissue-specific manner and is involved in morphogenesis. During embryonic development, exerts a role in the expansion of muscle progenitors. May play a role in the proper localization of asymmetric organs such as the heart and stomach. Isoform PTX2C is involved in left-right asymmetry the developing embryo (By similarity); Belongs to the pair…	2L7F	2L7F	2L7F	2L7F	2L7M	2L7M	2L7M	2L7M	2LKX	2LKX	2LKX	2LKX	5308	5308	5308	5308	5308	601765	A8K6C6	A8K6C6	A8K6C6	A8K6C6	A8MUL9	AAC16257.1	AAC39716.1	AAC39717.1	AAC39718.1	AAH13998.1	AAI06011.1	AAK15048.1	AF048720	AF048721	AF048722	AF238048	AK127829	AK291591	AK313987	ALL1-responsive protein ARP1	ALL1-responsive protein ARP1	ALL1-responsive protein ARP1	ARP1	ARP1	ARP1	ARP1	ARP1	ARP1
CEBPB	9606.ENSP00000305422	https://smart.embl.de/smart/DDvec.cgi?smart=345:BRLZ(269|333)+	CCAAT/enhancer-binding protein beta; Important transcription factor regulating the expression of genes involved in immune and inflammatory responses. Plays also a significant role in adipogenesis, as well as in the gluconeogenic pathway, liver regeneration, and hematopoiesis. The consensus recognition site is 5'- T[TG]NNGNAA[TG]-3'. Its functional capacity is governed by protein interactions and …	1051	1051	1051	1051	1051	1GTW	1GTW	1GTW	1GTW	1GU4	1GU4	1GU4	1GU4	1GU5	1GU5	1GU5	1GU5	1H88	1H88	1H88	1H88	1H89	1H89	1H89	1H89	1H8A	1H8A	1H8A	1H8A	1HJB	1HJB	1HJB	1HJB	1IO4	1IO4	1IO4	1IO4	2e+42	2e+42	2e+42	2e+42	2e+43	2e+43	2e+43	2e+43	A8K671
GAA	9606.ENSP00000305692	https://smart.embl.de/smart/DDvec.cgi?smart=952:SIGNAL(1|24)+PD(80|134)+Pfam_NtCtMGAM_N(147|253)+Pfam_Gal_mutarotas_2(254|320)+Pfam_Glyco_hydro_31(340|824)+	Lysosomal alpha-glucosidase; Essential for the degradation of glycogen in lysosomes. Has highest activity on alpha-1,4-linked glycosidic linkages, but can also hydrolyze alpha-1,6-linked glucans	2548	2548	2548	2548	2548	3.2.1.20	3.2.1.20	5KZW	5KZW	5KZW	5KZX	5KZX	5KZX	5NN3	5NN3	5NN3	5NN4	5NN4	5NN4	5NN5	5NN5	5NN5	5NN6	5NN6	5NN6	5NN8	5NN8	5NN8	AAA52506.1	AAB33842.1	AAH40431.1	ABI53718.1	AC087741	Acid maltase	Acid maltase	Acid maltase	Aglucosidase alfa	Aglucosidase alfa	Aglucosidase alfa	BC040431	CAA68763.1	CAA68764.1	CAC12967.1	CCDS32760	CCDS32760.1	CHEMBL2608
ALCAM	9606.ENSP00000305988	https://smart.embl.de/smart/DDvec.cgi?smart=583:IG(26|131)+Pfam_C2-set_2(137|231)+IG(255|330)+IG(339|413)+TRANS(528|550)+	CD166 antigen; Cell adhesion molecule that mediates both heterotypic cell-cell contacts via its interaction with CD6, as well as homotypic cell-cell contacts. Promotes T-cell activation and proliferation via its interactions with CD6. Contributes to the formation and maturation of the immunological synapse via its interactions with CD6. Mediates homotypic interactions with cells that express ALCA…	1KJC	1KJC	1KJC	1KJC	214	214	214	214	214	5A2F	5A2F	5A2F	AAB59499.1	AAH57809.1	AAI37097.1	AAI37098.1	AAV28819.1	ABF48405.1	ABF48406.1	AC023602	AC078806	AC133476	AK054632	AK127617	AK300362	AK316113	ALCAM	ALCAM	ALCAM	ALCAM	ALCAM	ALCAM	ALCAM	ALCAM	ALCAM	ALCAM	ALCAM-001	ALCAM-001	ALCAM-002	ALCAM-002	ALCAM-003	ALCAM-003	ALCAM-004	ALCAM-004	ALCAM-005	ALCAM-005
JAGN1	9606.ENSP00000306106	https://smart.embl.de/smart/DDvec.cgi?smart=183:Pfam_Jagunal(1|177)+	Protein jagunal homolog 1; Endoplasmic reticulum transmembrane protein involved in vesicle-mediated transport, which is required for neutrophil function. Required for vesicle-mediated transport; it is however unclear whether it is involved in early secretory pathway or intracellular protein transport. Acts as a regulator of neutrophil function, probably via its role in vesicle-mediated transport:…	84522	84522	84522	84522	84522	AAH32101.1	AK027508	AK074760	AK074760	BAB55163.1	BAC11188.1	BC032101	CCDS2588	CCDS2588.1	EAW64015.1	ENSG00000171135	ENSG00000171135	ENSG00000171135	ENSG00000171135	ENSP00000306106	ENSP00000306106	ENSP00000306106	ENSP00000335607	ENSP00000373327	ENSP00000442889	ENSP00000481606	ENST00000307768	ENST00000307768	ENST00000307768	ENST00000333906	ENST00000383816	ENST00000489724	ENST00000543379	ENST00000616966	FLJ14602	FLJ14602	GL009	GL009	GL009	GL009	HGNC:26926	JAGN1	JAGN1	JAGN1	JAGN1	JAGN1
SHCBP1	9606.ENSP00000306473	https://smart.embl.de/smart/DDvec.cgi?smart=672:PbH1(428|451)+PbH1(452|473)+PbH1(474|496)+PbH1(497|518)+PbH1(526|548)+	SHC SH2 domain-binding protein 1; May play a role in signaling pathways governing cellular proliferation, cell growth and differentiation. May be a component of a novel signaling pathway downstream of Shc. Acts as a positive regulator of FGF signaling in neural progenitor cells	79801	79801	79801	79801	79801	AAH00960.1	AAH30699.1	AC092368	AK025662	AK055931	AK055931	BAB15208.1	BAB71049.1	BC000960	BC030699	CCDS10720	CCDS10720.1	ENSG00000171241	ENSG00000171241	ENSG00000171241	ENSG00000171241	ENSP00000306473	ENSP00000306473	ENSP00000306473	ENSP00000458109	ENSP00000460840	ENST00000303383	ENST00000303383	ENST00000303383	ENST00000563219	ENST00000564272	ENST00000565887	ENST00000566016	ENST00000566016	ENST00000567698	ENST00000567698	ENST00000569702	FLJ22009	FLJ22009	HGNC:29547	HPA048876	Hs.123253	NM_001324318	NM_024745	NM_024745	NM_024745.4
OGG1	9606.ENSP00000306561	https://smart.embl.de/smart/DDvec.cgi?smart=424:Pfam_OGG_N(25|141)+ENDO3c(146|316)+	N-glycosylase/DNA lyase; DNA repair enzyme that incises DNA at 8-oxoG residues. Excises 7,8-dihydro-8-oxoguanine and 2,6-diamino-4-hydroxy-5-N- methylformamidopyrimidine (FAPY) from damaged DNA. Has a beta- lyase activity that nicks DNA 3' to the lesion; Belongs to the type-1 OGG1 family	1EBM	1EBM	1EBM	1EBM	1FN7	1FN7	1FN7	1FN7	1HU0	1HU0	1HU0	1HU0	1KO9	1KO9	1KO9	1KO9	1LWV	1LWV	1LWV	1LWV	1LWW	1LWW	1LWW	1LWW	1LWY	1LWY	1LWY	1LWY	1M3H	1M3H	1M3H	1M3H	1M3Q	1M3Q	1M3Q	1M3Q	1N39	1N39	1N39	1N39	1N3A	1N3A	1N3A	1N3A	1N3C	1N3C
ISG20	9606.ENSP00000306565	https://smart.embl.de/smart/DDvec.cgi?smart=181:EXOIII(6|171)+	Interferon-stimulated gene 20 kDa protein; Interferon-induced antiviral exoribonuclease that acts on single-stranded RNA and also has minor activity towards single- stranded DNA. Exhibits antiviral activity against RNA viruses including hepatitis C virus (HCV), hepatitis A virus (HAV) and yellow fever virus (YFV) in an exonuclease-dependent manner. May also play additional roles in the maturation…	1WLJ	1WLJ	1WLJ	1WLJ	3.1.13.1	3669	3669	3669	3669	3669	A0A024RC76	AAB53416.1	AAH07922.1	AAH16341.1	AAP35598.1	AC104259	BC007922	BC016341	BT006952	CAA61915.2	CAG33223.1	CCDS10345	CCDS10345.1	CD25	CD25	CD25	CD25	CR456942	EAX02013.1	EAX02014.1	EAX02016.1	EC 3.1.13.1	ENSG00000172183	ENSG00000172183	ENSG00000172183	ENSG00000172183	ENSP00000306565	ENSP00000306565	ENSP00000306565	ENSP00000339893	ENSP00000368526	ENSP00000368526	ENSP00000385232	ENSP00000443062	ENSP00000453638	ENSP00000453638
PPIH	9606.ENSP00000306614	https://smart.embl.de/smart/DDvec.cgi?smart=177:Pfam_Pro_isomerase(14|176)+	Peptidyl-prolyl cis-trans isomerase H; PPIases accelerate the folding of proteins. It catalyzes the cis-trans isomerization of proline imidic peptide bonds in oligopeptides. Participates in pre-mRNA splicing. May play a role in the assembly of the U4/U5/U6 tri-snRNP complex, one of the building blocks of the spliceosome. May act as a chaperone; Cyclophilin peptidylprolyl isomerases	10465	10465	10465	10465	10465	1MZW	1MZW	1MZW	1MZW	1QOI	1QOI	1QOI	1QOI	5.2.1.8	5O9Z	5O9Z	5O9Z	A6NM32	A6NNE7	A6NNE7	A6NNE7	A6NNE7	AAC51927.1	AAC60793.1	AAH03412.1	AAV38150.1	AF016371	AF016371	AF036331	AK294288	AK311979	BAG34918.1	BAH11725.1	BC003412	BT019343	C9JAN8	C9JQD4	CAG46718.1	CCDS469	CCDS469.1	CCDS81308	CR541920	CYP-20	CYP-20	CYP-20	CYP20
CANT1	9606.ENSP00000307674	https://smart.embl.de/smart/DDvec.cgi?smart=401:Pfam_Apyrase(113|401)+	Soluble calcium-activated nucleotidase 1; Calcium-dependent nucleotidase with a preference for UDP. The order of activity with different substrates is UDP > GDP > UTP > GTP. Has very low activity towards ADP and even lower activity towards ATP. Does not hydrolyze AMP and GMP. Involved in proteoglycan synthesis	124583	124583	124583	124583	124583	1S18	1S18	1S18	1S18	1S1D	1S1D	1S1D	1S1D	2H2N	2H2N	2H2N	2H2N	2H2U	2H2U	2H2U	2H2U	3.6.1.6	A0A024R8U8	AAH05104.1	AAH17655.1	AAH65038.1	AAM94564.1	AB097006	AB097033	AF328554	AJ312208	AJ312208	AK074687	AK295930	Apyrase homolog	Apyrase homolog	Apyrase homolog	B4DJ54	B4DJ54	B4DJ54	B4DJ54	BAC11139.1	BAC77359.1	BAC77386.1	BAG58716.1	BC005104
GLUL	9606.ENSP00000307900	https://smart.embl.de/smart/DDvec.cgi?smart=373:Pfam_Gln-synt_N(24|104)+Gln-synt_C(110|359)+	Glutamine synthetase; This enzyme has 2 functions: it catalyzes the production of glutamine and 4-aminobutanoate (gamma-aminobutyric acid, GABA), the latter in a pyridoxal phosphate-independent manner (By similarity). Essential for proliferation of fetal skin fibroblasts; Belongs to the glutamine synthetase family	2752	2752	2752	2752	2752	2OJW	2OJW	2OJW	2OJW	2QC8	2QC8	2QC8	2QC8	6.3.1.2	6.3.1.2	A8YXX4	AAB30693.1	AAH10037.1	AAH11700.1	AAH11852.1	AAH18992.1	AAH31964.1	AAH51726.1	AAS57904.1	AAS57905.1	AAY57874.1	AK122784	AK301600	AL139344	AL161952	AY486122	AY486123	AY947343	B4DWM6	BAG53728.1	BAG63088.1	BC010037	BC011700	BC011852	BC018992	BC031964	BC051726	BX537384	CAA42495.1	CAA68457.1	CAB008636
DST	9606.ENSP00000307959	https://smart.embl.de/smart/DDvec.cgi?smart=5537:CH(77|176)+CH(193|290)+COIL(497|526)+SPEC(642|739)+SPEC(742|842)+COIL(880|912)+COIL(1073|1097)+COIL(1145|1174)+COIL(1237|1286)+SPEC(1333|1484)+COIL(1545|1572)+SPEC(1597|1706)+SPEC(1880|1994)+SPEC(2001|2107)+SPEC(2114|2223)+COIL(2296|2332)+SPEC(2470|2575)+SPEC(2582|2686)+SPEC(2693|2796)+SPEC(2803|2905)+SPEC(2912|3012)+SPEC(3128|3231)+SPEC(3238|3342)…	Dystonin; Cytoskeletal linker protein. Acts as an integrator of intermediate filaments, actin and microtubule cytoskeleton networks. Required for anchoring either intermediate filaments to the actin cytoskeleton in neural and muscle cells or keratin- containing intermediate filaments to hemidesmosomes in epithelial cells. The proteins may self-aggregate to form filaments or a two- dimensional mes…	230 kDa bullous pemphigoid antigen	230 kDa bullous pemphigoid antigen	230 kDa bullous pemphigoid antigen	230/240 kDa bullous pemphigoid antigen	230/240 kDa bullous pemphigoid antigen	230/240 kDa bullous pemphigoid antigen	3GJO	3GJO	3GJO	3GJO	600088	667	667	667	667	667	AAA35538.1	AAA35606.1	AAA52288.1	AAA57184.1	AAA57185.1	AAC50243.1	AAC50244.1	AAD49334.1	AAH04912.2	AAH16991.1	AAH51772.1	AAH65536.1	AAK63130.1	AAK63131.1	AAL62061.1	AAL62062.1	AB018271	AF165191	AF400226	AF400227	AK055189	AK094883	AK096713	AK295864	AL049215	AL096710	AL137008	AL512422	AL512448	AL590005
TUT1	9606.ENSP00000308000	https://smart.embl.de/smart/DDvec.cgi?smart=912:ZnF_C2H2(54|78)+RRM(95|162)+Pfam_PAP_assoc(528|587)+	Speckle targeted PIP5K1A-regulated poly(A) polymerase; Poly(A) polymerase that creates the 3'-poly(A) tail of specific pre-mRNAs. Localizes to nuclear speckles together with PIP5K1A and mediates polyadenylation of a select set of mRNAs, such as HMOX1. In addition to polyadenylation, it is also required for the 3'-end cleavage of pre-mRNAs: binds to the 3'UTR of targeted pre-mRNAs and promotes the…	2.7.7.19	2.7.7.19	2.7.7.52	2.7.7.52	2E5G	2E5G	2E5G	2E5G	5WU1	5WU1	5WU1	5WU2	5WU2	5WU2	5WU3	5WU3	5WU3	5WU4	5WU4	5WU4	5WU5	5WU5	5WU5	5WU6	5WU6	5WU6	64852	64852	64852	64852	64852	A1A527	A1A527	A1A527	A1A527	A8K995	A8K995	A8K995	A8K995	AAH05013.2	AAI10911.1	AAI28264.1	AK025920	AK026000	AK292610	BAB15282.1
RPS6KB2	9606.ENSP00000308413	https://smart.embl.de/smart/DDvec.cgi?smart=482:S_TKc(67|328)+S_TK_X(329|391)+	Ribosomal protein S6 kinase beta-2; Phosphorylates specifically ribosomal protein S6	2.7.11.1	6199	6199	6199	6199	6199	70 kDa ribosomal protein S6 kinase 2	70 kDa ribosomal protein S6 kinase 2	70 kDa ribosomal protein S6 kinase 2	A0A024R5J9	AAD20990.1	AAD46063.1	AAH00094.3	AAI36565.1	AB016869	AB019245	AB019245	AF076931	AF099739	AK297527	B2RMZ9	B2RMZ9	B2RMZ9	B2RMZ9	B4DML8	B4DML8	B4DML8	B4DML8	BAA34402.1	BAA37145.1	BAG59930.1	BC000094	BC136564	CAB019404	CCDS41677	CCDS41677.1	CHEMBL2111330	E9PQF6	EAW74618.1	EAW74619.1	EAW74621.1	EC 2.7.11.1	ENSG00000175634	ENSG00000175634	ENSG00000175634	ENSG00000175634
KRT17	9606.ENSP00000308452	https://smart.embl.de/smart/DDvec.cgi?smart=432:Filament(83|394)+	Keratin, type I cytoskeletal 17; Type I keratin involved in the formation and maintenance of various skin appendages, specifically in determining shape and orientation of hair (By similarity). Required for the correct growth of hair follicles, in particular for the persistence of the anagen (growth) state (By similarity). Modulates the function of TNF-alpha in the specific context of hair cycling…	3872	3872	3872	3872	3872	39.1	39.1	39.1	39.1	A5Z1M9	A5Z1M9	A5Z1M9	A5Z1M9	A5Z1N0	A5Z1N0	A5Z1N0	A5Z1N0	A5Z1N1	A5Z1N1	A5Z1N1	A5Z1N1	A5Z1N2	A5Z1N2	A5Z1N2	A5Z1N2	A6NDV6	A6NDV6	A6NDV6	A6NDV6	A6NKQ2	A6NKQ2	A6NKQ2	A6NKQ2	AAB34565.1	AAH00159.2	AAH11901.1	AAH56421.1	AAH72018.1	AAH72019.1	ABQ96595.1	ABQ96596.1	ABQ96597.1	ABQ96598.1	AC022596	AC130686	AK095342
OLR1	9606.ENSP00000309124	https://smart.embl.de/smart/DDvec.cgi?smart=273:CLECT(144|265)+	Oxidized low-density lipoprotein receptor 1; Receptor that mediates the recognition, internalization and degradation of oxidatively modified low density lipoprotein (oxLDL) by vascular endothelial cells. OxLDL is a marker of atherosclerosis that induces vascular endothelial cell activation and dysfunction, resulting in pro-inflammatory responses, pro- oxidative conditions and apoptosis. Its assoc…	1YPO	1YPO	1YPO	1YPO	1YPQ	1YPQ	1YPQ	1YPQ	1YPU	1YPU	1YPU	1YPU	1YXJ	1YXJ	1YXJ	1YXJ	1YXK	1YXK	1YXK	1YXK	3VLG	3VLG	3VLG	3VLG	4973	4973	4973	4973	4973	A0A024RAU0	A8K7V9	A8K7V9	A8K7V9	A8K7V9	AAC82329.1	AAC97927.1	AAH22295.1	AB010710	AB102861	ABC40744.1	AF035776	AF079164	AF079165	AF079166	AF079167	AJ131757
EIF1AD	9606.ENSP00000309175	https://smart.embl.de/smart/DDvec.cgi?smart=165:eIF1a(20|103)+	Probable RNA-binding protein EIF1AD; Plays a role into cellular response to oxidative stress. Decreases cell proliferation	2DGY	2DGY	2DGY	2DGY	84285	84285	84285	84285	84285	A0A024R5B9	AAH05131.1	AK094129	AK094129	AK311891	B2R4N5	B2R4N5	B2R4N5	B2R4N5	BAC04293.1	BAG34832.1	BC005131	CCDS8124	CCDS8124.1	E9PLI6	E9PNH5	E9PQD0	E9PS30	E9PS76	EAW74478.1	EAW74479.1	EAW74480.1	EAW74481.1	EAW74482.1	EIF1AD	EIF1AD	EIF1AD	EIF1AD	EIF1AD	EIF1AD	EIF1AD	EIF1AD	EIF1AD	EIF1AD	EIF1AD-001	EIF1AD-001	EIF1AD-002
DPYSL2	9606.ENSP00000309539	https://smart.embl.de/smart/DDvec.cgi?smart=572:Pfam_Amidohydro_1(64|453)+	Dihydropyrimidinase-related protein 2; Plays a role in neuronal development and polarity, as well as in axon growth and guidance, neuronal growth cone collapse and cell migration. Necessary for signaling by class 3 semaphorins and subsequent remodeling of the cytoskeleton. May play a role in endocytosis; Belongs to the metallo-dependent hydrolases superfamily. Hydantoinase/dihydropyrimidinase fam…	1808	1808	1808	1808	1808	2GSE	2GSE	2GSE	2GSE	2VM8	2VM8	2VM8	2VM8	5LXX	5LXX	5LXX	5MKV	5MKV	5MKV	5MLE	5MLE	5MLE	5X1A	5X1A	5X1A	5X1C	5X1C	5X1C	5X1D	5X1D	5X1D	A8K5H2	A8K5H2	A8K5H2	A8K5H2	A9CQZ2	AAA93202.1	AAC05793.1	AAH56408.1	AAH67109.1	AB020777	AB370194	AC015743	AK092377	AK291287	AK299077
PRKACA	9606.ENSP00000309591	https://smart.embl.de/smart/DDvec.cgi?smart=351:S_TKc(44|298)+S_TK_X(299|351)+	cAMP-dependent protein kinase catalytic subunit alpha; Phosphorylates a large number of substrates in the cytoplasm and the nucleus. Regulates the abundance of compartmentalized pools of its regulatory subunits through phosphorylation of PJA2 which binds and ubiquitinates these subunits, leading to their subsequent proteolysis. Phosphorylates CDC25B, ABL1, NFKB1, CLDN3, PSMC5/RPT6, PJA2, RYR2, RO…	2.7.11.1	2.7.11.11	2GU8	2GU8	2GU8	2GU8	3AGL	3AGL	3AGL	3AGL	3AGM	3AGM	3AGM	3AGM	3AMA	3AMA	3AMA	3AMB	3AMB	3AMB	3L9L	3L9L	3L9L	3L9M	3L9M	3L9M	3L9N	3L9N	3L9N	3MVJ	3MVJ	3MVJ	3NX8	3NX8	3NX8	3OOG	3OOG	3OOG	3OVV	3OVV	3OVV	3OWP	3OWP	3OWP	3OXT	3OXT
SP3	9606.ENSP00000310301	https://smart.embl.de/smart/DDvec.cgi?smart=781:ZnF_C2H2(621|645)+ZnF_C2H2(651|675)+ZnF_C2H2(681|703)+	Transcription factor Sp3; Transcriptional factor that can act as an activator or repressor depending on isoform and/or post-translational modifications. Binds to GT and GC boxes promoter elements. Competes with SP1 for the GC-box promoters. Weak activator of transcription but can activate a number of genes involved in different processes such as cell-cycle regulation, hormone- induction and house…	6670	6670	6670	6670	6670	A0AVL9	A0AVL9	A0AVL9	A0AVL9	AAA36630.2	AAI26415.1	AAL58086.1	AAM12875.1	AAR30505.1	AAR30506.1	AC016737	AC093399	AF494280	AJ310752	AJ430844	AK304199	AY070137	AY441957	AY441958	B4E2B7	B4E2B7	B4E2B7	B4E2B7	BAG65079.1	BC126414	CAA48562.1	CAB004580	CAC34575.1	CAD23619.1	CAH18178.1	CCDS2254	CCDS2254.1	CCDS46452	CCDS46452.1	CR749323	DKFZP686O1631	ENSG00000172845	ENSG00000172845	ENSG00000172845	ENSG00000172845	ENSP00000302515
SNX32	9606.ENSP00000310620	https://smart.embl.de/smart/DDvec.cgi?smart=403:Pfam_PX(23|164)+Pfam_Vps5(182|332)+	Sorting nexin-32; May be involved in several stages of intracellular trafficking; PX-BAR domain containing	254122	254122	254122	254122	254122	A0A024R589	AAH40981.1	AAH45563.1	AK055496	AK055496	AK289587	BAB70935.1	BAF82276.1	BC040981	BC045563	CCDS8113	CCDS8113.2	EAW74441.1	EAW74442.1	EAW74446.1	ENSG00000172803	ENSG00000172803	ENSG00000172803	ENSG00000172803	ENSP00000310620	ENSP00000310620	ENSP00000310620	ENSP00000310662	ENSP00000398519	ENSP00000440891	ENST00000308255	ENST00000308342	ENST00000308342	ENST00000308342	ENST00000435160	ENST00000524729	ENST00000526972	ENST00000526972	ENST00000530101	ENST00000530101	ENST00000531503	ENST00000531503	ENST00000531795	ENST00000533236	ENST00000533298	ENST00000533298
CYP7B1	9606.ENSP00000310721	https://smart.embl.de/smart/DDvec.cgi?smart=506:TRANS(15|37)+Pfam_p450(46|500)+	25-hydroxycholesterol 7-alpha-hydroxylase; Oxysterol 7alpha-hydroxylase that mediates formation of 7-alpha,25-dihydroxycholesterol (7-alpha,25-OHC) from 25- hydroxycholesterol. Plays a key role in cell positioning and movement in lymphoid tissues: 7-alpha,25- dihydroxycholesterol (7-alpha,25-OHC) acts as a ligand for the G protein-coupled receptor GPR183/EBI2, a chemotactic receptor for a number …	1.14.14.29	25-hydroxycholesterol 7-alpha-hydroxylase	25-hydroxycholesterol 7-alpha-hydroxylase	25-hydroxycholesterol 7-alpha-hydroxylase	9420	9420	9420	9420	9420	AAC95426.1	AAD20021.1	AAI36575.1	AAK11850.1	AF029403	AF029403	AF127090	AF176800	AF176801	AF176802	AF176803	AF176804	AF176805	B2RN07	B2RN07	B2RN07	B2RN07	BC136574	CBAS3	CBAS3	CCDS6180	CCDS6180.1	CP7B	CP7B	CP7B1_HUMAN	CP7B1_HUMAN	CP7B1_HUMAN	CYP7B1	CYP7B1	CYP7B1	CYP7B1	CYP7B1	CYP7B1	CYP7B1	CYP7B1	CYP7B1	CYP7B1
WDR49	9606.ENSP00000311343	https://smart.embl.de/smart/DDvec.cgi?smart=697:WD40(8|47)+WD40(51|90)+WD40(137|176)+WD40(179|220)+WD40(273|310)+WD40(355|405)+WD40(408|448)+WD40(464|505)+	WD repeat-containing protein 49; WD repeat domain containing	151790	151790	151790	151790	151790	AAH35512.1	AC069530	AC117425	AK090939	AK097556	BAC03552.1	BC035512	C9IZ29	C9JY37	CCDS3201	CCDS3201.1	E7EQK3	E9PDB0	ENSG00000174776	ENSG00000174776	ENSG00000174776	ENSG00000174776	ENSP00000311258	ENSP00000311343	ENSP00000311343	ENSP00000311343	ENSP00000410863	ENSP00000417090	ENSP00000417090	ENSP00000417724	ENSP00000418539	ENSP00000418718	ENSP00000418718	ENSP00000419130	ENSP00000419130	ENSP00000419749	ENSP00000419749	ENSP00000419917	ENSP00000419917	ENSP00000420508	ENSP00000420508	ENST00000308351	ENST00000308378	ENST00000308378	ENST00000308378	ENST00000453925
SLC37A2	9606.ENSP00000311833	https://smart.embl.de/smart/DDvec.cgi?smart=505:TRANS(20|39)+Pfam_MFS_1(82|426)+TRANS(428|450)+TRANS(460|482)+	Glucose-6-phosphate exchanger SLC37A2; Inorganic phosphate and glucose-6-phosphate antiporter. May transport cytoplasmic glucose-6-phosphate into the lumen of the endoplasmic reticulum and translocate inorganic phosphate into the opposite direction. Independent of a lumenal glucose-6- phosphatase. May not play a role in homeostatic regulation of blood glucose levels; Solute carriers	219855	219855	219855	219855	219855	A8K2P9	A8K2P9	A8K2P9	A8K2P9	AAH51314.1	AAH62990.1	AAL55829.1	AF318322	AK074100	AK074100	AK074207	AK290314	AK296975	AP003172	B7Z480	BAB84926.1	BAB85016.1	BAF83003.1	BAH12466.1	BC051314	BC062990	CCDS31714	CCDS31714.1	CCDS44757	CCDS44757.1	E9PRJ4	EAW67622.1	ENSG00000134955	ENSG00000134955	ENSG00000134955	ENSG00000134955	ENSP00000298280	ENSP00000298280	ENSP00000311833	ENSP00000311833	ENSP00000311833	ENSP00000346633	ENSP00000384407	ENSP00000384407	ENSP00000385126	ENSP00000432254
SSH3	9606.ENSP00000312081	https://smart.embl.de/smart/DDvec.cgi?smart=659:Pfam_DEK_C(270|323)+DSPc(328|466)+	Protein phosphatase Slingshot homolog 3; Protein phosphatase which may play a role in the regulation of actin filament dynamics. Can dephosphorylate and activate the actin binding/depolymerizing factor cofilin, which subsequently binds to actin filaments and stimulates their disassembly (By similarity); Slingshot protein phosphatases	3.1.3.16	3.1.3.48	54961	54961	54961	54961	54961	A0A024R5J4	AAH07709.1	AB072360	AB099291	AF085851	AK000522	AK001790	AK074432	AK094226	BAA91228.1	BAA91913.1	BAB84119.3	BAB85080.1	BAC04314.1	BAC97814.1	BC007709	C9JUG3	CCDS8157	CCDS8157.1	E9PIT5	E9PMS1	EAW74591.1	EAW74592.1	EAW74594.1	EC 3.1.3.16	EC 3.1.3.48	ENSG00000172830	ENSG00000172830	ENSG00000172830	ENSG00000172830	ENSP00000310055	ENSP00000310055	ENSP00000311802	ENSP00000312081	ENSP00000312081	ENSP00000312081	ENSP00000326775	ENSP00000365948	ENSP00000365948
TNS3	9606.ENSP00000312143	https://smart.embl.de/smart/DDvec.cgi?smart=1445:PTEN_C2(173|300)+SH2(1170|1273)+PTB(1306|1443)+	Tensin-3; May play a role in actin remodeling. Involved in the dissociation of the integrin-tensin-actin complex. EGF activates TNS4 and down-regulates TNS3 which results in capping the tail of ITGB1. Seems to be involved in mammary cell migration. May be involved in cell migration and bone development (By similarity); C2 tensin-type domain containing	64759	64759	64759	64759	64759	AAH71791.1	AAI37134.1	AAI37135.1	AAL11993.1	AAN32667.1	AAQ96841.1	AB062750	AB208995	AC073341	AC092000	AF378756	AF378756	AF417489	AK092864	B2RNV1	B2RNV1	B2RNV1	B2RNV1	BAB60681.1	BAC03993.1	BAD92232.1	BC071791	BC137133	BC137134	C2 tensin-type domain containing	C9JHU5	C9JTD0	C9JUW5	C9JWN9	CAH18438.1	CCDS5506	CCDS5506.2	CR749644	E9PCX8	EAW61011.1	ENSG00000136205	ENSG00000136205	ENSG00000136205	ENSG00000136205	ENSP00000275514	ENSP00000312143
PDLIM2	9606.ENSP00000312634	https://smart.embl.de/smart/DDvec.cgi?smart=602:PDZ(261|334)+Pfam_DUF4749(443|508)+LIM(535|587)+	PDZ and LIM domain protein 2; Probable adapter protein located at the actin cytoskeleton that promotes cell attachment. Necessary for the migratory capacity of epithelial cells. Overexpression enhances cell adhesion to collagen and fibronectin and suppresses anchorage independent growth. May contribute to tumor cell migratory capacity; LIM domain containing	2PA1	2PA1	2PA1	2PA1	3PDV	3PDV	3PDV	3PDV	64236	64236	64236	64236	64236	AAG16633.1	AAH21556.1	AAH71774.1	AAL55747.1	AAL65265.1	AAO45102.1	AF289563	AK024498	AK027800	AK056748	AY007729	AY007729	AY070438	AY217349	B3KPU0	BAB15788.1	BAB55378.1	BAG51802.1	BC021556	BC071774	C9J0X3	C9J760	C9JS55	C9JSR2	C9K0F0	CCDS34860	CCDS34860.1	CCDS34861	CCDS34861.1	CCDS6032	CCDS6032.2	D3DSR5	D3DSR5
CHRNA9	9606.ENSP00000312663	https://smart.embl.de/smart/DDvec.cgi?smart=479:SIGNAL(1|22)+Pfam_Neur_chan_LBD(31|237)+Pfam_Neur_chan_memb(244|475)+	Neuronal acetylcholine receptor subunit alpha-9; Ionotropic receptor with a probable role in the modulation of auditory stimuli. Agonist binding induces a conformation change that leads to the opening of an ion-conducting channel across the plasma membrane. The channel is permeable to a range of divalent cations including calcium, the influx of which may activate a potassium current which hyperpo…	4D01	4D01	4D01	4UXU	4UXU	4UXU	4UY2	4UY2	4UY2	55584	55584	55584	55584	55584	AAF61920.1	AAI13550.1	AAI13576.1	AAM74523.1	AAY40986.1	AC118275	ACHA9_HUMAN	ACHA9_HUMAN	ACHA9_HUMAN	AF227732	AF227732	AJ243342	AY123244	BC113549	BC113575	CAB65091.1	CCDS3459	CCDS3459.1	CHEMBL2184	CHRNA9	CHRNA9	CHRNA9	CHRNA9	CHRNA9	CHRNA9	CHRNA9	CHRNA9	CHRNA9	CHRNA9	CHRNA9-001	CHRNA9-001	CHRNA9-002
FBXO34	9606.ENSP00000313159	https://smart.embl.de/smart/DDvec.cgi?smart=711:FBOX(578|618)+	F-box only protein 34; Substrate-recognition component of the SCF (SKP1-CUL1-F- box protein)-type E3 ubiquitin ligase complex; F-boxes other	55030	55030	55030	55030	55030	A0A024R653	AAH95482.2	AAI09121.1	AAI09122.1	AK000732	AK000732	BAA91346.1	BC095482	BC109120	BC109121	BX248268	CAD62596.1	CAG33530.1	CCDS32086	CCDS32086.1	CGI-301	CR457249	EAW80669.1	EAW80671.1	ENSG00000178974	ENSG00000178974	ENSG00000178974	ENSG00000178974	ENSP00000313159	ENSP00000313159	ENSP00000313159	ENSP00000394117	ENSP00000450877	ENST00000313833	ENST00000313833	ENST00000313833	ENST00000440021	ENST00000554940	ENST00000555087	ENST00000555280	ENST00000557647	ENST00000557647	F-box only protein 34	F-box only protein 34	F-box only protein 34	F-box only protein 34
PAK2	9606.ENSP00000314067	https://smart.embl.de/smart/DDvec.cgi?smart=524:PBD(74|109)+S_TKc(249|500)+	Serine/threonine-protein kinase PAK 2; Serine/threonine protein kinase that plays a role in a variety of different signaling pathways including cytoskeleton regulation, cell motility, cell cycle progression, apoptosis or proliferation. Acts as downstream effector of the small GTPases CDC42 and RAC1. Activation by the binding of active CDC42 and RAC1 results in a conformational change and a subseq…	2.7.11.1	2.7.11.1	3PCS	3PCS	3PCS	3PCS	5062	5062	5062	5062	5062	AAA65442.1	AAA75468.1	AAH69613.1	AFG72980.1	BC069613	CAB007794	CCDS3321	CCDS3321.1	CHEMBL4487	EC 2.7.11.1	ENSG00000180370	ENSG00000180370	ENSG00000180370	ENSG00000180370	ENSP00000314067	ENSP00000314067	ENSP00000314067	ENSP00000402927	ENST00000327134	ENST00000327134	ENST00000327134	ENST00000426668	ENST00000481344	Gamma-PAK	Gamma-PAK	Gamma-PAK	H9XFB4	HGNC:8591	HPA036205	Hs.518530	Hs.613790	Hs.618519	Hs.620793	JQ511946	NM_002577
UACA	9606.ENSP00000314556	https://smart.embl.de/smart/DDvec.cgi?smart=1416:ANK(33|63)+ANK(67|96)+ANK(100|129)+ANK(133|162)+ANK(166|195)+ANK(199|228)+COIL(286|374)+COIL(438|737)+COIL(761|1386)+	Uveal autoantigen with coiled-coil domains and ankyrin repeats; Regulates APAF1 expression and plays an important role in the regulation of stress-induced apoptosis. Promotes apoptosis by regulating three pathways, apoptosome up-regulation, LGALS3/galectin-3 down-regulation and NF-kappa-B inactivation. Regulates the redistribution of APAF1 into the nucleus after proapoptotic stress. Down-regulate…	55075	55075	55075	55075	55075	AAG49577.1	AAI13408.1	AAI13410.1	AB046781	AC009269	AC087699	AF322916	AF322916	AK000990	AK055435	AL834243	AL834464	Ankyrin repeat domain containing	BAA91457.1	BAB13387.2	BAB70922.1	BC113407	BC113409	CAD38920.2	CAD39123.1	CCDS10235	CCDS10235.1	CCDS32280	CCDS32280.1	DKFZP564M063	EAW77855.1	ENSG00000137831	ENSG00000137831	ENSG00000137831	ENSG00000137831	ENSP00000260392	ENSP00000314556	ENSP00000314556	ENSP00000314556	ENSP00000315581	ENSP00000369319	ENSP00000369319	ENSP00000378766	ENSP00000438667	ENSP00000438667	ENSP00000452644
SGSH	9606.ENSP00000314606	https://smart.embl.de/smart/DDvec.cgi?smart=502:SIGNAL(1|20)+Pfam_Phosphodiest(32|287)+Pfam_DUF4976(400|477)+	N-sulphoglucosamine sulphohydrolase; Catalyzes a step in lysosomal heparan sulfate degradation; Belongs to the sulfatase family	3.10.1.1	3.10.1.1	4MHX	4MHX	4MHX	4MHX	4MIV	4MIV	4MIV	4MIV	6448	6448	6448	6448	6448	A8K5E2	A8K5E2	A8K5E2	A8K5E2	AAA86530.1	AAB17952.1	AAH47318.1	AK291257	BAF83946.1	BC047318	BC047318	CCDS11770	CCDS11770.1	EC 3.10.1.1	ENSG00000181523	ENSG00000181523	ENSG00000181523	ENSG00000181523	ENSP00000314467	ENSP00000314606	ENSP00000314606	ENSP00000314606	ENSP00000437778	ENSP00000443457	ENSP00000458200	ENSP00000459280	ENSP00000459280	ENSP00000459708	ENSP00000459708	ENSP00000459765	ENSP00000460720
CRAT	9606.ENSP00000315013	https://smart.embl.de/smart/DDvec.cgi?smart=626:Pfam_Carn_acyltransf(35|615)+	Carnitine O-acetyltransferase; Carnitine acetylase is specific for short chain fatty acids. Carnitine acetylase seems to affect the flux through the pyruvate dehydrogenase complex. It may be involved as well in the transport of acetyl-CoA into mitochondria; Belongs to the carnitine/choline acetyltransferase family	1384	1384	1384	1384	1384	1NM8	1NM8	1NM8	1NM8	1S5O	1S5O	1S5O	1S5O	2.3.1.7	2.3.1.7	A6PVN3	AAH00723.1	AAP35447.1	B7ZBP5	BC000723	BT006801	CAA55359.1	CACP_HUMAN	CACP_HUMAN	CACP_HUMAN	CAI12869.1	CAT1	CAT1	CAT1	CAT1	CAT1	CAT1	CAT1	CAT1	CCDS6919	CCDS6919.1	CHEMBL3184	CRAT	CRAT	CRAT	CRAT	CRAT	CRAT	CRAT	CRAT	CRAT
RNF31	9606.ENSP00000315112	https://smart.embl.de/smart/DDvec.cgi?smart=1072:Pfam_PUB(69|150)+ZnF_RBZ(302|326)+ZnF_RBZ(352|376)+ZnF_RBZ(411|435)+Pfam_HOIP-UBA(483|628)+RING(699|747)+IBR(779|841)+RING(871|916)+	E3 ubiquitin-protein ligase RNF31; E3 ubiquitin-protein ligase component of the LUBAC complex which conjugates linear ('Met-1'-linked) polyubiquitin chains to substrates and plays a key role in NF-kappa-B activation and regulation of inflammation. LUBAC conjugates linear polyubiquitin to IKBKG and RIPK1 and is involved in activation of the canonical NF-kappa-B and the JNK signaling pathways. Line…	2.3.2.31	2CT7	2CT7	2CT7	2CT7	4DBG	4DBG	4DBG	4DBG	4JUY	4JUY	4JUY	4JUY	4LJO	4LJO	4LJO	4LJO	4LJP	4LJP	4LJP	4LJP	4LJQ	4LJQ	4LJQ	4LJQ	4OWF	4OWF	4OWF	4OWF	4OYJ	4OYJ	4OYJ	4OYJ	4OYK	4OYK	4OYK	4P09	4P09	4P09	4P09	4P0A	4P0A	4P0A	4P0A	4P0B	4P0B
ADCK4	9606.ENSP00000315118	https://smart.embl.de/smart/DDvec.cgi?smart=544:Pfam_ABC1(197|313)+	Atypical kinase COQ8B, mitochondrial; Atypical kinase involved in the biosynthesis of coenzyme Q, also named ubiquinone, an essential lipid-soluble electron transporter for aerobic cellular respiration. Its substrate specificity is unclear: does not show any protein kinase activity. Probably acts as a small molecule kinase, possibly a lipid kinase that phosphorylates a prenyl lipid in the ubiquin…	79934	79934	A0A024R0Q9	AAH13114.2	AAH27473.1	ADCK4	ADCK4	ADCK4	ADCK4	ADCK4	ADCK4	ADCK4	ADCK4	ADCK4	ADCK4-001	ADCK4-001	ADCK4-002	ADCK4-002	ADCK4-003	ADCK4-003	ADCK4-004	ADCK4-004	ADCK4-005	ADCK4-005	ADCK4-006	ADCK4-006	ADCK4-007	ADCK4-007	ADCK4-009	ADCK4-009	ADCK4-010	ADCK4-010	ADCK4-011	ADCK4-011	ADCK4-012	ADCK4-012	ADCK4-013	ADCK4-013	ADCK4-014	ADCK4-014	ADCK4-015	ADCK4-015	ADCK4-016	ADCK4-016	ADCK4-017	ADCK4-017
CLU	9606.ENSP00000315130	https://smart.embl.de/smart/DDvec.cgi?smart=449:SIGNAL(1|22)+CLb(23|227)+CLa(228|443)+	Clusterin; Isoform 1 functions as extracellular chaperone that prevents aggregation of nonnative proteins. Prevents stress- induced aggregation of blood plasma proteins. Inhibits formation of amyloid fibrils by APP, APOC2, B2M, CALCA, CSN3, SNCA and aggregation-prone LYZ variants (in vitro). Does not require ATP. Maintains partially unfolded proteins in a state appropriate for subsequent refoldin…	1191	1191	1191	1191	1191	AAA35692.1	AAA36609.1	AAA51765.1	AAA60321.1	AAA60567.1	AAB06507.1	AAB06508.1	AAG4	AAG4	AAG4	AAG4	AAH10514.1	AAH19588.1	AAN78322.1	AAN87347.1	AAP88927.1	AAT08041.1	AK093399	AK301324	AK313870	APO-J	APO-J	APOJ	APOJ	APOJ	APOJ	APOJ	APOJ	APOJ	APOJ	AY172563	AY184486	AY341244	AY513288	Aging-associated gene 4 protein	Aging-associated gene 4 protein	Aging-associated gene 4 protein	Apolipoprotein J	Apolipoprotein J	Apolipoprotein J	B2R9Q1
HNRNPA0	9606.ENSP00000316042	https://smart.embl.de/smart/DDvec.cgi?smart=305:RRM(8|80)+RRM(99|171)+	Heterogeneous nuclear ribonucleoprotein A0; mRNA-binding component of ribonucleosomes. Specifically binds AU-rich element (ARE)-containing mRNAs. Involved in post- transcriptional regulation of cytokines mRNAs	10949	10949	10949	10949	10949	AAA65094.1	AAH01008.1	AAH07271.1	AAH09284.1	AAH11972.1	AAH12980.1	AAH18949.1	AAH19271.1	AAH28976.1	AAH30249.1	BC001008	BC007271	BC009284	BC011972	BC012980	BC018949	BC019271	BC028976	BC030249	CAG33267.1	CCDS4193	CCDS4193.1	CR456986	EAW62182.1	ENSG00000177733	ENSG00000177733	ENSG00000177733	ENSG00000177733	ENSP00000316042	ENSP00000316042	ENSP00000316042	ENST00000314940	ENST00000314940	ENST00000314940	HGNC:5030	HNRNPA0	HNRNPA0	HNRNPA0	HNRNPA0	HNRNPA0	HNRNPA0
AGGF1	9606.ENSP00000316109	https://smart.embl.de/smart/DDvec.cgi?smart=714:COIL(19|85)+FHA(433|487)+G_patch(617|663)+	Angiogenic factor with G patch and FHA domains 1; Promotes angiogenesis and the proliferation of endothelial cells. Able to bind to endothelial cells and promote cell proliferation, suggesting that it may act in an autocrine fashion; G-patch domain containing	55109	55109	55109	55109	55109	A8K029	AAB60856.1	AAH02828.1	AAH29382.2	AAR97615.1	AAR97617.1	AGGF1	AGGF1	AGGF1	AGGF1	AGGF1	AGGF1	AGGF1	AGGF1	AGGF1	AGGF1	AGGF1-001	AGGF1-001	AGGF1-002	AGGF1-002	AGGF1-003	AGGF1-003	AGGF1-004	AGGF1-004	AGGF1_HUMAN	AGGF1_HUMAN	AGGF1_HUMAN	AK001145	AK001145	AK289394	AY500994	AY500996	Angiogenic factor VG5Q	Angiogenic factor VG5Q	Angiogenic factor VG5Q	Angiogenic factor with G patch and FHA domains 1	Angiogenic factor with G patch and FHA domains 1	Angiogenic factor with G patch and FHA domains 1	Angiogenic factor with G patch and FHA domains 1	BAA91519.1	BAF82083.1
UBASH3A	9606.ENSP00000317327	https://smart.embl.de/smart/DDvec.cgi?smart=661:SH3(279|340)+Pfam_His_Phos_1(439|638)+	Ubiquitin-associated and SH3 domain-containing protein A; Interferes with CBL-mediated down-regulation and degradation of receptor-type tyrosine kinases. Promotes accumulation of activated target receptors, such as T-cell receptors, EGFR and PDGFRB, on the cell surface. Exhibits negligigle protein tyrosine phosphatase activity at neutral pH. May act as a dominant-negative regulator of UBASH3B-dep…	2CRN	2CRN	2CRN	2CRN	3.1.3.48	53347	53347	53347	53347	53347	5WDI	5WDI	5WDI	AAH69357.1	AAH69483.1	AAH69511.1	AAP80731.1	AAP80738.1	AF520809	AF521702	AJ277750	AJ277750	BC069357	BC069483	BC069511	BC069577	CAB91543.1	CCDS13687	CCDS13687.1	CCDS33566	CCDS33566.1	CCDS58791	CCDS58791.1	CLIP4	CLIP4	CLIP4	Cbl-interacting protein 4	Cbl-interacting protein 4	Cbl-interacting protein 4	EAX09560.1	EC 3.1.3.48	ENSG00000160185	ENSG00000160185	ENSG00000160185	ENSG00000160185	ENSP00000291535
PROM2	9606.ENSP00000318270	https://smart.embl.de/smart/DDvec.cgi?smart=834:SIGNAL(1|19)+Pfam_Prominin(25|807)+	Prominin-2; Prominin 2	150696	150696	150696	150696	150696	A8K2V1	A8K2V1	A8K2V1	A8K2V1	AAI13878.1	AAI14526.1	AAM10541.1	AAM10542.1	AAQ88743.1	AAY14751.1	AC009238	AF245303	AF245303	AF245304	AK091175	AK091408	AK290366	AY358377	BAC03599.1	BAC03657.1	BAF83055.1	BC113877	BC114525	CAB046005	CCDS2012	CCDS2012.1	EAX10718.1	ENSG00000155066	ENSG00000155066	ENSG00000155066	ENSG00000155066	ENSP00000285373	ENSP00000318270	ENSP00000318270	ENSP00000318270	ENSP00000318441	ENSP00000318520	ENSP00000318520	ENSP00000345366	ENSP00000385716	ENSP00000385716
BCKDHB	9606.ENSP00000318351	https://smart.embl.de/smart/DDvec.cgi?smart=392:SIGNAL(1|19)+Transket_pyr(71|246)+Pfam_Transketolase_C(261|382)+	2-oxoisovalerate dehydrogenase subunit beta, mitochondrial; The branched-chain alpha-keto dehydrogenase complex catalyzes the overall conversion of alpha-keto acids to acyl-CoA and CO(2). It contains multiple copies of three enzymatic components: branched-chain alpha-keto acid decarboxylase (E1), lipoamide acyltransferase (E2) and lipoamide dehydrogenase (E3)	1.2.4.4	1DTW	1DTW	1DTW	1DTW	1OLS	1OLS	1OLS	1OLS	1OLU	1OLU	1OLU	1OLU	1OLX	1OLX	1OLX	1OLX	1U5B	1U5B	1U5B	1U5B	1V11	1V11	1V11	1V11	1V16	1V16	1V16	1V16	1V1M	1V1M	1V1M	1V1M	1V1R	1V1R	1V1R	1V1R	1WCI	1WCI	1WCI	1WCI	1X7W	1X7W	1X7W	1X7W	1X7X
TUBB6	9606.ENSP00000318697	https://smart.embl.de/smart/DDvec.cgi?smart=446:Tubulin(47|244)+Tubulin_C(246|383)+	Tubulin beta-6 chain; Tubulin is the major constituent of microtubules. It binds two moles of GTP, one at an exchangeable site on the beta chain and one at a non-exchangeable site on the alpha chain (By similarity); Belongs to the tubulin family	84617	84617	84617	84617	84617	AAH02654.1	AK001295	AK001295	AK022340	AK092677	AK304616	AP005264	B3KM76	B3KM76	B3KM76	B3KM76	B3KS31	B4E386	BAB14016.1	BAG50888.1	BAG52593.1	BAG65398.1	BC002654	CCDS11858	CCDS11858.1	CCDS77153	EAX01553.1	ENSG00000176014	ENSG00000176014	ENSG00000176014	ENSG00000176014	ENSP00000318697	ENSP00000318697	ENSP00000318697	ENSP00000389084	ENSP00000437929	ENSP00000465040	ENSP00000465040	ENSP00000465386	ENSP00000465386	ENSP00000465448	ENSP00000465891	ENSP00000465891	ENSP00000466849	ENSP00000467348	ENSP00000467348
STK17A	9606.ENSP00000319192	https://smart.embl.de/smart/DDvec.cgi?smart=414:S_TKc(61|321)+	Serine/threonine-protein kinase 17A; Acts as a positive regulator of apoptosis. Also acts as a regulator of cellular reactive oxygen species; Death associated protein kinases	2.7.11.1	9263	9263	9263	9263	9263	A4D1V6	A4D1V6	A4D1V6	A4D1V6	AAH23508.2	AAH47696.1	AAP22356.1	AAS02010.1	AB011420	AB011420	AC011738	BAA34126.1	BC023508	BC047696	CCDS5470	CCDS5470.1	CHEMBL4525	DRAK1	DRAK1	DRAK1	DRAK1	DRAK1	DRAK1	DRAK1	DRAK1	Death associated protein kinases	EAL24008.1	EAW94162.1	EC 2.7.11.1	ENSG00000164543	ENSG00000164543	ENSG00000164543	ENSG00000164543	ENSP00000297064	ENSP00000319192	ENSP00000319192	ENSP00000319192	ENST00000297064	ENST00000319357	ENST00000319357
BASP1	9606.ENSP00000319281	https://smart.embl.de/smart/DDvec.cgi?smart=227:Pfam_BASP1(2|227)+	Brain abundant membrane attached signal protein 1; Belongs to the BASP1 family	10409	10409	10409	10409	10409	22 kDa neuronal tissue-enriched acidic protein	22 kDa neuronal tissue-enriched acidic protein	22 kDa neuronal tissue-enriched acidic protein	AAC67374.1	AAH00518.1	AAV38147.1	AAV38148.1	AC026785	AC026790	AC091878	AC108111	AF039656	AF039656	AK295995	B4DJA8	B4DJA8	B4DJA8	B4DJA8	BAG58770.1	BASP1	BASP1	BASP1	BASP1	BASP1	BASP1	BASP1	BASP1	BASP1	BASP1	BASP1-001	BASP1-001	BASP1-003	BASP1-003	BASP1-201	BASP1_HUMAN	BASP1_HUMAN	BASP1_HUMAN	BC000518	BT019340	BT019341	Brain acid soluble protein 1
SKA3	9606.ENSP00000319417	http://smart.embl.de/smart/DDt.cgi?smart=412:	Spindle and kinetochore-associated protein 3; Component of the SKA1 complex, a microtubule-binding subcomplex of the outer kinetochore that is essential for proper chromosome segregation. The SKA1 complex is a direct component of the kinetochore-microtubule interface and directly associates with microtubules as oligomeric assemblies. The complex facilitates the processive movement of microspheres…	221150	221150	221150	221150	221150	4AJ5	4AJ5	4AJ5	A2A330	A2A330	A2A330	A2A330	A2A331	A2A331	A2A331	A2A331	AAH13418.1	AAH48988.1	AAO13796.1	AF361358	AF361358	AK090584	AK314864	B2RBY2	B2RBY2	B2RBY2	B2RBY2	BAC03484.1	BAG37379.1	BC013418	BC048988	C13orf3	C13orf3	C13orf3	C13orf3	C13orf3	C13orf3	C13orf3	C13orf3	CAH69950.1	CAM13059.1	CAM13060.1	CCDS31946	CCDS31946.1	CCDS53856	CCDS53856.1
GCSH	9606.ENSP00000319531	https://smart.embl.de/smart/DDvec.cgi?smart=173:SIGNAL(1|23)+Pfam_GCV_H(51|171)+	Glycine cleavage system H protein, mitochondrial; The glycine cleavage system catalyzes the degradation of glycine. The H protein (GCSH) shuttles the methylamine group of glycine from the P protein (GLDC) to the T protein (GCST); Belongs to the GcvH family	2653	2653	2653	2653	2653	AAA36011.1	AAH00790.1	AAH20922.1	AAP50260.1	AAS59848.1	AY310735	AY533031	BAA00625.1	BC000790	BC020922	CCDS10933	CCDS10933.1	D00723	ENSG00000140905	ENSG00000140905	ENSG00000140905	ENSG00000140905	ENSP00000268566	ENSP00000319531	ENSP00000319531	ENSP00000319531	ENSP00000319953	ENSP00000455019	ENSP00000455287	ENSP00000455579	ENSP00000455579	ENSP00000457630	ENSP00000457630	ENSP00000457645	ENST00000268566	ENST00000315467	ENST00000315467	ENST00000315467	ENST00000315487	ENST00000561801	ENST00000564386	ENST00000564386	ENST00000564477	ENST00000566566	ENST00000569885	ENST00000569885
PKM	9606.ENSP00000320171	https://smart.embl.de/smart/DDvec.cgi?smart=531:Pfam_PK(42|395)+Pfam_PK_C(410|528)+	Pyruvate kinase PKM; Glycolytic enzyme that catalyzes the transfer of a phosphoryl group from phosphoenolpyruvate (PEP) to ADP, generating ATP. Stimulates POU5F1-mediated transcriptional activation. Plays a general role in caspase independent cell death of tumor cells. The ratio between the highly active tetrameric form and nearly inactive dimeric form determines whether glucose carbons are chann…	179040	188555	1T5A	1T5A	1T5A	1T5A	1ZJH	1ZJH	1ZJH	1ZJH	2.7.1.40	2.7.1.40	3BJF	3BJF	3BJF	3BJF	3BJT	3BJT	3BJT	3BJT	3G2G	3G2G	3G2G	3G2G	3GQY	3GQY	3GQY	3GQY	3GR4	3GR4	3GR4	3GR4	3H6O	3H6O	3H6O	3H6O	3ME3	3ME3	3ME3	3ME3	3SRD	3SRD	3SRD	3SRD	3SRF	3SRF
GHRHR	9606.ENSP00000320180	https://smart.embl.de/smart/DDvec.cgi?smart=423:SIGNAL(1|22)+HormR(51|121)+Pfam_7tm_2(126|372)+	Growth hormone-releasing hormone receptor; Receptor for GRF, coupled to G proteins which activate adenylyl cyclase. Stimulates somatotroph cell growth, growth hormone gene transcription and growth hormone secretion; Belongs to the G-protein coupled receptor 2 family	2692	2692	2692	2692	2692	2XDG	2XDG	2XDG	2XDG	AAA35890.1	AAA58619.1	AAB18630.1	AAB18632.1	AAB37758.1	AAC23789.1	AAG15368.1	AAG15369.1	AAG15370.1	AAG15371.1	AAS59864.1	AB058895	AB065701	AC005155	AF282259	AF282260	AF282261	AF282262	AY557192	BAB40232.1	BAC05924.1	CCDS5432	CCDS5432.1	CHEMBL2032	EAW93973.1	EAW93974.1	EAW93975.1	ENSG00000106128	ENSG00000106128	ENSG00000106128	ENSG00000106128	ENSP00000242046	ENSP00000305321	ENSP00000306493	ENSP00000320105	ENSP00000320180	ENSP00000320180
TIMM22	9606.ENSP00000320236	https://smart.embl.de/smart/DDvec.cgi?smart=194:Pfam_Tim17(69|186)+	Mitochondrial import inner membrane translocase subunit Tim22; Essential core component of the TIM22 complex, a complex that mediates the import and insertion of multi-pass transmembrane proteins into the mitochondrial inner membrane. In the TIM22 complex, it constitutes the voltage-activated and signal-gated channel. Forms a twin-pore translocase that uses the membrane potential as external driv…	29928	29928	29928	29928	29928	AF155330	CCDS32521	CCDS32521.1	ENSG00000177370	ENSG00000177370	ENSG00000177370	ENSG00000177370	ENSP00000320236	ENSP00000320236	ENSP00000320236	ENST00000327158	ENST00000327158	ENST00000327158	HGNC:17317	HPA045138	Hs.592108	Hs.599605	Hs.745034	NM_013337	NM_013337	NM_013337	NM_013337.2	NP_037469	NP_037469	NP_037469.2	NP_037469.2	NP_037469.2	NP_037469.2	NX_Q9Y584	NX_Q9Y584	NX_Q9Y584	OMIM:607251	OTTHUMG00000180175	OTTHUMG00000180175	OTTHUMG00000180175	OTTHUMP00000263525	OTTHUMT00000450107	OTTHUMT00000450107	Q9NWI8	Q9NWI8	Q9NWI8
TNIP2	9606.ENSP00000321203	https://smart.embl.de/smart/DDvec.cgi?smart=429:COIL(29|117)+Pfam_EABR(214|247)+Pfam_CC2-LZ(248|340)+	TNFAIP3-interacting protein 2; Inhibits NF-kappa-B activation by blocking the interaction of RIPK1 with its downstream effector NEMO/IKBKG. Forms a ternary complex with NFKB1 and MAP3K8 but appears to function upstream of MAP3K8 in the TLR4 signaling pathway that regulates MAP3K8 activation. Involved in activation of the MEK/ERK signaling pathway during innate immune response; this function seems…	5H07	5H07	5H07	79155	79155	79155	79155	79155	A20-binding inhibitor of NF-kappa-B activation 2	A20-binding inhibitor of NF-kappa-B activation 2	A20-binding inhibitor of NF-kappa-B activation 2	AAH02740.2	AAM21315.1	ABIN-2	ABIN-2	ABIN2	ABIN2	ABIN2	ABIN2	ABIN2	ABIN2	AF372839	AJ304866	AK026176	AK096296	AL110117	B1AKS4	B1AKS4	B1AKS4	B1AKS4	B3KTY8	B3KTY8	B3KTY8	B3KTY8	BAB15382.1	BAG53250.1	BC002740	BC002740	CAB020818	CAC34835.1	CAM28233.1	CAM28252.1	CCDS3362	CCDS3362.1	CCDS54714	CCDS54714.1
PDDC1	9606.ENSP00000321691	http://smart.embl.de/smart/DDt.cgi?smart=220:	Glutamine amidotransferase-like class 1 domain-containing protein 1; Parkinson disease 7 domain containing 1; Belongs to the peptidase C56 family	347862	347862	AAI10869.1	AAI12146.1	AAI43417.1	AAI43419.1	AAI43421.1	AK091602	AK092816	AK128653	AK293559	B7Z1J9	B7ZKW3	B7ZKW4	B7ZKW5	B7ZKW5	B7ZKW5	BAC03706.1	BAC03983.1	BAC87551.1	BAH11535.1	BC110868	BC112145	BC143416	BC143418	BC143420	C56.974	CCDS7713.1	E9PLI5	E9PQD8	ENSG00000177225	ENSG00000177225	ENSG00000177225	ENSP00000321691	ENSP00000321691	ENSP00000321691	ENSP00000321743	ENSP00000321817	ENSP00000321901	ENSP00000346239	ENSP00000346239	ENSP00000380612	ENSP00000380612	ENSP00000397890	ENSP00000431183	ENSP00000431183
HMGCS1	9606.ENSP00000322706	https://smart.embl.de/smart/DDvec.cgi?smart=520:Pfam_HMG_CoA_synt_N(13|186)+Pfam_HMG_CoA_synt_C(187|469)+	Hydroxymethylglutaryl-CoA synthase, cytoplasmic; This enzyme condenses acetyl-CoA with acetoacetyl-CoA to form HMG-CoA, which is the substrate for HMG-CoA reductase	2.3.3.10	2.3.3.10	2P8U	2P8U	2P8U	2P8U	3-hydroxy-3-methylglutaryl coenzyme A synthase	3-hydroxy-3-methylglutaryl coenzyme A synthase	3-hydroxy-3-methylglutaryl coenzyme A synthase	3-hydroxy-3-methylglutaryl coenzyme A synthase	3-hydroxy-3-methylglutaryl-CoA synthase 1	3-hydroxy-3-methylglutaryl-CoA synthase 1	3-hydroxy-3-methylglutaryl-CoA synthase 1	3-hydroxy-3-methylglutaryl-Coenzyme A synthase 1	3157	3157	3157	3157	3157	A0A024R059	AAA62411.1	AAH00297.2	AAP35966.1	AK095492	AK315593	B2RDL8	B2RDL8	B2RDL8	B2RDL8	BAC04559.1	BAG37965.1	BC000297	BT007302	CAA47061.1	CAB032907	CCDS34154	CCDS34154.1	D6RIW1	EAW56054.1	EAW56056.1	EC 2.3.3.10	ENSG00000112972	ENSG00000112972	ENSG00000112972	ENSG00000112972	ENSP00000230890
PDIA5	9606.ENSP00000323313	https://smart.embl.de/smart/DDvec.cgi?smart=519:SIGNAL(1|24)+Pfam_AhpC-TSA(151|243)+Pfam_OST3_OST6(268|382)+Pfam_Thioredoxin(398|504)+	Protein disulfide-isomerase A5; Protein disulfide isomerase family A member 5	10954	10954	10954	10954	10954	4I6X	4I6X	4I6X	4I6X	5.3.4.1	5.3.4.1	AAH01625.1	AC083797	AK054963	BAA08451.1	BC001625	C9JY10	CCDS3020	CCDS3020.1	D3DN95	D3DN95	D3DN95	D3DN95	D49490	EAW79452.1	EAW79453.1	EAW79454.1	EAW79456.1	EC 5.3.4.1	ENSG00000065485	ENSG00000065485	ENSG00000065485	ENSG00000065485	ENSP00000264470	ENSP00000323313	ENSP00000323313	ENSP00000323313	ENSP00000338083	ENSP00000346153	ENSP00000377203	ENSP00000416956	ENSP00000417199	ENSP00000417520	ENSP00000417520	ENSP00000419946	ENSP00000419946
ZADH2	9606.ENSP00000323678	https://smart.embl.de/smart/DDvec.cgi?smart=377:Pfam_ADH_N(62|126)+Pfam_ADH_zinc_N_2(216|367)+	Prostaglandin reductase 3; Functions as 15-oxo-prostaglandin 13-reductase and acts on 15-keto-PGE1, 15-keto-PGE2, 15-keto-PGE1-alpha and 15-keto- PGE2-alpha with highest efficienty towards 15-keto-PGE2-alpha. Overexpression represses transcriptional activity of PPARG and inhibits adipocyte differentiation; Belongs to the zinc-containing alcohol dehydrogenase family. Quinone oxidoreductase subfami…	284273	284273	284273	284273	284273	2C0C	2C0C	2C0C	2C0C	2WEK	2WEK	2WEK	2WEK	2X1H	2X1H	2X1H	2X1H	2X7H	2X7H	2X7H	2X7H	A8KA15	A8KA15	A8KA15	A8KA15	AAH33780.1	AAH78661.1	AC025105	AK292880	AK302801	B4DZ91	B4DZ91	B4DZ91	B4DZ91	BAF85569.1	BAG64003.1	BC033780	BC033780	BC078661	CCDS12008	CCDS12008.1	CCDS77198	EAW66569.1	ENSG00000180011	ENSG00000180011	ENSG00000180011
CCDC43	9606.ENSP00000323782	https://smart.embl.de/smart/DDvec.cgi?smart=224:COIL(174|219)+	Coiled-coil domain containing 43; Belongs to the CCDC43 family	124808	124808	124808	124808	124808	AAH47776.1	AK056357	AK056357	BAB71162.1	BC047776	BX648868	C9JVK9	C9JVK9	C9JVK9	C9JVK9	CCD43_HUMAN	CCD43_HUMAN	CCD43_HUMAN	CCDC43	CCDC43	CCDC43	CCDC43	CCDC43	CCDC43	CCDC43	CCDC43	CCDC43	CCDC43	CCDC43-001	CCDC43-001	CCDC43-002	CCDC43-002	CCDC43-003	CCDC43-003	CCDC43-004	CCDC43-004	CCDC43-005	CCDC43-005	CCDS45704	CCDS45704.1	CCDS45705	CCDS45705.1	Coiled-coil domain containing 43	Coiled-coil domain-containing protein 43	Coiled-coil domain-containing protein 43	Coiled-coil domain-containing protein 43
PLEC	9606.ENSP00000323856	https://smart.embl.de/smart/DDvec.cgi?smart=4684:Pfam_S10_plectin(7|101)+CH(181|280)+CH(297|395)+SPEC(419|522)+COIL(526|558)+SPEC(656|753)+SPEC(756|856)+SPEC(862|1024)+SPEC(1120|1226)+SPEC(1229|1340)+SPEC(1347|1507)+PLEC(2826|2863)+PLEC(2864|2901)+PLEC(2902|2939)+PLEC(2940|2977)+PLEC(2981|3015)+PLEC(3116|3153)+PLEC(3154|3191)+PLEC(3192|3229)+PLEC(3230|3267)+PLEC(3268|3305)+PLEC(3485|3522)+PLEC(35…	Plectin; Interlinks intermediate filaments with microtubules and microfilaments and anchors intermediate filaments to desmosomes or hemidesmosomes. Could also bind muscle proteins such as actin to membrane complexes in muscle. May be involved not only in the filaments network, but also in the regulation of their dynamics. Structural component of muscle. Isoform 9 plays a major role in the mainten…	1MB8	1MB8	1MB8	1MB8	2N03	2N03	2N03	2ODU	2ODU	2ODU	2ODU	2ODV	2ODV	2ODV	2ODV	3F7P	3F7P	3F7P	3F7P	3PDY	3PDY	3PDY	3PDY	3PE0	3PE0	3PE0	3PE0	4GDO	4GDO	4GDO	4GDO	4Q58	4Q58	4Q58	4Q59	4Q59	4Q59	5339	5339	5339	5339	5339	5J1F	5J1F	5J1F	5J1G
POLR2L	9606.ENSP00000324124	https://smart.embl.de/smart/DDvec.cgi?smart=67:Pfam_RNA_pol_N(1|59)+	DNA-directed RNA polymerases I, II, and III subunit RPABC5; DNA-dependent RNA polymerase catalyzes the transcription of DNA into RNA using the four ribonucleoside triphosphates as substrates. Common component of RNA polymerases I, II and III which synthesize ribosomal RNA precursors, mRNA precursors and many functional non-coding RNAs, and a small RNAs, such as 5S rRNA and tRNAs, respectively. Po…	5441	5441	5441	5441	5441	5IY6	5IY6	5IY6	5IY7	5IY7	5IY7	5IY8	5IY8	5IY8	5IY9	5IY9	5IY9	5IYA	5IYA	5IYA	5IYB	5IYB	5IYB	5IYC	5IYC	5IYC	5IYD	5IYD	5IYD	AAA91459.1	AAH05903.1	AAH18649.1	AK311997	BAG34935.1	BC005903	BC018649	CAA87657.1	CAA87658.1	CAG38802.1	CCDS7720	CCDS7720.1	CR536565	DNA-directed RNA polymerase III subunit L	DNA-directed RNA polymerase III subunit L	DNA-directed RNA polymerase III subunit L	ENSG00000177700
HSPA5	9606.ENSP00000324173	https://smart.embl.de/smart/DDvec.cgi?smart=654:SIGNAL(1|18)+Pfam_HSP70(30|636)+	78 kDa glucose-regulated protein; Plays a role in facilitating the assembly of multimeric protein complexes inside the endoplasmic reticulum. Involved in the correct folding of proteins and degradation of misfolded proteins via its interaction with DNAJC10, probably to facilitate the release of DNAJC10 from its substrate (By similarity); Belongs to the heat shock protein 70 family	3309	3309	3309	3309	3309	3IUC	3IUC	3IUC	3IUC	3LDL	3LDL	3LDL	3LDL	3LDN	3LDN	3LDN	3LDN	3LDO	3LDO	3LDO	3LDO	3LDP	3LDP	3LDP	3LDP	5e+84	5e+84	5e+84	5e+85	5e+85	5e+85	5e+86	5e+86	5e+86	5EVZ	5EVZ	5EVZ	5EX5	5EX5	5EX5	5EXW	5EXW	5EXW	5EY4	5EY4	5EY4
LAMA3	9606.ENSP00000324532	https://smart.embl.de/smart/DDvec.cgi?smart=3333:SIGNAL(1|36)+LamNT(41|297)+EGF_Lam(299|353)+EGF_Lam(356|423)+EGF_Lam(426|467)+EGF_Lam(491|533)+EGF_Lam(536|579)+EGF_Lam(581|628)+EGF_Lam(631|681)+EGF_Lam(684|728)+EGF_Lam(1266|1309)+EGF_Lam(1312|1353)+EGF_Lam(1356|1402)+EGF_Lam(1405|1453)+LamB(1512|1641)+Pfam_Laminin_EGF(1650|1684)+EGF_Lam(1687|1731)+EGF_Lam(1734|1784)+Pfam_Laminin_I(1847|2105)+Lam…	Laminin subunit alpha-3; Binding to cells via a high affinity receptor, laminin is thought to mediate the attachment, migration and organization of cells into tissues during embryonic development by interacting with other extracellular matrix components	3909	3909	3909	3909	3909	AAA59483.1	AAH93406.1	AAQ72569.1	AAQ72570.1	AAQ72571.1	AB107369	AB208853	AC067796	AC090366	ACA06011.1	AY327114	AY327115	AY327116	B0YJ33	B0YJ33	B0YJ33	B0YJ33	BAD13428.1	BAD92090.1	BC093406	BM600	BM600	BM600-150kDa	BM600-150kDa	CAA59325.1	CAA59428.1	CAA59429.1	CAB010757	CCDS11880	CCDS11880.1	CCDS42419	CCDS42419.1	CCDS45838	CCDS45838.1	CCDS59307	CCDS59307.1	E170	E170	EF444992	ENSG00000053747	ENSG00000053747
SAV1	9606.ENSP00000324729	https://smart.embl.de/smart/DDvec.cgi?smart=383:WW(200|232)+WW(235|267)+COIL(344|367)+	Protein salvador homolog 1; Regulator of STK3/MST2 and STK4/MST1 in the Hippo signaling pathway which plays a pivotal role in organ size control and tumor suppression by restricting proliferation and promoting apoptosis. The core of this pathway is composed of a kinase cascade wherein STK3/MST2 and STK4/MST1, in complex with its regulatory protein SAV1, phosphorylates and activates LATS1/2 in com…	45 kDa WW domain protein	45 kDa WW domain protein	45 kDa WW domain protein	60485	60485	60485	60485	60485	6AO5	6AO5	6AO5	A8K4B8	A8K4B8	A8K4B8	A8K4B8	AAH20537.1	AJ292969	AK021500	AK023071	AK023071	AK095903	AK290883	B3KTQ1	BAB13835.1	BAB14390.1	BAF83572.1	BAG53163.1	BC020537	CAC13972.1	CAG33578.1	CCDS9701	CCDS9701.1	CR457297	D3DSB6	D3DSB6	D3DSB6	D3DSB6	EAW65702.1	EAW65704.1	ENSG00000151748	ENSG00000151748	ENSG00000151748	ENSG00000151748	ENSP00000281476	ENSP00000324729	ENSP00000324729
HADHB	9606.ENSP00000325136	https://smart.embl.de/smart/DDvec.cgi?smart=474:Pfam_ketoacyl-synt(82|195)+Pfam_Thiolase_C(331|471)+	hydroxyacyl-CoA dehydrogenase trifunctional multienzyme complex subunit beta	2.3.1.16	2.3.1.16	251890	3032	3032	3032	3032	3032	AAG39280.1	AAH14572.1	AAH17564.1	AAH30824.1	AAH66963.1	AAY14644.1	AF113209	AK304455	AK314455	B2RB16	B2RB16	B2RB16	B2RB16	B4E2W0	B4E2W0	B4E2W0	B4E2W0	B5MD38	BAA03942.1	BAA22061.1	BAG37063.1	BAG65272.1	BC014572	BC017564	BC030824	BC066963	C9JE81	C9JEY0	C9K0M0	CCDS1722	CCDS1722.1	CCDS62871	CCDS62871.1	CCDS62872	CCDS62872.1	D16481	D86850	EC 2.3.1.16
MTMR4	9606.ENSP00000325285	https://smart.embl.de/smart/DDvec.cgi?smart=1195:Pfam_Myotub-related(127|519)+COIL(1022|1053)+FYVE(1106|1175)+	Myotubularin-related protein 4; Dephosphorylates proteins phosphorylated on Ser, Thr, and Tyr residues and low molecular weight phosphatase substrate para-nitrophenylphosphate. Phosphorylates phosphatidylinositol 3,4,5-trisphosphate (PIP3); Belongs to the protein-tyrosine phosphatase family. Non-receptor class myotubularin subfamily	3.1.3.48	3.1.3.64	3.1.3.95	9110	9110	9110	9110	9110	AAF72539.1	AAH35609.1	AB014547	AB014547	AF264717	BAA31622.2	BC035609	CCDS11608	CCDS11608.1	D3DTZ6	D3DTZ6	D3DTZ6	D3DTZ6	EAW94454.1	EAW94455.1	EC 3.1.3.48	EC 3.1.3.64	EC 3.1.3.95	ENSG00000108389	ENSG00000108389	ENSG00000108389	ENSG00000108389	ENSP00000300885	ENSP00000325285	ENSP00000325285	ENSP00000325285	ENSP00000462869	ENSP00000462869	ENSP00000463259	ENSP00000463479	ENSP00000463479	ENSP00000464067	ENSP00000464067	ENSP00000464247	ENSP00000464247	ENSP00000464588	ENST00000300885	ENST00000323456
HNRNPM	9606.ENSP00000325376	https://smart.embl.de/smart/DDvec.cgi?smart=730:Pfam_HnRNP_M(41|70)+RRM(72|145)+RRM(205|277)+RRM(654|725)+	Heterogeneous nuclear ribonucleoprotein M; Pre-mRNA binding protein in vivo, binds avidly to poly(G) and poly(U) RNA homopolymers in vitro. Involved in splicing. Acts as a receptor for carcinoembryonic antigen in Kupffer cells, may initiate a series of signaling events leading to tyrosine phosphorylation of proteins and induction of IL-1 alpha, IL-6, IL-10 and tumor necrosis factor alpha cytokines	2DGV	2DGV	2DGV	2DGV	2DH9	2DH9	2DH9	2DH9	2DO0	2DO0	2DO0	2DO0	2OT8	2OT8	2OT8	4670	4670	4670	4670	4670	AAA36192.1	AAC16002.1	AAH00138.2	AAH08895.2	AAH19580.1	AAL31359.1	AF061832	AK293612	AL713781	B4DEG4	BAG57075.1	BC000138	BC008895	BC019580	CAA50897.1	CAB016113	CAD28541.1	CCDS12203	CCDS12203.1	CCDS12204	CCDS12204.1	CEA receptor	CEAR	CEAR	CEAR	CEAR
RUFY1	9606.ENSP00000325594	https://smart.embl.de/smart/DDvec.cgi?smart=708:RUN(207|269)+COIL(320|380)+COIL(405|466)+COIL(490|618)+FYVE(634|701)+	RUN and FYVE domain-containing protein 1; Binds phospholipid vesicles containing phosphatidylinositol 3-phosphate and participates in early endosomal trafficking; Zinc fingers FYVE-type	2YQM	2YQM	2YQM	2YQM	2YW8	2YW8	2YW8	2YW8	80230	80230	80230	80230	80230	AAH32571.1	AAK50771.1	AAQ14554.1	AB209507	AF312367	AF361055	AF361055	AK025904	AK075021	BAB15276.1	BAD92744.1	BC032571	CCDS34312	CCDS34312.1	CCDS4445	CCDS4445.2	ENSG00000176783	ENSG00000176783	ENSG00000176783	ENSG00000176783	ENSP00000314684	ENSP00000325594	ENSP00000325594	ENSP00000325594	ENSP00000353773	ENSP00000366200	ENSP00000377087	ENSP00000377087	ENSP00000377094	ENSP00000377094	ENSP00000390025	ENSP00000390025	ENSP00000425533
TACC3	9606.ENSP00000326550	https://smart.embl.de/smart/DDvec.cgi?smart=838:Pfam_TACC(639|832)+	Transforming acidic coiled-coil-containing protein 3; Plays a role in the microtubule-dependent coupling of the nucleus and the centrosome. Involved in the processes that regulate centrosome-mediated interkinetic nuclear migration (INM) of neural progenitors (By similarity). Acts as component of the TACC3/ch-TOG/clathrin complex proposed to contribute to stabilization of kinetochore fibers of the…	10460	10460	10460	10460	10460	5LXN	5LXN	5LXN	5LXO	5LXO	5LXO	AAD25964.1	AAI06072.1	AAN76993.1	AF093543	AF093543	AF479620	AJ243997	BC106071	C9JA91	C9JWI7	CAB010111	CAB53009.1	CCDS3352	CCDS3352.1	E7EMT0	ENSG00000013810	ENSG00000013810	ENSG00000013810	ENSG00000013810	ENSP00000015149	ENSP00000315546	ENSP00000326550	ENSP00000326550	ENSP00000326550	ENSP00000333930	ENSP00000345465	ENSP00000372386	ENSP00000415914	ENSP00000415914	ENSP00000418095	ENSP00000418095	ENSP00000418727	ENSP00000418727	ENSP00000419210	ENSP00000419210
PRKCH	9606.ENSP00000329127	https://smart.embl.de/smart/DDvec.cgi?smart=683:C2(11|117)+C1(172|222)+C1(246|295)+S_TKc(355|614)+S_TK_X(615|678)+	Protein kinase C eta type; Calcium-independent, phospholipid- and diacylglycerol (DAG)-dependent serine/threonine-protein kinase that is involved in the regulation of cell differentiation in keratinocytes and pre-B cell receptor, mediates regulation of epithelial tight junction integrity and foam cell formation, and is required for glioblastoma proliferation and apoptosis prevention in MCF-7 cell…	2.7.11.1	2.7.11.13	2FK9	2FK9	2FK9	2FK9	3TXO	3TXO	3TXO	3TXO	5583	5583	5583	5583	5583	AAA60100.1	AAB32724.1	AAH37268.1	AK290183	AK296158	AK300864	AL138996	AL355916	AL359220	B4DJN5	B4DJN5	B4DJN5	B4DJN5	B4DV01	BAF82872.1	BAG58897.1	BAG62513.1	BC037268	C2 domain containing protein kinases	CAB001998	CCDS9752	CCDS9752.1	CHEMBL2093867	EAW80800.1	EAW80801.1	EC 2.7.11.13	ENSG00000027075	ENSG00000027075	ENSG00000027075	ENSG00000027075	ENSP00000298613
H1FX	9606.ENSP00000329662	https://smart.embl.de/smart/DDvec.cgi?smart=213:H15(41|108)+	Histone H1x; Histones H1 are necessary for the condensation of nucleosome chains into higher-order structures	2LSO	2LSO	2LSO	2LSO	8971	8971	8971	8971	8971	AAH00426.1	AAH10435.1	BAA11018.1	BC000426	BC010435	CAB012235	CCDS3057	CCDS3057.1	D64142	D64142	ENSG00000184897	ENSG00000184897	ENSG00000184897	ENSG00000184897	ENSP00000329662	ENSP00000329662	ENSP00000329662	ENST00000333762	ENST00000333762	ENST00000333762	H1 histone family member X	H1 histone family member X	H1 histone family, member X	H1 histone family, member X	H1 histone family, member X	H1.10	H1FX	H1FX	H1FX	H1FX	H1FX	H1FX	H1FX	H1FX	H1FX	H1FX	H1FX-001
UPP1	9606.ENSP00000330032	https://smart.embl.de/smart/DDvec.cgi?smart=310:Pfam_PNP_UDP_1(54|304)+	Uridine phosphorylase 1; Catalyzes the reversible phosphorylytic cleavage of uridine and deoxyuridine to uracil and ribose- or deoxyribose-1- phosphate. The produced molecules are then utilized as carbon and energy sources or in the rescue of pyrimidine bases for nucleotide synthesis; Belongs to the PNP/UDP phosphorylase family	2.4.2.3	2.4.2.3	3EUE	3EUE	3EUE	3EUE	3EUF	3EUF	3EUF	3EUF	3NBQ	3NBQ	3NBQ	3NBQ	7378	7378	7378	7378	7378	AAH01405.1	AAH07348.1	AAH53592.1	AAP35345.1	AC122132	AK096167	AK297863	B4DND0	BAG60192.1	BC001405	BC007348	BC053592	BT006699	C9J486	C9JIP2	C9K0J2	CAA62369.1	CAA62370.1	CCDS5507	CCDS5507.1	CHEMBL4811	D3DVM4	D3DVM4	D3DVM4	D3DVM4	EAW60994.1	EAW60995.1
NDUFB1	9606.ENSP00000330787	https://smart.embl.de/smart/DDvec.cgi?smart=105:Pfam_NADH_oxidored(48|105)+	NADH dehydrogenase [ubiquinone] 1 beta subcomplex subunit 1; Accessory subunit of the mitochondrial membrane respiratory chain NADH dehydrogenase (Complex I) that is believed not to be involved in catalysis. Complex I functions in the transfer of electrons from NADH to the respiratory chain. The immediate electron acceptor for the enzyme is believed to be ubiquinone	4707	4707	4707	4707	4707	5XTC	5XTC	5XTC	5XTD	5XTD	5XTD	5XTH	5XTH	5XTH	5XTI	5XTI	5XTI	A0A024R6G6	A0AV68	A0AV68	A0AV68	A0AV68	AAC39914.1	AAD42054.1	AAH09691.2	AAI26233.1	AAI26235.1	AF050638	AF054181	AK316557	BAG48175.1	BC009691	BC104672	BC126232	BC126234	CCDS9901	CCDS9901.1	CI-MNLL	CI-MNLL	CI-MNLL	CI-MNLL	CI-SGDH	CI-SGDH	Complex I-MNLL	Complex I-MNLL	Complex I-MNLL
DBX2	9606.ENSP00000331470	https://smart.embl.de/smart/DDvec.cgi?smart=339:HOX(186|248)+	Homeobox protein DBX2; NKL subclass homeoboxes and pseudogenes	440097	440097	440097	440097	440097	AC008127	AC089986	AK131230	BAD18413.1	CCDS31781	CCDS31781.1	DBX2	DBX2	DBX2	DBX2	DBX2	DBX2	DBX2	DBX2	DBX2	DBX2	DBX2-001	DBX2-001	DBX2_HUMAN	DBX2_HUMAN	DBX2_HUMAN	Developing brain homeobox 2	Developing brain homeobox protein 2	Developing brain homeobox protein 2	Developing brain homeobox protein 2	ENSG00000185610	ENSG00000185610	ENSG00000185610	ENSG00000185610	ENSP00000331470	ENSP00000331470	ENSP00000331470	ENST00000332700	ENST00000332700	ENST00000332700	FLJ16139	FLJ16139	HGNC:33186	Homeobox protein DBX2	Homeobox protein DBX2	Homeobox protein DBX2
ALDH1A3	9606.ENSP00000332256	https://smart.embl.de/smart/DDvec.cgi?smart=512:Pfam_Aldedh(40|503)+	Aldehyde dehydrogenase family 1 member A3; NAD-dependent aldehyde dehydrogenase that catalyzes the formation of retinoic acid. Has high activity with all-trans retinal, and has much lower in vitro activity with acetaldehyde. Required for the biosynthesis of normal levels of retinoic acid in the embryonic ocular and nasal regions; retinoic acid is required for normal embryonic development of the e…	1.2.1.5	1.2.1.5	220	220	220	220	220	5FHZ	5FHZ	5FHZ	A0A024RC95	AAA79036.1	AAH69274.1	AC015712	AL1A3_HUMAN	AL1A3_HUMAN	AL1A3_HUMAN	ALDH1A3	ALDH1A3	ALDH1A3	ALDH1A3	ALDH1A3	ALDH1A3	ALDH1A3	ALDH1A3	ALDH1A3	ALDH1A3	ALDH1A3-001	ALDH1A3-001	ALDH1A3-003	ALDH1A3-003	ALDH1A3-004	ALDH1A3-004	ALDH1A3-006	ALDH1A3-006	ALDH1A3-007	ALDH1A3-007	ALDH1A3-008	ALDH1A3-008	ALDH1A3-009	ALDH1A3-009	ALDH1A6	ALDH1A6	ALDH6	ALDH6	ALDH6
HIST2H2AB	9606.ENSP00000332790	https://smart.embl.de/smart/DDvec.cgi?smart=130:H2A(3|123)+	Histone H2A type 2-B; Core component of nucleosome. Nucleosomes wrap and compact DNA into chromatin, limiting DNA accessibility to the cellular machineries which require DNA as a template. Histones thereby play a central role in transcription regulation, DNA repair, DNA replication and chromosomal stability. DNA accessibility is regulated via a complex set of post-translational modifications of h…	317772	317772	317772	317772	317772	AAN59958.1	AY131972	AY131972	CAI12570.1	CCDS938	CCDS938.1	ENSG00000184270	ENSG00000184270	ENSG00000184270	ENSG00000184270	ENSP00000332790	ENSP00000332790	ENSP00000332790	ENST00000331128	ENST00000331128	ENST00000331128	H2A2B_HUMAN	H2A2B_HUMAN	H2A2B_HUMAN	H2AB	H2AB	HGNC:20508	HIST2H2AB	HIST2H2AB	HIST2H2AB	HIST2H2AB	HIST2H2AB	HIST2H2AB	HIST2H2AB	HIST2H2AB	HIST2H2AB	HIST2H2AB	HIST2H2AB-001	HIST2H2AB-001	HPA041189	Histone H2A type 2-B	Histone H2A type 2-B	Histone H2A type 2-B	Histone cluster 2, H2ab	Histones	Hs.664173
ADI1	9606.ENSP00000333666	https://smart.embl.de/smart/DDvec.cgi?smart=179:Pfam_AraC_binding(79|172)+	1,2-dihydroxy-3-keto-5-methylthiopentene dioxygenase; Catalyzes the formation of formate and 2-keto-4- methylthiobutyrate (KMTB) from 1,2-dihydroxy-3-keto-5- methylthiopentene (DHK-MTPene). Also down-regulates cell migration mediated by MMP14. Necessary for hepatitis C virus replication in an otherwise non-permissive cell line	1.13.11.53	1.13.11.54	1.13.11.54	4QGN	4QGN	4QGN	55256	55256	55256	55256	55256	AAH01467.1	AAL25800.1	AAP97173.1	AAX82038.1	AAY24022.1	AB073609	AB158319	AC142528	ADI1	ADI1	ADI1	ADI1	ADI1	ADI1	ADI1	ADI1	ADI1	ADI1	ADI1-001	ADI1-001	ADI1-002	ADI1-002	ADI1-003	ADI1-003	AF087863	AF403478	AK001775	AK127473	AK222467	APL1	APL1	APL1	APL1	ARD	ARD
TMEM179B	9606.ENSP00000333697	https://smart.embl.de/smart/DDvec.cgi?smart=219:SIGNAL(1|25)+TRANS(64|86)+TRANS(98|120)+	Transmembrane protein 179B; Belongs to the TMEM179 family	374395	374395	374395	374395	374395	AAH51355.1	BC051355	BC051355	CCDS8036	CCDS8036.1	EAW74098.1	EAW74100.1	ENSG00000185475	ENSG00000185475	ENSG00000185475	ENSG00000185475	ENSP00000333697	ENSP00000333697	ENSP00000333697	ENSP00000433055	ENSP00000433055	ENSP00000436606	ENST00000333449	ENST00000333449	ENST00000333449	ENST00000526546	ENST00000532345	ENST00000532586	ENST00000533861	ENST00000533861	G3V185	HGNC:33744	HPA016585	LOC374395	NM_199337	NM_199337	NM_199337	NM_199337.2	NP_955369	NP_955369	NP_955369.1	NP_955369.1	NP_955369.1	NP_955369.1	NR_106806	NR_106806.1
F3	9606.ENSP00000334145	https://smart.embl.de/smart/DDvec.cgi?smart=295:Pfam_Tissue_fac(17|118)+Pfam_Interfer-bind(138|245)+TRANS(252|274)+	Tissue factor; Initiates blood coagulation by forming a complex with circulating factor VII or VIIa. The [TF:VIIa] complex activates factors IX or X by specific limited protolysis. TF plays a role in normal hemostasis by initiating the cell-surface assembly and propagation of the coagulation protease cascade	1AHW	1AHW	1AHW	1AHW	1BOY	1BOY	1BOY	1BOY	1DAN	1DAN	1DAN	1FAK	1FAK	1FAK	1J9C	1J9C	1J9C	1JPS	1JPS	1JPS	1JPS	1NL8	1NL8	1NL8	1O5D	1O5D	1O5D	1TFH	1TFH	1TFH	1TFH	1UJ3	1UJ3	1UJ3	1UJ3	1W0Y	1W0Y	1W0Y	1W2K	1W2K	1W2K	1WQV	1WQV	1WQV	1WSS	1WSS
PRR30	9606.ENSP00000335017	https://smart.embl.de/smart/DDvec.cgi?smart=412:Pfam_DUF4679(1|411)+	Proline-rich protein 30; Proline rich 30	339779	339779	339779	339779	339779	AAH45671.1	AAX93171.1	BC045671	BC045671	C2orf53	C2orf53	C2orf53	C2orf53	C2orf53	C2orf53	C2orf53	C2orf53	C2orf53	C2orf53-001	C2orf53-002	C9JVA3	CCDS1739	CCDS1739.1	EAX00625.1	ENSG00000186143	ENSG00000186143	ENSG00000186143	ENSG00000186143	ENSP00000335017	ENSP00000335017	ENSP00000335017	ENSP00000369587	ENSP00000393468	ENST00000335524	ENST00000335524	ENST00000335524	ENST00000380238	ENST00000432962	HGNC:28677	HPA059038	Hs.136555	MGC44505	MGC44505	NM_178553	NM_178553	NM_178553
CASC5	9606.ENSP00000335463	https://smart.embl.de/smart/DDvec.cgi?smart=2342:COIL(2018|2133)+	Kinetochore scaffold 1; Performs two crucial functions during mitosis: it is essential for spindle-assembly checkpoint signaling and for correct chromosome alignment. Required for attachment of the kinetochores to the spindle microtubules. Directly links BUB1 and BUB1B to kinetochores. Part of the MIS12 complex, which may be fundamental for kinetochore formation and proper chromosome segregation …	3SI5	3SI5	4A1G	4A1G	4NF9	4NF9	4NFA	4NFA	4NFA	57082	57082	AAF97513.1	AAL67803.1	AAM45143.1	AB022190	AB046790	AF15Q14	AF15Q14	AF15Q14	AF173994	AF248041	AF461041	ALL1-fused gene from chromosome 15q14 protein	ALL1-fused gene from chromosome 15q14 protein	BAB13396.1	BAC05691.1	Bub-linking kinetochore protein	Bub-linking kinetochore protein	CASC5	CASC5	CASC5	CASC5	CASC5	CASC5	CASC5	CASC5	CASC5	CASC5-001	CASC5-001	CASC5-002	CASC5-002	CASC5-003	CASC5-003	CASC5-004	CASC5-004	CASC5-005
HIP1	9606.ENSP00000336747	https://smart.embl.de/smart/DDvec.cgi?smart=1037:ENTH(38|160)+Pfam_HIP1_clath_bdg(482|580)+COIL(584|612)+ILWEQ(814|1012)+	Huntingtin-interacting protein 1; Plays a role in clathrin-mediated endocytosis and trafficking. Involved in regulating AMPA receptor trafficking in the central nervous system in an NMDA-dependent manner (By similarity). Regulates presynaptic nerve terminal activity (By similarity). Enhances androgen receptor (AR)-mediated transcription. May act as a proapoptotic protein that induces cell death b…	2NO2	2NO2	2NO2	2NO2	2QA7	2QA7	2QA7	2QA7	3092	3092	3092	3092	3092	3I00	3I00	3I00	3I00	AAC33564.1	AAC51257.1	AAI10546.1	AAL87037.1	AAL93198.1	AC004491	AF052288	AF365404	AF486833	AH006397	AHA56631.1	AK296390	AK302382	AK304738	B4DK46	B4DYD7	B4E3I7	B4E3I7	B4E3I7	B4E3I7	BAG59058.1	BAG63699.1	BAG65499.1	BC110545	C9JMG5	CAA70574.1	CAB015334	CAB016402	CCDS34669
MEN1	9606.ENSP00000337088	https://smart.embl.de/smart/DDvec.cgi?smart=615:Pfam_Menin(1|516)+Pfam_Menin(526|613)+	Menin; Essential component of a MLL/SET1 histone methyltransferase (HMT) complex, a complex that specifically methylates 'Lys-4' of histone H3 (H3K4). Functions as a transcriptional regulator. Binds to the TERT promoter and represses telomerase expression. Plays a role in TGFB1-mediated inhibition of cell-proliferation, possibly regulating SMAD3 transcriptional activity. Represses JUND-mediated t…	3U84	3U84	3U84	3U84	3U85	3U85	3U85	3U86	3U86	3U86	3U88	3U88	3U88	4221	4221	4221	4221	4GPQ	4GPQ	4GPQ	4GPQ	4GQ3	4GQ3	4GQ3	4GQ3	4GQ4	4GQ4	4GQ4	4GQ4	4GQ6	4GQ6	4GQ6	4I80	4I80	4I80	4I80	4OG3	4OG3	4OG3	4OG3	4OG4	4OG4	4OG4	4OG4	4OG5	4OG5
EPB41L1	9606.ENSP00000337168	https://smart.embl.de/smart/DDvec.cgi?smart=881:B41(93|288)+FERM_C(292|382)+FA(384|430)+Pfam_SAB(493|544)+Pfam_4_1_CTD(742|868)+	Band 4.1-like protein 1; May function to confer stability and plasticity to neuronal membrane via multiple interactions, including the spectrin-actin-based cytoskeleton, integral membrane channels and membrane-associated guanylate kinases; Erythrocyte membrane protein band 4.1	2036	2036	2036	2036	2036	4.1N	4.1N	4.1N	AAH13885.1	AAH40259.1	AAL15446.1	AB002336	AB002336	AK126875	AL035420	AY049789	BAA20796.1	BAC86733.1	BC013885	BC040259	Band 4.1-like protein 1	Band 4.1-like protein 1	Band 4.1-like protein 1	CAI95018.1	CAI95019.1	CAI95023.1	CAI95024.1	CAI95025.1	CAI95027.1	CCDS13271	CCDS13271.1	CCDS13272	CCDS13272.1	CCDS58770	CCDS58771	CCDS58771.1	E41L1_HUMAN	E41L1_HUMAN	E41L1_HUMAN	ENSG00000088367	ENSG00000088367	ENSG00000088367	ENSG00000088367	ENSP00000202028	ENSP00000202028	ENSP00000334253
RTN4	9606.ENSP00000337838	https://smart.embl.de/smart/DDvec.cgi?smart=1192:COIL(32|57)+Pfam_Reticulon(1005|1169)+	Reticulon-4; Developmental neurite growth regulatory factor with a role as a negative regulator of axon-axon adhesion and growth, and as a facilitator of neurite branching. Regulates neurite fasciculation, branching and extension in the developing nervous system. Involved in down-regulation of growth, stabilization of wiring and restriction of plasticity in the adult CNS. Regulates the radial mig…	2G31	2G31	2G31	2G31	2JV5	2JV5	2JV5	2JV5	57142	57142	57142	57142	57142	AAD27783.1	AAD31021.1	AAD31022.1	AAD39920.1	AAG12176.1	AAG12177.1	AAG12205.1	AAG17976.1	AAG40878.1	AAG43160.1	AAH01035.1	AAH07109.1	AAH10737.1	AAH12619.1	AAH14366.1	AAH16165.1	AAH26788.1	AAH68991.1	AAI50183.1	AAI52426.1	AAI52556.1	AAK20831.1	AAM64240.1	AAM64241.1	AAM64242.1	AAM64243.1	AAM64244.1	AAM64245.1	AAM64246.1	AAM64247.1	AAM64248.1	AAM64249.1	AAM64250.1
STX3	9606.ENSP00000338562	https://smart.embl.de/smart/DDvec.cgi?smart=289:SynN(27|146)+t_SNARE(186|253)+TRANS(264|286)+	Syntaxin-3; Potentially involved in docking of synaptic vesicles at presynaptic active zones; Belongs to the syntaxin family	6809	6809	6809	6809	6809	AAA75303.1	AAH07405.1	AAH07429.1	AAP35312.1	AJ002076	AJ002076	AJ002077	AK125660	AK290251	AK297419	AK312909	B4DME0	B4DME0	B4DME0	B4DME0	BAF82940.1	BAG35755.1	BAG54232.1	BAG59852.1	BC007405	BC007429	BT006666	CAA05175.1	CAA05176.1	CAA62209.1	CCDS53637	CCDS53637.1	CCDS7975	CCDS7975.1	E9PN33	E9PQJ8	EAW73854.1	EAW73855.1	ENSG00000166900	ENSG00000166900	ENSG00000166900	ENSG00000166900	ENSP00000300150	ENSP00000300150	ENSP00000319108	ENSP00000338562
STARD13	9606.ENSP00000338785	https://smart.embl.de/smart/DDvec.cgi?smart=1113:Pfam_SAM_2(59|120)+RhoGAP(674|865)+START(908|1110)+	StAR-related lipid transfer protein 13; GTPase-activating protein for RhoA, and perhaps for Cdc42. May be involved in regulation of cytoskeletal reorganization, cell proliferation and cell motility. Acts a tumor suppressor in hepatocellular carcinoma cells	2H80	2H80	2H80	2H80	2JW2	2JW2	2JW2	2JW2	2PSO	2PSO	2PSO	2PSO	46H23.2	46H23.2	46H23.2	90627	90627	90627	90627	90627	A0A024RDV4	A2A309	A2A309	A2A309	A2A309	A2A310	A2A310	A2A310	A2A310	AAH46563.1	AAL91648.1	AAL91649.1	AAL91650.1	AAQ72791.1	AK094704	AK312888	AL049801	AL049801	AL138999	AL139187	AL627232	ARHGAP37	ARHGAP37	ARHGAP37	ARHGAP37	AY082589
ATG101	9606.ENSP00000338990	https://smart.embl.de/smart/DDvec.cgi?smart=218:Pfam_ATG101(9|172)+	Autophagy-related protein 101; Autophagy factor required for autophagosome formation. Stabilizes ATG13, protecting it from proteasomal degradation; Belongs to the ATG101 family	4WZG	4WZG	4WZG	5C50	5C50	5C50	60673	60673	60673	60673	60673	A0A024R128	AAG17273.1	AAH05151.1	AAH09937.1	AC025259	AF218031	AF218031	AK021835	ATG101	ATG101	ATG101	ATG101	ATG101	ATG101	ATG101	ATG101	ATG101	ATG101-001	ATG101-002	ATG101-003	ATG101-004	ATG101-005	ATG101-006	ATG101-007	ATGA1_HUMAN	ATGA1_HUMAN	ATGA1_HUMAN	Autophagy related	Autophagy related 101	Autophagy-related protein 101	Autophagy-related protein 101	Autophagy-related protein 101	BAB13907.1	BC005151	BC009937
MKL2	9606.ENSP00000339086	https://smart.embl.de/smart/DDvec.cgi?smart=1049:RPEL(51|76)+RPEL(95|120)+RPEL(139|164)+SAP(400|434)+COIL(556|607)+	MKL/myocardin-like protein 2; Acts as a transcriptional coactivator of serum response factor (SRF). Required for skeletal myogenic differentiation; Myocardin family	57496	57496	57496	57496	57496	A6ND53	A6ND53	A6ND53	A6ND53	AAH47761.1	AAI36261.1	AAI71750.1	AAQ82435.1	AB033069	AB033069	AC012626	AC040173	AC130650	AK093577	AK127530	AK294765	AY374297	B3KXK5	B4DGT8	B4DGT8	B4DGT8	B4DGT8	BAA86557.2	BAC04200.1	BAG54517.1	BAG57899.1	BC047761	BC136260	BC171750	CAH18657.1	CCDS32391	CCDS32391.1	CCDS76823	CR749797	EAW85112.1	EAW85113.1	ENSG00000186260	ENSG00000186260	ENSG00000186260	ENSG00000186260	ENSP00000339086
HIST1H1C	9606.ENSP00000339566	https://smart.embl.de/smart/DDvec.cgi?smart=213:H15(34|99)+	Histone H1.2; Histone H1 protein binds to linker DNA between nucleosomes forming the macromolecular structure known as the chromatin fiber. Histones H1 are necessary for the condensation of nucleosome chains into higher-order structured fibers. Acts also as a regulator of individual gene transcription through chromatin remodeling, nucleosome spacing and DNA methylation (By similarity)	3006	3006	3006	3006	3006	A8K4I2	A8K4I2	A8K4I2	A8K4I2	AAN06700.1	AB451259	AB451385	AF531300	AK290947	BAF83636.1	BAG70073.1	BAG70199.1	BC002649	CAA40408.1	CAB011507	CCDS4577	CCDS4577.1	EAW55515.1	ENSG00000187837	ENSG00000187837	ENSG00000187837	ENSG00000187837	ENSP00000339566	ENSP00000339566	ENSP00000339566	ENST00000343677	ENST00000343677	ENST00000343677	H1 histone family, member 2	H1.2	H1.2	H1.2	H1.2	H12_HUMAN	H12_HUMAN	H12_HUMAN	H1C	H1C	H1F2	H1F2	H1F2
NDUFA4	9606.ENSP00000339720	https://smart.embl.de/smart/DDvec.cgi?smart=81:Pfam_B12D(11|78)+	Cytochrome c oxidase subunit NDUFA4; Cytochrome c oxidase (COX, complex IV) is the terminal component of the mitochondrial respiratory chain that catalyzes the reduction of oxygen to water. Required for complex IV maintenance	4697	4697	4697	4697	4697	A0A024R9Z0	A4D109	A4D109	A4D109	A4D109	AAB52726.1	AAF09253.1	AAI01795.1	AAI01797.1	AAI05296.1	AF201077	BC101794	BC101796	BC105295	CAG28546.1	CAG46517.1	CCDS5357	CCDS5357.1	CHEMBL2317	CI-9k	CI-9k	CI-9k	CI-9k	CI-MLRQ	CI-MLRQ	CR407618	CR541716	Complex I-MLRQ	Complex I-MLRQ	Complex I-MLRQ	Cytochrome c oxidase subunit NDUFA4	Cytochrome c oxidase subunit NDUFA4	Cytochrome c oxidase subunit NDUFA4	EAL24297.1	EAW93631.1	EAW93632.1	ENSG00000189043	ENSG00000189043	ENSG00000189043	ENSG00000189043	ENSP00000339720
ARHGEF10	9606.ENSP00000340297	https://smart.embl.de/smart/DDvec.cgi?smart=1344:RhoGEF(400|582)+	Rho guanine nucleotide exchange factor 10; May play a role in developmental myelination of peripheral nerves; Rho guanine nucleotide exchange factors	9639	9639	9639	9639	9639	AF009205	ARHGA_HUMAN	ARHGA_HUMAN	ARHGA_HUMAN	ARHGEF10	ARHGEF10	ARHGEF10	ARHGEF10	ARHGEF10	ARHGEF10	ARHGEF10	ARHGEF10-001	ARHGEF10-001	ARHGEF10-001	ARHGEF10-002	ARHGEF10-002	ARHGEF10-002	ARHGEF10-003	ARHGEF10-003	ARHGEF10-003	ARHGEF10-004	ARHGEF10-004	ARHGEF10-004	ARHGEF10-005	ARHGEF10-005	ARHGEF10-005	ARHGEF10-006	ARHGEF10-006	ARHGEF10-006	ARHGEF10-007	ARHGEF10-007	ARHGEF10-007	ARHGEF10-008	ARHGEF10-008	ARHGEF10-008	ARHGEF10-009	ARHGEF10-009	ARHGEF10-009	ARHGEF10-010	ARHGEF10-010	ARHGEF10-010
COL17A1	9606.ENSP00000340937	https://smart.embl.de/smart/DDvec.cgi?smart=1497:TRANS(467|489)+Pfam_Collagen(561|624)+Pfam_Collagen(749|809)+Pfam_Collagen(1434|1488)+	Collagen alpha-1(XVII) chain; May play a role in the integrity of hemidesmosome and the attachment of basal keratinocytes to the underlying basement membrane; Collagens	120327	1308	1308	1308	1308	1308	180 kDa bullous pemphigoid antigen 2	180 kDa bullous pemphigoid antigen 2	180 kDa bullous pemphigoid antigen 2	A2A2Y8	AAA35605.1	AAA51839.1	AAB51499.1	AAH04478.1	AL138761	BA16H23.2	BA16H23.2	BC004478	BP180	BP180	BP180	BP180	BP180	BP180	BP180	BP180	BPA-2	BPA-2	BPAG2	BPAG2	BPAG2	BPAG2	BPAG2	BPAG2	BPAG2	BPAG2	Bullous pemphigoid antigen 2	Bullous pemphigoid antigen 2	Bullous pemphigoid antigen 2	CAC00589.1	CAI12398.1	CCDS7554	CCDS7554.1	COHA1_HUMAN	COHA1_HUMAN	COHA1_HUMAN
SERPINB13	9606.ENSP00000341584	https://smart.embl.de/smart/DDvec.cgi?smart=391:SERPIN(13|391)+	Serpin B13; May play a role in the proliferation or differentiation of keratinocytes; Belongs to the serpin family. Ov-serpin subfamily	5275	5275	5275	5275	5275	A8K2Q8	A8K2Q8	A8K2Q8	A8K2Q8	AAD55765.1	AAF72879.1	AAI01822.1	AC090307	AF169949	AF169949	AF216854	AJ001696	AJ001697	AJ001698	AJ278717	AK290323	AK313486	BAF83012.1	BAG36269.1	BC101821	BC101821	C9JL93	CAA04935.2	CAA04936.2	CAA04937.1	CAC03569.1	CCDS11985	CCDS11985.1	CCDS77195	EAW63153.1	ENSG00000197641	ENSG00000197641	ENSG00000197641	ENSG00000197641	ENSP00000269489	ENSP00000269489	ENSP00000341584	ENSP00000341584	ENSP00000341584	ENSP00000388300	ENSP00000388300
PPP1CC	9606.ENSP00000341779	https://smart.embl.de/smart/DDvec.cgi?smart=337:PP2Ac(30|300)+	Serine/threonine-protein phosphatase PP1-gamma catalytic subunit; Protein phosphatase that associates with over 200 regulatory proteins to form highly specific holoenzymes which dephosphorylate hundreds of biological targets. Protein phosphatase 1 (PP1) is essential for cell division, and participates in the regulation of glycogen metabolism, muscle contractility and protein synthesis. Dephosphor…	1IT6	1IT6	1IT6	1IT6	1JK7	1JK7	1JK7	1JK7	1U32	1U32	1U32	1U32	2BCD	2BCD	2BCD	2BCD	2BDX	2BDX	2BDX	2BDX	3.1.3.16	3.1.3.16	4UT2	4UT2	4UT2	4UT3	4UT3	4UT3	5501	5501	5501	5501	5501	5INB	5INB	5INB	5J28	5J28	5J28	A0A024RBP2	AAA19823.1	AAH14073.1	AB030255	AK297882	B4DNE3	BAA82664.1
CCNYL1	9606.ENSP00000342344	https://smart.embl.de/smart/DDvec.cgi?smart=308:CYCLIN(142|227)+	Cyclin-Y-like protein 1; Cyclin Y like 1; Belongs to the cyclin family	151195	151195	AAH67253.1	AAY24056.1	AC096772	AK095479	AK097751	BAC05160.1	BC067253	C9IYB8	CCDS2377	CCDS2377.1	CCDS46503	CCDS46503.1	CCDS82564	CCNYL1	CCNYL1	CCNYL1	CCNYL1	CCNYL1	CCNYL1	CCNYL1	CCNYL1	CCNYL1-001	CCNYL1-001	CCNYL1-002	CCNYL1-002	CCNYL1-003	CCNYL1-003	CCNYL1-004	CCNYL1-004	CCNYL1-005	CCNYL1-005	CCNYL1-006	CCNYL1-006	CCNYL1-007	CCNYL1-007	Cyclin Y-like 1	Cyclin-Y-like protein 1	Cyclin-Y-like protein 1	Cyclins	EAW70420.1	ENSG00000163249	ENSG00000163249	ENSG00000163249	ENSG00000163249
TRIM29	9606.ENSP00000343129	https://smart.embl.de/smart/DDvec.cgi?smart=588:BBOX(220|260)+	Tripartite motif-containing protein 29; It is able to complement the radiosensitivity defect of an ataxia telangiectasia (AT) fibroblast cell line; Tripartite motif containing	23650	23650	23650	23650	23650	2CSV	2CSV	2CSV	2CSV	A0A024R3J1	AAA35762.1	AAG50167.1	AAG50168.1	AAH17352.1	AF230388	AF230388	AF230389	AK299472	AP001360	ATDC	ATDC	ATDC	ATDC	ATDC	ATDC	ATDC	ATDC	Ataxia telangiectasia group D-associated protein	Ataxia telangiectasia group D-associated protein	Ataxia telangiectasia group D-associated protein	B7Z5V8	BAH13044.1	BC017352	CCDS81637	CCDS8428	CCDS8428.1	E9PI31	E9PIQ2	E9PJ25	E9PJ94	E9PJD4	E9PLI4	E9PM74	E9PPX1	E9PRL4	EAW67497.1
SERPINB4	9606.ENSP00000343445	https://smart.embl.de/smart/DDvec.cgi?smart=390:SERPIN(13|390)+	Serpin B4; May act as a protease inhibitor to modulate the host immune response against tumor cells; Serpin peptidase inhibitors	6318	6318	6318	6318	6318	A8K847	A8K847	A8K847	A8K847	AAA92602.1	AAA97553.1	AAH17401.1	AB035089	AB046400	AK292212	BAB21525.1	BAB40773.1	BAF84901.1	BC017401	C9JZ65	CAA61420.1	CCDS11986	CCDS11986.1	EAW63154.1	ENSG00000206073	ENSG00000206073	ENSG00000206073	ENSG00000206073	ENSP00000343445	ENSP00000343445	ENSP00000343445	ENSP00000348795	ENSP00000398645	ENSP00000398645	ENSP00000399796	ENST00000341074	ENST00000341074	ENST00000341074	ENST00000356424	ENST00000413673	ENST00000413673	ENST00000436264	ENST00000498496	HGNC:10570	Hs.123035	I04.008
RAPGEF5	9606.ENSP00000343656	https://smart.embl.de/smart/DDvec.cgi?smart=730:SIGNAL(1|17)+RasGEFN(217|351)+RasGEF(491|730)+	Rap guanine nucleotide exchange factor 5; Guanine nucleotide exchange factor (GEF) for RAP1A, RAP2A and MRAS/M-Ras-GTP. Its association with MRAS inhibits Rap1 activation	1WGY	1WGY	1WGY	1WGY	9771	9771	9771	9771	9771	A4D140	A4D140	A4D140	A4D140	A8MQ07	AAH39203.1	AC005079	AL833195	BAA13406.2	BC039203	C9JBS6	C9JHM4	CAI46177.1	CCDS55093	CCDS55093.1	D87467	D87467	DKFZP667A016	E9PGY3	EAL24270.1	ENSG00000136237	ENSG00000136237	ENSG00000136237	ENSG00000136237	ENSP00000258735	ENSP00000330025	ENSP00000343656	ENSP00000343656	ENSP00000343656	ENSP00000371443	ENSP00000373861	ENSP00000384044	ENSP00000384044	ENSP00000384870	ENSP00000395729	ENSP00000395729	ENSP00000403956
MRRF	9606.ENSP00000343867	https://smart.embl.de/smart/DDvec.cgi?smart=262:Pfam_RRF(99|261)+	Ribosome-recycling factor, mitochondrial; Responsible for the release of ribosomes from messenger RNA at the termination of protein biosynthesis. May increase the efficiency of translation by recycling ribosomes from one round of translation to another (By similarity)	92399	92399	92399	92399	92399	A0A024R850	A0A024R855	A8K6D8	A8K6D8	A8K6D8	A8K6D8	A8K6Z4	A8K6Z4	A8K6Z4	A8K6Z4	AA115320	AAH13049.1	AAH53604.1	AK291603	AK291809	AK292790	AK298046	AK300718	AK316266	B7Z4X5	B7Z4X5	B7Z4X5	B7Z4X5	B7Z6P7	B7Z6P7	B7Z6P7	B7Z6P7	BAF84292.1	BAF84498.1	BAF85479.1	BAH12711.1	BAH13333.1	BAH14637.1	BC013049	BC053604	CAI14707.1	CAI14708.1	CAI14711.1	CAI14712.1	CAI14713.1	CCDS48013
FCF1	9606.ENSP00000344393	https://smart.embl.de/smart/DDvec.cgi?smart=198:PINc(67|166)+	rRNA-processing protein FCF1 homolog; Essential protein involved in pre-rRNA processing and 40S ribosomal subunit assembly	51077	51077	51077	51077	51077	AAD27744.1	AAH80600.1	AF132969	AF132969	AK290666	BAF83355.1	BC080600	BX248271	BX647810	Bka	Bka	Bka	C14orf111	C14orf111	C14orf111	C14orf111	C14orf111	C14orf111	C14orf111	CAD62599.1	CAJ18322.1	CCDS81827	CCDS9832	CCDS9832.1	CGI-35	CGI-35	CGI-35	CGI-35	CGI-35	CGI-35	DKFZP686O2396	EAW81187.1	EAW81189.1	EAW81190.1	EAW81191.1	EAW81193.1	ENSG00000119616	ENSG00000119616	ENSG00000119616	ENSG00000119616	ENSP00000238591
DPY19L3	9606.ENSP00000344937	https://smart.embl.de/smart/DDvec.cgi?smart=716:Pfam_Dpy19(55|712)+	Probable C-mannosyltransferase DPY19L3; Probable C-mannosyltransferase that mediates C- mannosylation of tryptophan residues on target proteins; Belongs to the dpy-19 family	147991	147991	147991	147991	147991	AAH29162.1	AAI31726.1	AC005382	AC005621	AK126264	AK126757	AK129497	BAC85166.1	BAC86508.1	BAC86676.1	BC029162	BC131725	CAH18293.1	CCDS12422	CCDS12422.1	CR749459	D19L3_HUMAN	D19L3_HUMAN	D19L3_HUMAN	DPY19L3	DPY19L3	DPY19L3	DPY19L3	DPY19L3	DPY19L3	DPY19L3	DPY19L3	DPY19L3	DPY19L3	DPY19L3-001	DPY19L3-001	DPY19L3-002	DPY19L3-002	DPY19L3-003	DPY19L3-003	DPY19L3-004	DPY19L3-004	DPY19L3-006	DPY19L3-006	DPY19L3-007	DPY19L3-007
TPM4	9606.ENSP00000345230	https://smart.embl.de/smart/DDvec.cgi?smart=284:Pfam_Tropomyosin_1(7|153)+	Tropomyosin alpha-4 chain; Tropomyosin 4; Tropomyosins	7171	7171	AAA36774.1	AAH02827.1	AAH37576.1	AAH67225.1	AAV38440.1	AC008894	ACI45997.1	AK023385	AK301285	AK315076	B4DVY2	BAB14554.1	BAG37545.1	BAG62844.1	BC002827	BC037576	BC067225	BT019634	CAA28888.1	CAB004685	CCDS12338	CCDS12338.1	CCDS46007	CCDS46007.1	EAW84521.1	EAW84523.1	ENSG00000167460	ENSG00000167460	ENSG00000167460	ENSG00000167460	ENSP00000300933	ENSP00000300933	ENSP00000314900	ENSP00000345230	ENSP00000345230	ENSP00000345230	ENSP00000384985	ENSP00000439135	ENSP00000466106	ENSP00000466158	ENSP00000466654	ENSP00000466654	ENSP00000467087	ENSP00000467087
PLSCR1	9606.ENSP00000345494	https://smart.embl.de/smart/DDvec.cgi?smart=318:Pfam_Scramblase(86|307)+	Phospholipid scramblase 1; May mediate accelerated ATP-independent bidirectional transbilayer migration of phospholipids upon binding calcium ions that results in a loss of phospholipid asymmetry in the plasma membrane. May play a central role in the initiation of fibrin clot formation, in the activation of mast cells and in the recognition of apoptotic and injured cells by the reticuloendothelia…	1Y2A	1Y2A	1Y2A	1Y2A	5359	5359	5359	5359	5359	AAC99413.1	AAF80593.1	AAH21100.1	AAH32718.1	AB006746	AC116544	AF098642	AF098642	AF224492	AK300181	AK313377	B2R8H8	B2R8H8	B2R8H8	B2R8H8	B4DTE8	B4DTE8	B4DTE8	B4DTE8	BAA32568.1	BAG36175.1	BAG61960.1	BC021100	BC032718	C9J0H3	C9J7K9	C9J9P4	C9JE06	C9JSI9	CCDS3135	CCDS3135.1	Ca(2+)-dependent phospholipid scramblase 1	Ca(2+)-dependent phospholipid scramblase 1	Ca(2+)-dependent phospholipid scramblase 1	EAW78926.1	EAW78929.1	ENSG00000188313
NDUFV3	9606.ENSP00000346196	https://smart.embl.de/smart/DDvec.cgi?smart=473:Pfam_NDUFV3(432|466)+	NADH dehydrogenase [ubiquinone] flavoprotein 3, mitochondrial; Accessory subunit of the mitochondrial membrane respiratory chain NADH dehydrogenase (Complex I), that is believed not to be involved in catalysis. Complex I functions in the transfer of electrons from NADH to the respiratory chain. The immediate electron acceptor for the enzyme is believed to be ubiquinone. May be the terminally asse…	1.6.5.3	4731	4731	4731	4731	4731	5XTB	5XTB	5XTB	5XTD	5XTD	5XTD	5XTH	5XTH	5XTH	5XTI	5XTI	5XTI	A8K0M1	A8K0M1	A8K0M1	A8K0M1	AAH21217.2	AAH33766.1	AAH54016.1	AB038163	AK289586	BAB13732.1	BAF82275.1	BC021217	BC033766	BC054016	CAB034142	CAB56704.1	CAG46971.1	CAG46987.1	CCDS33572	CCDS33572.1	CCDS33573	CCDS33573.1	CI-10k	CI-10k	CI-10k	CI-10k	CI-9KD	CI-9KD
WDR91	9606.ENSP00000346466	https://smart.embl.de/smart/DDvec.cgi?smart=747:COIL(179|215)+WD40(392|436)+WD40(441|479)+WD40(551|590)+WD40(593|632)+WD40(700|741)+	WD repeat-containing protein 91; Functions as a negative regulator of the PI3 kinase/PI3K activity associated with endosomal membranes via BECN1, a core subunit of the PI3K complex. By modifying the phosphatidylinositol 3-phosphate/PtdInsP3 content of endosomal membranes may regulate endosome fusion, recycling, sorting and early to late endosome transport. It is for instance, required for the del…	29062	29062	29062	29062	29062	A4D1P6	A4D1P6	A4D1P6	A4D1P6	A4D1P6	A6NK54	A6NK54	A6NK54	A6NK54	AAF29021.1	AAH09939.2	AAH17246.1	AAH63394.1	AC009542	AC083862	AF161534	AF161534	AK001606	AK022935	AL136940	BAA91785.1	BAB14316.1	BC009939	BC017246	BC063394	BX640957	C9J1X0	C9JMI4	C9JMI4	C9JMI4	C9JMI4	CAB66874.2	CAE45977.1	CAG38592.1	CCDS34758	CCDS34758.1	CR533561	EAL24062.1	ENSG00000105875	ENSG00000105875	ENSG00000105875
STYX	9606.ENSP00000346599	https://smart.embl.de/smart/DDvec.cgi?smart=223:DSPc(28|173)+	Serine/threonine/tyrosine-interacting protein; Catalytically inactive phosphatase. Acts as a nuclear anchor for MAPK1/MAPK3 (ERK1/ERK2). Modulates cell-fate decisions and cell migration by spatiotemporal regulation of MAPK1/MAPK3 (ERK1/ERK2). Seems to play a role in spermiogenesis (By similarity); Belongs to the protein-tyrosine phosphatase family. Non-receptor class subfamily	2R0B	2R0B	2R0B	2R0B	6815	6815	6815	6815	6815	A0A024R641	AAB47561.1	AAH20265.1	AAI46996.1	AAI46999.1	AK098195	Atypical dual specificity phosphatases	B9EJG0	B9EJG0	B9EJG0	B9EJG0	BAC05259.1	BC020265	BC146995	BC146998	CCDS9711	CCDS9711.1	EAW65641.1	EAW65644.1	EAW80612.1	EAW80613.1	ENSG00000198252	ENSG00000198252	ENSG00000198252	ENSG00000198252	ENSP00000346599	ENSP00000346599	ENSP00000346599	ENSP00000347580	ENSP00000353848	ENSP00000403214	ENSP00000403214	ENST00000354586	ENST00000354586	ENST00000354586	ENST00000355412	ENST00000360633
FN1	9606.ENSP00000346839	https://smart.embl.de/smart/DDvec.cgi?smart=2477:SIGNAL(1|26)+FN1(52|92)+FN1(97|140)+FN1(141|184)+FN1(186|230)+FN1(231|275)+FN1(308|347)+FN2(353|401)+FN2(413|461)+FN1(470|513)+FN1(518|560)+FN1(561|604)+FN3(608|690)+FN3(720|799)+FN3(811|889)+FN3(907|986)+FN3(997|1075)+FN3(1087|1161)+FN3(1174|1256)+FN3(1265|1347)+FN3(1358|1438)+FN3(1449|1528)+FN3(1539|1618)+FN3(1633|1712)+FN3(1723|1802)+FN3(1813|18…	Fibronectin type III domain containing; Endogenous ligands	1e+88	1E8B	1FBR	1FNA	1FNF	1FNH	1J8K	1O9A	1OWW	1Q38	1QGB	1QO6	1TTF	1TTG	2335	2335	2CG6	2CG7	2CK2	2CKU	2EC3	2FN2	2FNB	2GEE	2H41	2H45	2HA1	2OCF	2RKY	2RKZ	2RL0	3CAL	3EJH	3GXE	3M7P	3MQL	3R8Q	3T1W	3ZRZ	4JE4	4JEG	4MMX	4MMY	4MMZ	A6YID2	A6YID3
ZNF512	9606.ENSP00000347648	https://smart.embl.de/smart/DDvec.cgi?smart=567:ZnF_C2H2(197|220)+ZnF_C2H2(287|310)+ZnF_C2H2(406|428)+ZnF_C2H2(440|463)+	Zinc finger protein 512; May be involved in transcriptional regulation; Zinc fingers C2H2-type	2CTD	2CTD	2CTD	2CTD	84450	84450	84450	84450	84450	AAH43221.1	AAH93041.1	AAX93199.1	AB058708	AK057028	AK293771	AK294055	AK299818	AK316299	AL833748	AL833748	B4DES6	B4DSM5	B4DSM5	B4DSM5	B4DSM5	BAB47434.1	BAB71348.1	BAG57187.1	BAG61687.1	BAH11661.1	BAH14670.1	BC043221	BC093041	CAH56258.1	CCDS1758	CCDS1758.1	CCDS59428	CCDS59428.1	CCDS59429	CCDS59429.1	DKFZP666L156	EAX00562.1	EAX00563.1	EAX00564.1	EAX00565.1	ENSG00000243943
ZNF140	9606.ENSP00000347755	https://smart.embl.de/smart/DDvec.cgi?smart=457:KRAB(6|66)+ZnF_C2H2(161|183)+ZnF_C2H2(189|211)+ZnF_C2H2(217|239)+ZnF_C2H2(245|267)+ZnF_C2H2(273|295)+ZnF_C2H2(301|323)+ZnF_C2H2(329|351)+ZnF_C2H2(357|379)+ZnF_C2H2(385|407)+ZnF_C2H2(413|435)+	Zinc finger protein 140; May be involved in transcriptional regulation as a repressor; Belongs to the krueppel C2H2-type zinc-finger protein family	7699	7699	7699	7699	7699	AAC50262.1	AAH22291.1	AAH40561.1	AK122741	AK296572	AK303240	B4DKI0	BAG53698.1	BAG59192.1	BAG64326.1	BC022291	BC040561	CCDS73550	CCDS73550.1	CCDS9282	CCDS9282.1	D3DXJ3	D3DXJ3	D3DXJ3	D3DXJ3	EAW54795.1	EAW54797.1	EAW54798.1	ENSG00000196387	ENSG00000196387	ENSG00000196387	ENSG00000196387	ENSP00000346790	ENSP00000347755	ENSP00000347755	ENSP00000347755	ENSP00000375895	ENSP00000375895	ENSP00000389566	ENSP00000389566	ENSP00000396336	ENSP00000415016	ENSP00000415016	ENSP00000415499	ENSP00000415499	ENSP00000437913
PLEKHA7	9606.ENSP00000347883	https://smart.embl.de/smart/DDvec.cgi?smart=1121:WW(10|42)+WW(55|87)+PH(165|284)+COIL(700|739)+COIL(760|801)+COIL(1067|1094)+	Pleckstrin homology domain-containing family A member 7; Required for zonula adherens biogenesis and maintenance. Acts via its interaction with KIAA1543/Nezha, which anchors microtubules at their minus-ends to zonula adherens, leading to the recruitment of KIFC3 kinesin to the junctional site; Pleckstrin homology domain containing	144100	144100	144100	144100	144100	AAH33239.1	AAH71599.1	AC026639	AC127033	AC131064	AK296371	AK301465	B4DK33	B4DK33	B4DK33	B4DK33	B4DWC3	B4DWC3	B4DWC3	B4DWC3	BAG59045.1	BAG62985.1	BC033239	BC033239	BC071599	CCDS31434	CCDS31434.1	DKFZp686M22243	DKFZp686M22243	E9PIK1	E9PKC0	E9PL74	E9PN45	ENSG00000166689	ENSG00000166689	ENSG00000166689	ENSG00000166689	ENSP00000299895	ENSP00000330300	ENSP00000332024	ENSP00000347883	ENSP00000347883	ENSP00000347883	ENSP00000416895	ENSP00000431455	ENSP00000431455
SH3PXD2A	9606.ENSP00000348215	https://smart.embl.de/smart/DDvec.cgi?smart=1105:PX(3|124)+SH3(169|224)+SH3(241|296)+SH3(423|478)+SH3(815|870)+COIL(889|916)+SH3(1047|1105)+	SH3 and PX domain-containing protein 2A; Adapter protein involved in invadopodia and podosome formation, extracellular matrix degradation and invasiveness of some cancer cells. Binds matrix metalloproteinases (ADAMs), NADPH oxidases (NOXs) and phosphoinositides. Acts as an organizer protein that allows NOX1- or NOX3-dependent reactive oxygen species (ROS) generation and ROS localization. In assoc…	2DNU	2DNU	2DNU	2DNU	2EGA	2EGA	2EGA	2EGA	2EGC	2EGC	2EGC	2EGC	2EKH	2EKH	2EKH	2EKH	9644	9644	9644	9644	9644	AB007878	AB007878	AL121929	AL133355	Adapter protein TKS5	Adapter protein TKS5	Adapter protein TKS5	BAA24848.2	CAI13961.1	CAI13962.1	CAI13963.1	CAI15351.1	CAI15352.1	CCDS31278	CCDS31278.1	D3DR98	D3DR98	D3DR98	D3DR98	EAW49623.1	EAW49624.1	ENSG00000107957	ENSG00000107957	ENSG00000107957	ENSG00000107957
TMEM259	9606.ENSP00000349087	https://smart.embl.de/smart/DDvec.cgi?smart=620:Pfam_Membralin(35|402)+TRANS(427|449)+	Membralin; May have a role in the ERAD pathway required for clearance of misfolded proteins in the endoplasmic reticulum (ER). Promotes survival of motor neurons, probably by protecting against ER stress; Belongs to the membralin family	91304	91304	91304	91304	91304	AAC12681.1	AAH08957.1	AAY27747.1	AK090400	ASBABP1	ASBABP1	ASBABP1	ASBABP1	BAC03381.1	BC008957	BC008957	C19orf6	C19orf6	C19orf6	C19orf6	C19orf6	C19orf6	C19orf6	C19orf6	CCDS12052	CCDS12052.1	CCDS32862	CCDS32862.1	DQ005958	ENSG00000182087	ENSG00000182087	ENSG00000182087	ENSG00000182087	ENSP00000234393	ENSP00000300948	ENSP00000331423	ENSP00000331423	ENSP00000337752	ENSP00000349087	ENSP00000349087	ENSP00000349087	ENSP00000467728	ENSP00000475219	ENSP00000475354	ENSP00000475354	ENSP00000475672
EDRF1	9606.ENSP00000349244	http://smart.embl.de/smart/DDt.cgi?smart=1238:	Erythroid differentiation-related factor 1; Transcription factor involved in erythroid differentiation. Involved in transcriptional activation of the globin gene	26098	26098	26098	26098	26098	AAH26172.1	AAI05930.1	AAI07480.1	AK025270	AK314958	AL050102	AL050102	AL158835	B2RC65	B2RC65	B2RC65	B2RC65	BAB15100.1	BAG37462.1	BC026172	BC105929	BC107479	C10orf137	C10orf137	C10orf137	C10orf137	C10orf137	C10orf137	C10orf137	C10orf137	C10orf137	C10orf137-001	C10orf137-002	C10orf137-003	C10orf137-004	C10orf137-005	C10orf137-006	C10orf137-007	C10orf137-008	C10orf137-009	C10orf137-010	C10orf137-011	C10orf137-012	C10orf137-013	CAB43273.1	CAH73214.1
NHEJ1	9606.ENSP00000349313	https://smart.embl.de/smart/DDvec.cgi?smart=299:Pfam_XLF(12|182)+	Non-homologous end-joining factor 1; DNA repair protein involved in DNA nonhomologous end joining (NHEJ) required for double-strand break (DSB) repair and V(D)J recombination. May serve as a bridge between XRCC4 and the other NHEJ factors located at DNA ends, or may participate in reconfiguration of the end bound NHEJ factors to allow XRCC4 access to the DNA termini. It may act in concert with XR…	2QM4	2QM4	2QM4	2QM4	2R9A	2R9A	2R9A	2R9A	3Q4F	3Q4F	3Q4F	3RWR	3RWR	3RWR	3SR2	3SR2	3SR2	3W03	3W03	3W03	79840	79840	79840	79840	79840	AAH08210.2	AAH12732.1	AAH30986.1	AAX88921.1	AJ972687	AJ972687	AK022672	B8ZZA4	B8ZZA4	B8ZZA4	B8ZZA4	BAB14168.1	BC008210	BC012732	BC030986	C9JWV4	CAB012334	CAG33572.1	CAI99410.1	CCDS2432	CCDS2432.1
GM2A	9606.ENSP00000349687	https://smart.embl.de/smart/DDvec.cgi?smart=193:SIGNAL(1|23)+ML(36|188)+	Ganglioside GM2 activator; The large binding pocket can accommodate several single chain phospholipids and fatty acids, GM2A also exhibits some calcium-independent phospholipase activity (By similarity). Binds gangliosides and stimulates ganglioside GM2 degradation. It stimulates only the breakdown of ganglioside GM2 and glycolipid GA2 by beta-hexosaminidase A. It extracts single GM2 molecules fr…	1G13	1G13	1G13	1G13	1PU5	1PU5	1PU5	1PU5	1PUB	1PUB	1PUB	1PUB	1TJJ	1TJJ	1TJJ	1TJJ	2760	2760	2760	2760	2760	2AF9	2AF9	2AF9	2AF9	2AG2	2AG2	2AG2	2AG2	2AG4	2AG4	2AG4	2AG4	2AG9	2AG9	2AG9	2AG9	AAA35907.1	AAA52767.1	AAD25741.1	AAH09273.1	AC008385	AC011342	AF124717	AF124718	AF124719
ANKRD20A4	9606.ENSP00000349891	https://smart.embl.de/smart/DDvec.cgi?smart=823:ANK(66|95)+ANK(99|128)+ANK(132|161)+ANK(165|194)+ANK(198|227)+ANK(231|260)+COIL(440|480)+Pfam_CCDC144C(514|806)+	Ankyrin repeat domain-containing protein 20A4; Ankyrin repeat domain 20 family member A4	728747	728747	728747	728747	728747	A20A4_HUMAN	A20A4_HUMAN	A20A4_HUMAN	ANKRD20A4	ANKRD20A4	ANKRD20A4	ANKRD20A4	ANKRD20A4	ANKRD20A4	ANKRD20A4	ANKRD20A4	ANKRD20A4	ANKRD20A4	ANKRD20A4-001	ANKRD20A4-001	ANKRD20A4-002	ANKRD20A4-002	ANKRD20A4-201	Ankyrin repeat domain 20 family, member A4	Ankyrin repeat domain containing	Ankyrin repeat domain-containing protein 20A4	Ankyrin repeat domain-containing protein 20A4	Ankyrin repeat domain-containing protein 20A4	CAI95383.1	CCDS43828	CCDS43828.1	CR769776	ENSG00000172014	ENSG00000172014	ENSG00000172014	ENSG00000172014	ENSP00000295197	ENSP00000299450	ENSP00000302288	ENSP00000307646	ENSP00000323759	ENSP00000328517	ENSP00000329363	ENSP00000333389	ENSP00000340206	ENSP00000341415
ATP2B4	9606.ENSP00000350310	https://smart.embl.de/smart/DDvec.cgi?smart=1205:Cation_ATPase_N(45|121)+TRANS(146|168)+Pfam_E1-E2_ATPase(185|301)+Pfam_E1-E2_ATPase(335|443)+Pfam_Cation_ATPase(508|604)+Pfam_Hydrolase_3(755|830)+Pfam_Cation_ATPase_C(867|1049)+Pfam_ATP_Ca_trans_C(1089|1135)+	Plasma membrane calcium-transporting ATPase 4; Calcium/calmodulin-regulated and magnesium-dependent enzyme that catalyzes the hydrolysis of ATP coupled with the transport of calcium out of the cell. By regulating sperm cell calcium homeostasis, may play a role in sperm motility (By similarity); Belongs to the cation transport ATPase (P-type) (TC 3.A.3) family. Type IIB subfamily	1CFF	1CFF	1CFF	1CFF	2KNE	2KNE	2KNE	3.6.3.8	3.6.3.8	493	493	493	493	493	A0A024R968	A1X4Q2	AAA36455.1	AAA50819.1	AAB17577.1	AAB17578.1	AAB17579.1	AAB17580.1	AAI40775.1	ABG24245.1	AC114402	AL513343	AT2B4_HUMAN	AT2B4_HUMAN	AT2B4_HUMAN	ATP2B2	ATP2B2	ATP2B2	ATP2B2	ATP2B2	ATP2B2	ATP2B2	ATP2B4	ATP2B4	ATP2B4	ATP2B4	ATP2B4	ATP2B4	ATP2B4	ATP2B4	ATP2B4	ATP2B4
PHF8	9606.ENSP00000350676	https://smart.embl.de/smart/DDvec.cgi?smart=1060:PHD(43|90)+JmjC(231|387)+	Histone lysine demethylase PHF8; Histone lysine demethylase with selectivity for the di- and monomethyl states that plays a key role cell cycle progression, rDNA transcription and brain development. Demethylates mono- and dimethylated histone H3 'Lys-9' residue (H3K9Me1 and H3K9Me2), dimethylated H3 'Lys-27' (H3K27Me2) and monomethylated histone H4 'Lys-20' residue (H4K20Me1). Acts as a transcrip…	1.14.11.27	23133	23133	23133	23133	23133	2WWU	2WWU	2WWU	2WWU	3K3N	3K3N	3K3N	3K3N	3K3O	3K3O	3K3O	3K3O	3KV4	3KV4	3KV4	3KV4	4DO0	4DO0	4DO0	4DO0	AAH53861.1	AB029034	AB029034	AK021696	AK022788	AK304272	AL589872	AL732374	B0QZE1	B0QZZ2	B0QZZ3	B0QZZ4	B3KMV4	B3KMV4	B3KMV4	B3KMV4	B7Z911	B7Z911	B7Z911	B7Z911
TPM1	9606.ENSP00000351022	https://smart.embl.de/smart/DDvec.cgi?smart=284:Pfam_Tropomyosin(48|284)+	Tropomyosin alpha-1 chain; Tropomyosin 1; Tropomyosins	7168	7168	A0A024R5W6	AAA16888.1	AAA36771.1	AAA61225.1	AAA61226.1	AAA61227.1	AAH07433.1	AAH50473.1	AAH53545.1	AAT68294.1	AAT68295.1	AB209041	AC079328	ADL14500.1	ADL14501.1	ADL14502.1	ADL14503.1	ADL14504.1	ADL14505.1	ADL14506.1	AK131384	AK298625	AK299387	AL050179	AY640414	AY640415	B7Z596	B7Z5T7	BAD18535.1	BAH12832.1	BAH13023.1	BC007433	BC050473	BC053545	C15orf13	C15orf13	C15orf13	C15orf13	C15orf13	CAA30930.1	CAB017698	CAB43309.2	CCDS10181	CCDS10181.1
TXNDC15	9606.ENSP00000351157	https://smart.embl.de/smart/DDvec.cgi?smart=360:SIGNAL(1|32)+Pfam_Thioredoxin(192|294)+TRANS(324|342)+	Thioredoxin domain containing 15	2310047H23Rik	2310047H23Rik	79770	79770	79770	79770	79770	AAH01615.1	AAH32568.1	AAQ89012.1	AK026278	AK026278	AK056512	AK299578	AY358649	B4DS52	BAB15427.1	BAB71199.1	BAG61514.1	BC001615	BC032568	BUG	C5orf14	C5orf14	C5orf14	C5orf14	C5orf14	C5orf14	C5orf14	C5orf14	CCDS4180	CCDS4180.1	D3DQA9	D3DQA9	D3DQA9	D3DQA9	D6R962	D6RAV9	D6RB48	D6RBD9	EAW62231.1	EAW62233.1	ENSG00000113621	ENSG00000113621	ENSG00000113621	ENSG00000113621
PSMB10	9606.ENSP00000351314	https://smart.embl.de/smart/DDvec.cgi?smart=273:Pfam_Proteasome(36|217)+Pfam_Pr_beta_C(231|267)+	Proteasome subunit beta type-10; The proteasome is a multicatalytic proteinase complex which is characterized by its ability to cleave peptides with Arg, Phe, Tyr, Leu, and Glu adjacent to the leaving group at neutral or slightly basic pH. The proteasome has an ATP-dependent proteolytic activity. This subunit is involved in antigen processing to generate class I binding peptides; Belongs to the p…	3.4.25.1	5699	5699	5699	5699	5699	AAH17198.1	AAH52369.1	AAV38528.1	AAV38529.1	AK312208	B2R5J4	B2R5J4	B2R5J4	B2R5J4	BAG35141.1	BC017198	BC052369	BT019723	BT019724	CAA50709.1	CAA73982.1	CCDS10853	CCDS10853.1	EAW83187.1	EC 3.4.25.1	ENSG00000205220	ENSG00000205220	ENSG00000205220	ENSG00000205220	ENSP00000351314	ENSP00000351314	ENSP00000351314	ENSP00000395577	ENSP00000463811	ENST00000358514	ENST00000358514	ENST00000358514	ENST00000435933	ENST00000570304	ENST00000570985	ENST00000574576	ENST00000575556	HGNC:9538	HPA030225	J3QQN1
OR5AC2	9606.ENSP00000351466	https://smart.embl.de/smart/DDvec.cgi?smart=309:Pfam_7tm_1(43|292)+	Olfactory receptor 5AC2; Odorant receptor; Olfactory receptors, family 5	81050	81050	81050	81050	81050	AAF40348.1	AC133439	AF179759	AF179759	CCDS33796	CCDS33796.1	ENSG00000196578	ENSG00000196578	ENSG00000196578	ENSG00000196578	ENSP00000351466	ENSP00000351466	ENSP00000351466	ENSP00000377746	ENST00000358642	ENST00000358642	ENST00000358642	ENST00000394195	HGNC:15431	HSA1	HSA1	HSA1	HSA1	HSA1	HSA1	HSA1	Hs.554715	NM_054106	NM_054106	NM_054106.1	NP_473447	NP_473447	NP_473447.1	NP_473447.1	NP_473447.1	NP_473447.1	NX_Q9NZP5	NX_Q9NZP5	NX_Q9NZP5	O5AC2_HUMAN	O5AC2_HUMAN
MICAL1	9606.ENSP00000351664	https://smart.embl.de/smart/DDvec.cgi?smart=1067:Pfam_FAD_binding_3(84|141)+CH(510|607)+LIM(696|750)+DUF3585(925|1061)+	[F-actin]-monooxygenase MICAL1; Monooxygenase that promotes depolymerization of F-actin by mediating oxidation of specific methionine residues on actin to form methionine-sulfoxide, resulting in actin filament disassembly and preventing repolymerization (By similarity). In the absence of actin, it also functions as a NADPH oxidase producing H(2)O(2). Acts as a cytoskeletal regulator that connects…	1.14.13.225	1WYL	1WYL	1WYL	1WYL	2CO8	2CO8	2CO8	2CO8	2DK9	2DK9	2DK9	2DK9	5LE0	5LE0	5LE0	5LPN	5LPN	5LPN	64780	64780	64780	64780	64780	AAH09972.2	AAH42144.1	AAH52983.1	AB048948	AB048948	AK021999	AK024500	AK025392	AK296284	AL122098	B7Z3R5	B7Z3R5	B7Z3R5	B7Z3R5	BAB13949.1	BAB15124.1	BAB15790.1	BAB86289.1	BAH12301.1	BC009972	BC042144	BC052983
MPZL1	9606.ENSP00000352513	https://smart.embl.de/smart/DDvec.cgi?smart=269:SIGNAL(1|37)+IGv(53|137)+TRANS(169|191)+	Myelin protein zero-like protein 1; Cell surface receptor, which is involved in signal transduction processes. Recruits PTPN11/SHP-2 to the cell membrane and is a putative substrate of PTPN11/SHP-2. Is a major receptor for concanavalin-A (ConA) and is involved in cellular signaling induced by ConA, which probably includes Src family tyrosine- protein kinases. Isoform 3 seems to have a dominant ne…	9019	9019	9019	9019	9019	A0A024R8Y3	A8K5D4	AAC72231.1	AAD55346.1	AAD55347.1	AAF00083.1	AAF00084.1	AAF63499.1	AAH07881.1	AAO14645.1	AAO14646.1	AAO14647.1	AAQ89378.1	AF087020	AF087020	AF092424	AF092425	AF095726	AF095727	AF239756	AF478447	AF478448	AK291249	AK297112	AK315546	AL035302	AY359019	B2REB9	B2REB9	B2REB9	B2REB9	B2REC0	B2REC0	B2REC0	B2REC0	BAF83938.1	BAG37924.1	BAH12501.1	BC007881	CAA22907.1	CAC36033.2
ELF3	9606.ENSP00000352673	https://smart.embl.de/smart/DDvec.cgi?smart=371:SAM_PNT(48|132)+AT_hook(244|256)+ETS(272|359)+	ETS-related transcription factor Elf-3; Transcriptional activator that binds and transactivates ETS sequences containing the consensus nucleotide core sequence GGA[AT]. Acts synergistically with POU2F3 to transactivate the SPRR2A promoter and with RUNX1 to transactivate the ANGPT1 promoter. Also transactivates collagenase, CCL20, CLND7, FLG, KRT8, NOS2, PTGS2, SPRR2B, TGFBR2 and TGM3 promoters. R…	1999	1999	1999	1999	1999	2E8P	2E8P	2E8P	2E8P	A0A024R974	AAB58075.1	AAB65823.1	AAB65824.1	AAB67238.1	AAB96586.1	AAC51884.1	AAD45237.1	AAH03569.1	AAM70481.1	AF016295	AF016295	AF017307	AF110184	AF517841	AK312273	AL691482	B2R5Q6	B2R5Q6	B2R5Q6	B2R5Q6	BAG35203.1	BC003569	BN000001	BX537368	CAD29859.1	CAD97611.1	CAG33387.1	CAI14961.1	CCDS1419	CCDS1419.1	CHEMBL2111426	CR457106	E74 like ETS transcription factor 3	E74 like ETS transcription factor 3	E74-like factor 3	E74-like factor 3
MAP4	9606.ENSP00000353375	https://smart.embl.de/smart/DDvec.cgi?smart=1152:Pfam_Tubulin-binding(928|953)+Pfam_Tubulin-binding(992|1022)+Pfam_Tubulin-binding(1023|1053)+Pfam_Tubulin-binding(1054|1085)+	Microtubule-associated protein 4; Non-neuronal microtubule-associated protein. Promotes microtubule assembly	4134	4134	4134	4134	4134	AAA59553.1	AAA67361.1	AAH08715.1	AAH12794.1	AAH15149.1	AAH48200.1	AAH51843.1	AB209377	AC124916	AC139667	AK054696	AK125245	AK299854	B4DSQ1	B5MEG9	BAB70795.1	BAC86099.1	BAD92614.1	BAG61713.1	BC008715	BC012794	BC015149	BC048200	BC051843	CAH18346.1	CCDS33750	CCDS33750.1	CCDS46818	CCDS46818.1	CCDS46821	CCDS46821.1	CR749544	E7EVA0	E9PBW2	E9PGM5	EAW64839.1	ENSG00000047849	ENSG00000047849	ENSG00000047849	ENSG00000047849	ENSP00000264724
CUX1	9606.ENSP00000353401	https://smart.embl.de/smart/DDvec.cgi?smart=1516:COIL(16|45)+COIL(110|364)+CUT(554|640)+CUT(946|1034)+CUT(1129|1215)+HOX(1255|1317)+	Homeobox protein cut-like 1; Probably has a broad role in mammalian development as a repressor of developmentally regulated gene expression. May act by preventing binding of positively-activing CCAAT factors to promoters. Component of nf-munr repressor; binds to the matrix attachment regions (MARs) (5' and 3') of the immunoglobulin heavy chain enhancer. Represses T-cell receptor (TCR) beta enhanc…	1523	1523	1523	1523	1523	AAA35654.1	AAC78778.1	AAH25422.1	AAH66592.1	AAP22331.1	AAS07388.1	AAS07406.1	AAS07410.1	AAS07523.1	AC005072	AC005086	AC005088	AC005096	AC005103	AC092788	AF047825	AK122726	AK125076	AK125097	AK222832	AK303151	B3KV79	B3KV79	B3KV79	B3KV79	B3KWH3	B3KWH8	B4DZZ2	BAD96552.1	BAG53691.1	BAG54135.1	BAG54140.1	BAG64254.1	BC025422	BC066592	CASP	CASP	CASP	CASP	CCAAT displacement protein	CCAAT displacement protein
MSN	9606.ENSP00000353408	https://smart.embl.de/smart/DDvec.cgi?smart=577:B41(1|206)+FERM_C(210|299)+Pfam_ERM(338|577)+	Moesin; Probably involved in connections of major cytoskeletal structures to the plasma membrane. May inhibit herpes simplex virus 1 infection at an early stage. Plays a role in regulating the proliferation, migration, and adhesion of human lymphoid cells and participates in immunologic synapse formation; FERM domain containing	157920	1E5W	1E5W	1E5W	1E5W	1EF1	1EF1	1EF1	1EF1	1SGH	1SGH	1SGH	1SGH	4478	4478	4478	4478	4478	AAA36322.1	AAH17293.1	ACJ13690.1	AL391690	BC017293	CAB010898	CAB047336	CAB047338	CAB46379.1	CCDS14382	CCDS14382.1	EAX05398.1	ENSG00000147065	ENSG00000147065	ENSG00000147065	ENSG00000147065	ENSP00000275995	ENSP00000316368	ENSP00000353408	ENSP00000353408	ENSP00000353408	ENSP00000379393	ENSP00000477441	ENSP00000477441	ENST00000275995	ENST00000315200	ENST00000360270	ENST00000360270
ANKHD1	9606.ENSP00000354085	https://smart.embl.de/smart/DDvec.cgi?smart=2542:ANK(204|233)+ANK(237|266)+ANK(271|300)+ANK(304|333)+ANK(337|366)+ANK(371|400)+ANK(404|433)+ANK(437|466)+ANK(470|499)+ANK(504|533)+ANK(534|563)+ANK(567|596)+ANK(600|629)+ANK(634|663)+ANK(667|696)+COIL(812|852)+ANK(1054|1083)+ANK(1087|1116)+ANK(1121|1150)+ANK(1154|1183)+ANK(1189|1218)+ANK(1223|1252)+ANK(1256|1285)+ANK(1291|1320)+ANK(1324|1353)+ANK(13…	Ankyrin repeat and KH domain-containing protein 1; May play a role as a scaffolding protein that may be associated with the abnormal phenotype of leukemia cells. Isoform 2 may possess an antiapoptotic effect and protect cells during normal cell survival through its regulation of caspases; Belongs to the mask family	404734	404734	404734	54882	54882	54882	54882	54882	A6NH85	A6NH85	A6NH85	A6NH85	AAG23760.1	AAG41779.1	AAH04457.2	AAH09420.1	AAH09909.1	AAI17678.1	AAI17679.1	AAI27128.1	AAI50487.1	AAO14943.1	AAO14944.1	AB029008	AC008438	AC011399	AF217646	AF258557	AF521882	AF521882	AF521883	AK000904	AK022041	ANKH1_HUMAN	ANKH1_HUMAN	ANKH1_HUMAN	ANKHD1	ANKHD1	ANKHD1	ANKHD1	ANKHD1	ANKHD1	ANKHD1	ANKHD1	ANKHD1	ANKHD1
UBE2Z	9606.ENSP00000354201	https://smart.embl.de/smart/DDvec.cgi?smart=354:UBCc(102|253)+	Ubiquitin-conjugating enzyme E2 Z; Catalyzes the covalent attachment of ubiquitin to other proteins (By similarity). Specific substrate for UBA6, not charged with ubiquitin by UBE1. May be involved in apoptosis regulation; Ubiquitin conjugating enzymes E2	2.3.2.23	5A4P	5A4P	5A4P	65264	65264	65264	65264	65264	A6N8M6	A6N8M6	A6N8M6	A6N8M6	A6NC60	A6NC60	A6NC60	A6NC60	AAH15169.2	AAH15890.1	AB025426	ABR25252.1	AK023917	AK024030	AL713782	BAB14724.1	BAB14789.1	BAB87810.1	BC015169	BC015890	BC015890	CAD28542.1	CAG33603.1	CCDS11540	CCDS11540.2	CR457322	D6RB11	E2 ubiquitin-conjugating enzyme Z	E2 ubiquitin-conjugating enzyme Z	E2 ubiquitin-conjugating enzyme Z	EAW94703.1	EC 2.3.2.23	EF623992	ENSG00000159202	ENSG00000159202	ENSG00000159202	ENSG00000159202
STAT1	9606.ENSP00000354394	https://smart.embl.de/smart/DDvec.cgi?smart=750:STAT_int(2|122)+Pfam_STAT_alpha(139|315)+Pfam_STAT_bind(317|566)+SH2(575|687)+Pfam_STAT1_TAZ2bind(715|739)+	Signal transducer and activator of transcription 1-alpha/beta; Signal transducer and transcription activator that mediates cellular responses to interferons (IFNs), cytokine KITLG/SCF and other cytokines and other growth factors. Following type I IFN (IFN-alpha and IFN-beta) binding to cell surface receptors, signaling via protein kinases leads to activation of Jak kinases (TYK2 and JAK1) and to …	1BF5	1BF5	1BF5	1BF5	1YVL	1YVL	1YVL	1YVL	209750	2KA6	2KA6	2KA6	2KA6	3WWT	3WWT	3WWT	6772	6772	6772	6772	6772	A8K989	A8K989	A8K989	A8K989	AAB64012.1	AAH02704.1	AAP35905.1	AAR13284.1	AAW56072.1	AAY24183.1	AC067945	ADA59516.1	ADA59517.1	AK292604	AK315002	AY366464	AY865620	B2RCA0	B2RCA0	B2RCA0	B2RCA0	BAF85293.1	BAG37497.1	BC002704	BT007241
MACF1	9606.ENSP00000354573	https://smart.embl.de/smart/DDvec.cgi?smart=5430:CH(80|179)+CH(196|293)+SPEC(583|680)+SPEC(683|783)+COIL(1013|1069)+SPEC(1278|1407)+SPEC(1425|1533)+SPEC(1550|1658)+SPEC(1818|1928)+SPEC(1935|2041)+SPEC(2048|2150)+SPEC(2157|2256)+SPEC(2263|2394)+SPEC(2401|2506)+SPEC(2513|2617)+SPEC(2624|2727)+SPEC(2734|2837)+SPEC(2844|2944)+SPEC(3060|3162)+SPEC(3169|3273)+SPEC(3280|3382)+SPEC(3389|3491)+SPEC(3498|3…	Microtubule-actin cross-linking factor 1, isoforms 1/2/3/5; Isoform 2: F-actin-binding protein which plays a role in cross-linking actin to other cytoskeletal proteins and also binds to microtubules. Plays an important role in ERBB2-dependent stabilization of microtubules at the cell cortex. Acts as a positive regulator of Wnt receptor signaling pathway and is involved in the translocation of AXI…	23499	23499	23499	23499	23499	4Z6G	4Z6G	4Z6G	5VE9	5VE9	5VE9	5X57	5X57	5X57	620 kDa actin binding protein	620 kDa actin-binding protein	620 kDa actin-binding protein	620 kDa actin-binding protein	AAF06360.1	AAH07330.2	AAH71925.1	AAL09459.1	AAL38995.1	AAL38996.1	AAL38997.1	AAL38998.1	AAL38999.1	AAL39000.1	AB007934	AB007934	AB018297	AB029290	AB033077	ABP620	ABP620	ABP620	ABP620	ABP620	ABP620	ABP620	ABP620	ACF7	ACF7	ACF7	ACF7	ACF7
RUNDC1	9606.ENSP00000354622	https://smart.embl.de/smart/DDvec.cgi?smart=613:COIL(161|198)+COIL(264|288)+RUN(538|600)+	RUN domain-containing protein 1; May play a role as p53/TP53 inhibitor and thus may have oncogenic activity	146923	146923	AAH14873.1	AAH39247.1	AAO86728.1	AL831813	AL831813	AY189284	BC014873	BC039247	CAD38528.1	CCDS11448	CCDS11448.1	DKFZp761H0421	DKFZp761H0421	ENSG00000198863	ENSG00000198863	ENSG00000198863	ENSG00000198863	ENSP00000354622	ENSP00000354622	ENSP00000354622	ENSP00000355236	ENSP00000467953	ENST00000361561	ENST00000361677	ENST00000361677	ENST00000361677	ENST00000589705	ENST00000590836	HGNC:25418	HPA023726	Hs.603335	Hs.632255	LP5161	LP5161	LP5161	NM_001321381	NM_173079	NM_173079	NM_173079.2	NP_001308310	NP_775102	NP_775102	NP_775102.2	NX_Q96C34
MT-ND1	9606.ENSP00000354687	https://smart.embl.de/smart/DDvec.cgi?smart=318:Pfam_NADHdh(4|305)+	NADH-ubiquinone oxidoreductase chain 1; Core subunit of the mitochondrial membrane respiratory chain NADH dehydrogenase (Complex I) that is believed to belong to the minimal assembly required for catalysis. Complex I functions in the transfer of electrons from NADH to the respiratory chain. The immediate electron acceptor for the enzyme is believed to be ubiquinone (By similarity); NADH:ubiquinon…	1.6.5.3	1.6.5.3	4535	4535	4535	4535	4535	A6ZHG8	AAA65501.1	AAB58943.1	AAK17207.1	AAK17220.1	AAK17233.1	AAK17246.1	AAK17259.1	AAK17298.1	AAK17311.1	AAK17350.1	AAK17363.1	AAK17376.1	AAK17389.1	AAK17402.1	AAK17415.1	AAK17428.1	AAK17441.1	AAK17480.1	AAK17532.1	AAK17545.1	AAK17558.1	AAK17571.1	AAK17584.1	AAK17597.1	AAK17610.1	AAK17623.1	AAK17662.1	AAK17675.1	AAK17688.1	AAK17714.1	AAK17727.1	AAK17740.1	AAK17753.1	AAK17766.1	AAK17779.1	AAK17792.1	AAK17805.1	AAK17831.1
MGEA5	9606.ENSP00000354850	https://smart.embl.de/smart/DDvec.cgi?smart=916:Pfam_NAGidase(62|361)+	Protein O-GlcNAcase; Isoform 1: Cleaves GlcNAc but not GalNAc from O- glycosylated proteins. Can use p-nitrophenyl-beta-GlcNAc and 4- methylumbelliferone-GlcNAc as substrates but not p-nitrophenyl- beta-GalNAc or p-nitrophenyl-alpha-GlcNAc (in vitro). Does not bind acetyl-CoA and does not have histone acetyltransferase activity; Belongs to the glycosyl hydrolase 84 family	10724	10724	10724	10724	10724	2.3.1.48	2YDQ	2YDQ	2YDQ	2YDQ	3.2.1.169	5M7R	5M7R	5M7R	5M7S	5M7S	5M7S	5M7T	5M7T	5M7T	5M7U	5M7U	5M7U	5TKE	5TKE	5TKE	5UHK	5UHK	5UHK	5UHL	5UHL	5UHL	5UHO	5UHO	5UHO	5UHP	5UHP	5UHP	5UN8	5UN8	5UN8	5UN9	5UN9	5UN9	5VVO	5VVO
MT-CO2	9606.ENSP00000354876	https://smart.embl.de/smart/DDvec.cgi?smart=227:Pfam_COX2_TM(1|83)+Pfam_COX2(95|214)+	Cytochrome c oxidase subunit 2; Cytochrome c oxidase is the component of the respiratory chain that catalyzes the reduction of oxygen to water. Subunits 1- 3 form the functional core of the enzyme complex. Subunit 2 transfers the electrons from cytochrome c via its binuclear copper A center to the bimetallic center of the catalytic subunit 1	3VRJ	3VRJ	3VRJ	4513	4513	4513	4513	4513	AAA20843.1	AAA20844.1	AAA20845.1	AAA20846.1	AAA20847.1	AAA31850.1	AAB58946.1	AAB63450.1	AAK17210.1	AAK17223.1	AAK17236.1	AAK17249.1	AAK17262.1	AAK17301.1	AAK17327.1	AAK17340.1	AAK17353.1	AAK17366.1	AAK17379.1	AAK17392.1	AAK17405.1	AAK17418.1	AAK17431.1	AAK17444.1	AAK17457.1	AAK17470.1	AAK17483.1	AAK17496.1	AAK17509.1	AAK17535.1	AAK17548.1	AAK17561.1	AAK17574.1	AAK17600.1	AAK17613.1	AAK17626.1	AAK17665.1	AAK17678.1
QKI	9606.ENSP00000355094	https://smart.embl.de/smart/DDvec.cgi?smart=341:Pfam_STAR_dimer(10|68)+KH(80|174)+Pfam_Quaking_NLS(312|341)+	Protein quaking; RNA-binding protein that plays a central role in myelinization. Binds to the 5'-NACUAAY-N(1,20)- UAAY-3' RNA core sequence. Regulates target mRNA stability. In addition, acts by regulating pre-mRNA splicing, mRNA export and protein translation. Required to protect and promote stability of mRNAs such as MBP and CDKN1B. Regulator of oligodendrocyte differentiation and maturation in…	4JVH	4JVH	4JVH	4JVH	9444	9444	9444	9444	9444	AAF63412.1	AAF63413.1	AAF63414.1	AAF63415.1	AAF63416.1	AAF63417.1	AAH12222.1	AAH19917.1	AAV98358.1	AB067798	AB067798	AB067799	AB067800	AB067801	AB067808	ABC88600.1	AF142417	AF142418	AF142419	AF142420	AF142421	AF142422	AK027309	AK295235	AL031781	AL356119	AY780788	B4DHR6	BAB55032.1	BAB69496.1	BAB69497.1	BAB69498.1	BAB69499.1	BAB69681.1	BAG58228.1	BC012222	BC019917
SMOC1	9606.ENSP00000355110	https://smart.embl.de/smart/DDvec.cgi?smart=435:SIGNAL(1|26)+KAZAL(42|87)+TY(115|162)+TY(248|296)+Pfam_SPARC_Ca_bdg(313|424)+	SPARC-related modular calcium-binding protein 1; Plays essential roles in both eye and limb development. Probable regulator of osteoblast differentiation; SPARC family	64093	64093	64093	64093	64093	A0A024R6E0	A8K1S3	A8K1S3	A8K1S3	A8K1S3	AAH08608.1	AAH11548.1	AJ249900	AJ249900	AK289988	AK313063	B2R7P5	B2R7P5	B2R7P5	B2R7P5	BAF82677.1	BAG35892.1	BC008608	BC011548	CAC10352.1	CCDS32110	CCDS32110.1	CCDS9798	CCDS9798.1	EAW81013.1	EAW81014.1	EAW81015.1	ENSG00000198732	ENSG00000198732	ENSG00000198732	ENSG00000198732	ENSP00000355110	ENSP00000355110	ENSP00000355110	ENSP00000370680	ENST00000361956	ENST00000361956	ENST00000361956	ENST00000381280	ENST00000553839	ENST00000555917
KRT19	9606.ENSP00000355124	https://smart.embl.de/smart/DDvec.cgi?smart=400:Filament(79|390)+	Keratin, type I cytoskeletal 19; Involved in the organization of myofibers. Together with KRT8, helps to link the contractile apparatus to dystrophin at the costameres of striated muscle; Keratins, type I	3880	3880	3880	3880	3880	40-kDa keratin intermediate filament	AAA36044.1	AAF27048.1	AAH02539.3	AAH07628.1	AAH10409.3	AAH67744.2	AAH84574.2	AB041267	AB045973	AF202321	AK313261	B2R874	B2R874	B2R874	B2R874	BAA94607.1	BAB40770.1	BAG36071.1	BC002539	BC007628	BC010409	BC067744	BC084574	C9JM50	CAA68556.1	CAB000031	CCDS11399	CCDS11399.1	CK19	CK19	CK19	CK19	Cytokeratin-19	Cytokeratin-19	Cytokeratin-19	ENSG00000171345	ENSG00000171345	ENSG00000171345	ENSG00000171345	ENSP00000225901
HMGN2	9606.ENSP00000355228	https://smart.embl.de/smart/DDvec.cgi?smart=90:HMG17(2|86)+	Non-histone chromosomal protein HMG-17; Binds to the inner side of the nucleosomal DNA thus altering the interaction between the DNA and the histone octamer. May be involved in the process which maintains transcribable genes in a unique chromatin conformation (By similarity); Canonical high mobility group	3151	3151	3151	3151	3151	AAA52678.1	AAH00378.1	AAH03050.1	AAH14644.2	AAH32140.2	AAH70297.1	AAH71707.1	AAH72010.1	AAH72011.1	AAH75837.1	AAH81567.1	AAI10391.1	BC000378	BC003050	BC014644	BC032140	BC070297	BC071707	BC072010	BC072011	BC075837	BC081567	BC081567	BC110390	CAA31898.1	CAB018371	CAG46919.1	CAI21489.1	CCDS283	CCDS283.1	CR542122	Canonical high mobility group	ENSG00000198830	ENSG00000198830	ENSG00000198830	ENSG00000198830	ENSP00000303551	ENSP00000355228	ENSP00000355228	ENSP00000481160	ENSP00000481160
TGM2	9606.ENSP00000355330	https://smart.embl.de/smart/DDvec.cgi?smart=687:Pfam_Transglut_N(4|122)+TGc(269|361)+Pfam_Transglut_C(473|573)+Pfam_Transglut_C(587|686)+	Protein-glutamine gamma-glutamyltransferase 2; Catalyzes the cross-linking of proteins and the conjugation of polyamines to proteins; Transglutaminases	1FAU	1FAU	1FAU	1FAU	1KV3	1KV3	1KV3	1KV3	2.3.2.13	2.3.2.13	2Q3Z	2Q3Z	2Q3Z	2Q3Z	3LY6	3LY6	3LY6	3LY6	3S3J	3S3J	3S3J	3S3J	3S3P	3S3P	3S3P	3S3P	3S3S	3S3S	3S3S	3S3S	4PYG	4PYG	4PYG	7052	7052	7052	7052	7052	A2A299	A2A2A0	AAA36739.1	AAA63261.1	AAB36379.1	AAH03551.1	AAH73946.1	AAT79353.1
SOX15	9606.ENSP00000355354	https://smart.embl.de/smart/DDvec.cgi?smart=233:HMG(48|118)+	Protein SOX-15; Binds to the 5'-AACAAT-3' sequence; SRY-boxes	605137	605150	6665	6665	6665	6665	6665	AAH00985.1	AAH72003.1	AB006867	AB025355	AC016876	AJ006222	AJ006222	AK301687	B4DWU7	B4DWU7	B4DWU7	B4DWU7	BAA25663.1	BAA78784.1	BAG63159.1	BC000985	BC072003	CAA06920.1	CAA51520.1	CCDS32549	CCDS32549.1	D3DTQ0	D3DTQ0	D3DTQ0	D3DTQ0	EAW90156.1	EAW90157.1	ENSG00000129194	ENSG00000129194	ENSG00000129194	ENSG00000129194	ENSP00000355354	ENSP00000355354	ENSP00000439311	ENSP00000439311	ENSP00000458286	ENST00000250055	ENST00000250055	ENST00000538513
WDR64	9606.ENSP00000355510	https://smart.embl.de/smart/DDvec.cgi?smart=1081:WD40(151|190)+WD40(313|351)+WD40(355|394)+WD40(447|483)+WD40(487|528)+WD40(638|675)+WD40(762|798)+WD40(856|895)+	WD repeat-containing protein 64; WD repeat domain containing	128025	128025	128025	128025	128025	AAP92796.1	AK057540	AK057540	AL365366	AY327404	B1ANS9	B1ANS9	B1ANS9	B1ANS9	B1ANS9	B1ANT0	B1ANT0	B1ANT0	B1ANT0	BAB71525.1	BX248405	BX322532	CAH71837.1	CAI15650.1	CAI95104.1	CAI95314.1	ENSG00000162843	ENSG00000162843	ENSG00000162843	ENSG00000162843	ENSP00000294918	ENSP00000340960	ENSP00000342590	ENSP00000355507	ENSP00000355508	ENSP00000355509	ENSP00000355510	ENSP00000355510	ENSP00000355510	ENSP00000397786	ENSP00000402446	ENSP00000402446	ENSP00000406342	ENSP00000406342	ENSP00000406656	ENSP00000406656
DISC1	9606.ENSP00000355593	https://smart.embl.de/smart/DDvec.cgi?smart=755:COIL(367|394)+COIL(452|500)+COIL(602|630)+	Disrupted in schizophrenia 1 protein; Involved in the regulation of multiple aspects of embryonic and adult neurogenesis. Required for neural progenitor proliferation in the ventrical/subventrical zone during embryonic brain development and in the adult dentate gyrus of the hippocampus. Participates in the Wnt-mediated neural progenitor proliferation as a positive regulator by modulating GSK3B ac…	27185	27185	27185	27185	27185	5V4B	5V4B	5V4B	A6NLH2	A6NLH2	A6NLH2	A6NLH2	AAF73874.1	AAF73877.1	AAF73889.1	AB007926	ACR40040.1	ACR40041.1	ACR40042.1	ACR40044.1	ACR40046.1	ACR40048.1	ACR40049.1	ACR40050.1	ACR40051.1	ACR40052.1	ACR40055.1	ACR40056.1	ACR40057.1	ACR40059.1	ACR40060.1	ACR40062.1	ACR40063.1	ACR40064.1	ACR40065.1	ACR40066.1	ACR40067.1	ACR40069.1	ACR40070.1	ACR40071.1	ACR40072.1	ACR40074.1	ACR40075.1	ACR40077.1	ACR40078.1	AF222980
C1orf131	9606.ENSP00000355609	https://smart.embl.de/smart/DDvec.cgi?smart=293:Pfam_DUF4602(90|256)+	Uncharacterized protein C1orf131; Chromosome 1 open reading frame 131	128061	128061	128061	128061	128061	AAH36800.2	AAH53609.1	AAH62353.1	AK055124	AL834274	BAB70857.1	BC036800	BC053609	BC062353	BC062353	C1ORF131	C1orf131	C1orf131	C1orf131	C1orf131	C1orf131	C1orf131	C1orf131	C1orf131	C1orf131	C1orf131-001	C1orf131-001	C1orf131-002	C1orf131-002	C1orf131-003	C1orf131-003	C1orf131-004	C1orf131-004	C1orf131-005	C1orf131-005	C1orf131-006	C1orf131-006	C1orf131-007	C1orf131-007	C1orf131-008	C1orf131-008	CA131_HUMAN	CA131_HUMAN	CA131_HUMAN	CAD38949.2	CAI21984.1
HIST3H3	9606.ENSP00000355657	https://smart.embl.de/smart/DDvec.cgi?smart=136:H3(34|136)+	Histone H3.1t; Core component of nucleosome. Nucleosomes wrap and compact DNA into chromatin, limiting DNA accessibility to the cellular machineries which require DNA as a template. Histones thereby play a central role in transcription regulation, DNA repair, DNA replication and chromosomal stability. DNA accessibility is regulated via a complex set of post-translational modifications of histones…	2V1D	2V1D	2V1D	2V1D	2YBP	2YBP	2YBP	2YBP	2YBS	2YBS	2YBS	2YBS	3A6N	3A6N	3A6N	3T6R	3T6R	3T6R	3T6R	4V2V	4V2V	4V2V	4V2W	4V2W	4V2W	8290	8290	8290	8290	8290	AAH69079.1	AAI01838.1	AAI01840.1	AAN39284.1	AF531308	AK312217	B2R5K3	B2R5K3	B2R5K3	B2R5K3	BAG35150.1	BC069079	BC101837	BC101839	CAA90020.1	CAB001386
H3F3A	9606.ENSP00000355778	https://smart.embl.de/smart/DDvec.cgi?smart=136:H3(34|136)+	Histone H3.3; Variant histone H3 which replaces conventional H3 in a wide range of nucleosomes in active genes. Constitutes the predominant form of histone H3 in non-dividing cells and is incorporated into chromatin independently of DNA synthesis. Deposited at sites of nucleosomal displacement throughout transcribed genes, suggesting that it represents an epigenetic imprint of transcriptionally a…	2L43	2L43	3020	3020	3020	3020	3021	3021	3ASK	3ASK	3ASK	3ASL	3ASL	3ASL	3AV2	3AV2	3JVK	3JVK	3JVK	3MUK	3MUK	3MUK	3MUL	3MUL	3MUL	3QL9	3QL9	3QL9	3QLA	3QLA	3QLA	3QLC	3QLC	3QLC	3WTP	3WTP	4GNE	4GNE	4GNF	4GNF	4GNG	4GNG	4GU0	4GU0	4GUR	4GUR
MARC1	9606.ENSP00000355877	https://smart.embl.de/smart/DDvec.cgi?smart=337:TRANS(21|40)+Pfam_MOSC_N(55|176)+Pfam_MOSC(202|333)+	Mitochondrial amidoxime-reducing component 1; As a component of an N-hydroxylated prodrug-converting complex required to reduce N-hydroxylated prodrugs, such as benzamidoxime. Also able to reduce N(omega)-hydroxy-L-arginine (NOHA) and N(omega)-hydroxy-N(delta)-methyl-L-arginine (NHAM) into L-arginine and N(delta)-methyl-L-arginine, respectively	64757	64757	64757	64757	64757	A8K447	A8K447	A8K447	A8K447	AAH10619.1	ACB21046.1	AK026043	AK026043	AK094105	AK290812	AL445423	B2D078	B2D078	B2D078	B2D078	BAB15333.1	BAC04286.1	BAF83501.1	BC010619	CAH71881.1	CAH72116.1	CAH72118.1	CAH72119.1	CCDS1526	CCDS1526.1	EAW93291.1	ENSG00000186205	ENSG00000186205	ENSG00000186205	ENSG00000186205	ENSP00000236452	ENSP00000355874	ENSP00000355876	ENSP00000355877	ENSP00000355877	ENSP00000355877	ENSP00000385327	ENSP00000385327	ENSP00000409634	ENSP00000434522	ENST00000236452
PLXNA2	9606.ENSP00000356000	https://smart.embl.de/smart/DDvec.cgi?smart=1894:SIGNAL(1|34)+Sema(50|492)+PSI(510|560)+PSI(655|702)+PSI(803|856)+IPT(857|952)+IPT(953|1038)+IPT(1040|1140)+IPT(1142|1237)+TRANS(1238|1260)+COIL(1261|1287)+Pfam_Plexin_cytopl(1311|1864)+	Plexin-A2; Coreceptor for SEMA3A and SEMA6A. Necessary for signaling by SEMA6A and class 3 semaphorins and subsequent remodeling of the cytoskeleton. Plays a role in axon guidance, invasive growth and cell migration. Class 3 semaphorins bind to a complex composed of a neuropilin and a plexin. The plexin modulates the affinity of the complex for specific semaphorins, and its cytoplasmic domain is …	3Q3J	3Q3J	3Q3J	3Q3J	5362	5362	5362	5362	5362	A2RTX9	A2RTX9	A2RTX9	A2RTX9	AAH06193.2	AAH09343.2	AAI32677.2	AAI36531.1	AAQ88860.1	AB007932	AL590138	AY358496	B2RMX7	B2RMX7	B2RMX7	B2RMX7	BAA32308.1	BC006193	BC009343	BC132676	BC136530	CAB009763	CAB57275.1	CAI39808.1	CAI40198.1	CCDS31013	CCDS31013.1	ENSG00000076356	ENSG00000076356	ENSG00000076356	ENSG00000076356	ENSP00000264296	ENSP00000323194	ENSP00000356000	ENSP00000356000	ENST00000264296	ENST00000321063
MAPKAPK2	9606.ENSP00000356070	https://smart.embl.de/smart/DDvec.cgi?smart=400:S_TKc(64|325)+COIL(341|364)+	MAP kinase-activated protein kinase 2; Stress-activated serine/threonine-protein kinase involved in cytokine production, endocytosis, reorganization of the cytoskeleton, cell migration, cell cycle control, chromatin remodeling, DNA damage response and transcriptional regulation. Following stress, it is phosphorylated and activated by MAP kinase p38-alpha/MAPK14, leading to phosphorylation of subs…	1KWP	1KWP	1KWP	1KWP	1NXK	1NXK	1NXK	1NXK	1NY3	1NY3	1NY3	1NY3	2.7.11.1	2JBO	2JBO	2JBO	2JBO	2JBP	2JBP	2JBP	2JBP	2OKR	2OKR	2OKR	2OKR	2ONL	2ONL	2ONL	2ONL	2OZA	2OZA	2OZA	2OZA	2P3G	2P3G	2P3G	2P3G	2PZY	2PZY	2PZY	2PZY	3A2C	3A2C	3A2C	3A2C	3FPM
NUCKS1	9606.ENSP00000356110	http://smart.embl.de/smart/DDt.cgi?smart=243:	Nuclear casein kinase and cyclin dependent kinase substrate 1	64710	64710	64710	64710	64710	AAH00805.1	AAV83925.1	AB049824	AJ012584	AJ237668	AK025133	AY823399	BAB15076.1	BAC06820.1	BC000805	CAC20408.1	CAC20412.1	CCDS30987	CCDS30987.1	EAW91578.1	ENSG00000069275	ENSG00000069275	ENSG00000069275	ENSG00000069275	ENSP00000264531	ENSP00000289722	ENSP00000356109	ENSP00000356110	ENSP00000356110	ENSP00000356110	ENST00000264531	ENST00000289722	ENST00000367141	ENST00000367142	ENST00000367142	ENST00000367142	ENST00000464938	HGNC:29923	Hs.213061	Hs.744865	JC7	JC7	JC7	JC7	NM_022731	NM_022731
CSRP1	9606.ENSP00000356275	https://smart.embl.de/smart/DDvec.cgi?smart=193:LIM(9|61)+LIM(118|170)+	Cysteine and glycine-rich protein 1; Could play a role in neuronal development; LIM domain containing	1465	1465	1465	1465	1465	A8K268	A8K268	A8K268	A8K268	AAA35720.1	AAA58431.1	AAH04265.1	AAH32493.1	AAV38327.1	ACF94473.1	AK122812	AK290133	AK293053	AK302237	B3KVC9	B4DY28	BAF82822.1	BAF85742.1	BAG53741.1	BAG63590.1	BC004265	BC032493	BT019520	BX537488	CAH10559.1	CCDS1413	CCDS1413.1	CRP	CRP1	CRP1	CSRP	CSRP	CSRP	CSRP	CSRP	CSRP	CSRP	CSRP	CSRP1	CSRP1	CSRP1
RAET1G	9606.ENSP00000356329	https://smart.embl.de/smart/DDvec.cgi?smart=334:SIGNAL(1|28)+Pfam_MHC_I_2(29|203)+	UL-16 binding protein 5; Isoform 1: Binds and activates the KLRK1/NKG2D receptor, mediating natural killer cell cytotoxicity	353091	353091	353091	353091	353091	AAO22238.1	AAO22239.1	AFP99104.1	AL583835	AY172579	AY172579	AY172580	C9JAK3	CCDS43514	CCDS43514.1	ENSG00000203722	ENSG00000203722	ENSG00000203722	ENSG00000203722	ENSP00000356329	ENSP00000356329	ENSP00000356329	ENSP00000356330	ENSP00000356330	ENSP00000417503	ENST00000367360	ENST00000367360	ENST00000367360	ENST00000367361	ENST00000367361	ENST00000479265	HGNC:16795	Hs.558792	J7HEM2	JX162560	NM_001001788	NM_001001788	NM_001001788.2	NP_001001788	NP_001001788	NP_001001788.2	NP_001001788.2	NP_001001788.2	NP_001001788.2	NX_Q6H3X3	NX_Q6H3X3
PTGS2	9606.ENSP00000356438	https://smart.embl.de/smart/DDvec.cgi?smart=604:EGF(20|55)+Pfam_An_peroxidase(200|560)+	Prostaglandin G/H synthase 2; Converts arachidonate to prostaglandin H2 (PGH2), a committed step in prostanoid synthesis. Constitutively expressed in some tissues in physiological conditions, such as the endothelium, kidney and brain, and in pathological conditions, such as in cancer. PTGS2 is responsible for production of inflammatory prostaglandins. Up-regulation of PTGS2 is also associated wit…	1.14.99.1	1.14.99.1	123839	1V0X	1V0X	1V0X	1V0X	5743	5743	5743	5743	5743	5F19	5F19	5F19	5F1A	5F1A	5F1A	5IKQ	5IKQ	5IKQ	5IKR	5IKR	5IKR	5IKT	5IKT	5IKT	5IKV	5IKV	5IKV	5KIR	5KIR	5KIR	A8K802	A8K802	A8K802	A8K802	AAA35803.1	AAA57317.1	AAA58433.1	AAH13734.1	AAO38056.1	AAQ75702.1	AAR23927.1	ADJ56342.1	AJ634912
RNASEL	9606.ENSP00000356530	https://smart.embl.de/smart/DDvec.cgi?smart=741:ANK(24|53)+ANK(58|87)+ANK(91|120)+ANK(124|153)+ANK(167|197)+ANK(201|234)+ANK(238|268)+ANK(272|301)+Pfam_Pkinase(369|523)+PUG(657|708)+	2-5A-dependent ribonuclease; Endoribonuclease that functions in the interferon (IFN) antiviral response. In INF treated and virus infected cells, RNASEL probably mediates its antiviral effects through a combination of direct cleavage of single-stranded viral RNAs, inhibition of protein synthesis through the degradation of rRNA, induction of apoptosis, and induction of other antiviral genes. RNASE…	1WDY	1WDY	1WDY	1WDY	2-5A-dependent ribonuclease	2-5A-dependent ribonuclease	2-5A-dependent ribonuclease	3.1.26.-	4G8K	4G8K	4G8K	4G8K	4G8L	4G8L	4G8L	4G8L	4OAU	4OAU	4OAU	4OAU	4OAV	4OAV	4OAV	4OAV	6041	6041	6041	6041	6041	AAA18032.1	AAH90934.1	AAI14434.1	Ankyrin repeat domain containing	BC090934	BC114433	CAB010906	CAH10468.1	CAH71322.1	CCDS1347	CCDS1347.1	CHEMBL3575	CR627369	DKFZP781D08126	EAW91128.1	ENSG00000135828	ENSG00000135828
CEP350	9606.ENSP00000356579	https://smart.embl.de/smart/DDvec.cgi?smart=3117:COIL(594|645)+COIL(1370|1415)+COIL(1739|1798)+COIL(1859|1899)+COIL(2051|2110)+CAP_GLY(2499|2564)+COIL(2719|2752)+	Centrosome-associated protein 350; Plays an essential role in centriole growth by stabilizing a procentriolar seed composed of at least, SASS6 and CENPJ. Required for anchoring microtubules to the centrosomes and for the integrity of the microtubule network. Recruits PPARA to discrete subcellular compartments and thereby modulates PPARA activity. Required for ciliation	2COZ	2COZ	2COZ	2COZ	9857	9857	9857	9857	9857	A2A4F6	AAL55733.1	AAL91355.1	AF287356	AF287356	AF387614	AL390718	AL590632	AL645487	CAH72345.1	CAI14833.1	CAI15177.1	CAP350	CAP350	CAP350	CAP350	CAP350	CAP350	CAP350	CAP350	CCDS1336	CCDS1336.1	CE350_HUMAN	CE350_HUMAN	CE350_HUMAN	CEP350	CEP350	CEP350	CEP350	CEP350	CEP350	CEP350	CEP350	CEP350	CEP350	CEP350-001	CEP350-001
MTX1	9606.ENSP00000357360	https://smart.embl.de/smart/DDvec.cgi?smart=466:Pfam_Tom37(172|293)+Pfam_GST_C_6(323|386)+TRANS(421|443)+	Metaxin-1; Involved in transport of proteins into the mitochondrion. Essential for embryonic development (By similarity)	4580	4580	4580	4580	4580	AAC50490.1	AAC51819.1	AAH01906.2	AK313863	B1AVR9	B1AVR9	B1AVR9	B1AVR9	B1AVS0	B1AVS0	B1AVS0	B1AVS0	B2R9P4	B2R9P4	B2R9P4	B2R9P4	BAG36591.1	BC001906	CAI95085.1	CAI95086.1	CCDS1100	CCDS1100.1	CCDS1101	CCDS1101.1	EAW53105.1	ENSG00000173171	ENSG00000173171	ENSG00000173171	ENSG00000173171	ENSP00000307845	ENSP00000317106	ENSP00000317106	ENSP00000357359	ENSP00000357360	ENSP00000357360	ENSP00000357360	ENSP00000408749	ENSP00000408749	ENSP00000476632	ENSP00000482969	ENST00000308266
NUP210L	9606.ENSP00000357547	https://smart.embl.de/smart/DDvec.cgi?smart=1888:SIGNAL(1|36)+BID_2(1081|1156)+TRANS(1814|1836)+	Nuclear pore membrane glycoprotein 210-like; Nucleoporin 210 like; Belongs to the NUP210 family	91181	91181	91181	91181	91181	AK125924	AK125924	AK128000	AK128108	AL133633	AL513546	AL833964	BAC86345.1	BAC87225.1	BAC87279.1	CAB63757.1	CAD38812.1	CAH70552.1	CAH71259.1	CAI14015.1	CAI14034.1	CCDS41399	CCDS41399.1	CCDS53370	CCDS53370.1	E7EP56	E7EP56	E7EP56	E7EP56	ENSG00000143552	ENSG00000143552	ENSG00000143552	ENSG00000143552	ENSP00000271854	ENSP00000271854	ENSP00000292237	ENSP00000340500	ENSP00000357541	ENSP00000357541	ENSP00000357547	ENSP00000357547	ENSP00000357547	ENST00000271854	ENST00000271854	ENST00000292237	ENST00000342770
S100A2	9606.ENSP00000357697	https://smart.embl.de/smart/DDvec.cgi?smart=97:Pfam_S_100(5|47)+	Protein S100-A2; May function as calcium sensor and modulator, contributing to cellular calcium signaling. May function by interacting with other proteins, such as TPR-containing proteins, and indirectly play a role in many physiological processes. May also play a role in suppressing tumor cell growth; EF-hand domain containing	2RGI	2RGI	2RGI	2RGI	4DUQ	4DUQ	4DUQ	4DUQ	6273	6273	6273	6273	6273	A6NDF0	AAH02829.3	AAI05788.1	BC002829	BC002829	BC105787	BX470102	CAA69033.1	CAB002600	CAB047339	CAB047340	CAI14756.1	CAN19	CAN19	CAN19	CAN19	CAN19	CAN19	CAN19	CCDS1044	CCDS1044.1	EF-hand domain containing	ENSG00000196754	ENSG00000196754	ENSG00000196754	ENSG00000196754	ENSP00000347697	ENSP00000357696	ENSP00000357696	ENSP00000357697	ENSP00000357697	ENSP00000357697	ENSP00000357698
PI4KB	9606.ENSP00000357869	https://smart.embl.de/smart/DDvec.cgi?smart=828:PI3Kc(572|826)+	Phosphatidylinositol 4-kinase beta; Phosphorylates phosphatidylinositol (PI) in the first committed step in the production of the second messenger inositol- 1,4,5,-trisphosphate (PIP). May regulate Golgi disintegration/reorganization during mitosis, possibly via its phosphorylation. Involved in Golgi-to-plasma membrane trafficking (By similarity); Belongs to the PI3/PI4-kinase family. Type III PI…	2.7.1.67	2N73	2N73	2N73	4D0L	4D0L	4D0L	4D0M	4D0M	4D0M	4WAE	4WAE	4WAE	4WAG	4WAG	4WAG	5298	5298	5298	5298	5298	5C46	5C46	5C46	5C4G	5C4G	5C4G	5EUQ	5EUQ	5EUQ	5FBL	5FBL	5FBL	5FBQ	5FBQ	5FBQ	5FBR	5FBR	5FBR	5FBV	5FBV	5FBV	5FBW	5FBW	5FBW	5LX2
DMBT1	9606.ENSP00000357905	https://smart.embl.de/smart/DDvec.cgi?smart=2413:SIGNAL(1|19)+SR(102|202)+SR(234|334)+SR(363|463)+SR(494|594)+SR(602|702)+SR(733|833)+SR(862|962)+SR(993|1093)+SR(1122|1222)+SR(1251|1351)+SR(1380|1480)+SR(1509|1609)+SR(1640|1740)+CUB(1766|1877)+SR(1883|1986)+CUB(2008|2117)+ZP(2126|2381)+	Deleted in malignant brain tumors 1 protein; May be considered as a candidate tumor suppressor gene for brain, lung, esophageal, gastric, and colorectal cancers. May play roles in mucosal defense system, cellular immune defense and epithelial differentiation. May play a role as an opsonin receptor for SFTPD and SPAR in macrophage tissues throughout the body, including epithelial cells lining the …	1755	1755	1755	1755	1755	A6NDG4	A6NDG4	A6NDG4	A6NDG4	A6NDJ5	A6NDJ5	A6NDJ5	A6NDJ5	A8E4R5	A8E4R5	A8E4R5	A8E4R5	AAD49696.1	AAI53300.1	AB020851	AB209691	ACI95281.1	AF159456	AJ000342	AJ243211	AJ243212	AJ243224	AJ297935	AK304149	AL603764	B1ARE7	B1ARE7	B1ARE7	B1ARE7	B1ARE8	B1ARE8	B1ARE8	B1ARE8	B1ARE9	B1ARE9	B1ARE9	B1ARE9	B1ARF0	B1ARF0	B1ARF0	B1ARF0
LACE1	9606.ENSP00000357973	https://smart.embl.de/smart/DDvec.cgi?smart=481:Pfam_AFG1_ATPase(74|433)+	AFG1-like ATPase; Putative mitochondrial ATPase. Plays a role in mitochondrial morphology and mitochondrial protein metabolism. Promotes degradation of excess nuclear-encoded complex IV subunits (COX4I1, COX5A and COX6A1) and normal activity of complexes III and IV of the respiratory chain. Mediates mitochondrial translocation of TP53 and its transcription-independent apoptosis in response to gen…	246269	246269	3.6.4.7	A6ZJA2	AAH18445.2	AAM74228.1	AF520418	AFG1	AFG1	AFG1	AFG1	AFG1	AFG1	AFG1 like ATPase	AFG1-like ATPase	AFG1-like ATPase	AFG1L	AFG1L	AFG1L	AFG1L_HUMAN	AFG1L_HUMAN	AL139106	AL162721	AL353706	AL356121	BC018445	CAI95324.1	CAI95645.1	CAI95698.1	CAI95701.1	CCDS5067.1	EC 3.6.4.7	ENSG00000135537	ENSG00000135537	ENSG00000135537	ENSP00000258002	ENSP00000345386	ENSP00000357973	ENSP00000357973	ENSP00000357973	ENSP00000390794	ENSP00000392085	ENSP00000393144	ENSP00000398225	ENSP00000398225	ENSP00000408418
RGS10	9606.ENSP00000358099	https://smart.embl.de/smart/DDvec.cgi?smart=181:RGS(41|156)+	Regulator of G-protein signaling 10; Regulates G protein-coupled receptor signaling cascades, including signaling downstream of the muscarinic acetylcholine receptor CHRM2. Inhibits signal transduction by increasing the GTPase activity of G protein alpha subunits, thereby driving them into their inactive GDP-bound form. Modulates the activity of potassium channels that are activated in response t…	2DLR	2DLR	2DLR	2DLR	2I59	2I59	2I59	2I59	2IHB	2IHB	2IHB	6001	6001	6001	6001	6001	A8K408	A8K408	A8K408	A8K408	AAC03783.1	AAH09361.1	AAK52979.1	AAM12648.1	AF045229	AF045229	AF368902	AF493934	AK290773	B1AMR8	B1AMR8	B1AMR8	B1AMR8	BAF83462.1	BC009361	CAB004559	CAG33289.1	CAI16486.1	CAI16488.1	CCDS31294	CCDS31294.1	CCDS41572	CCDS41572.1	CR457008	EAW49389.1	EAW49390.1
GPR89B	9606.ENSP00000358233	https://smart.embl.de/smart/DDvec.cgi?smart=455:TRANS(4|26)+TRANS(38|60)+TRANS(75|97)+TRANS(110|127)+Pfam_GPHR_N(140|207)+Pfam_ABA_GPCR(276|446)+	Golgi pH regulator A; Voltage dependent anion channel required for acidification and functions of the Golgi apparatus that may function in counter-ion conductance; Belongs to the Golgi pH regulator (TC 1.A.38) family	51463	51463	51463	653519	A6NN37	A6NN37	B2RUV3	B2RUV3	B3KMN3	B3KMN3	B4DLT3	B4DXE7	B7ZAQ6	CCDS930	CCDS930.1	CGI-13	ENSG00000188092	ENSG00000188092	ENSG00000188092	ENSG00000188092	ENSP00000341588	ENSP00000358233	ENSP00000358233	ENSP00000358233	ENSP00000391332	ENSP00000416236	ENSP00000475253	ENSP00000475253	ENSP00000480007	ENSP00000480007	ENSP00000480018	ENSP00000480018	ENSP00000480882	ENSP00000480882	ENST00000314163	ENST00000314163	ENST00000314163	ENST00000339356	ENST00000421247	ENST00000440694	ENST00000461786	ENST00000461786	ENST00000468618	ENST00000468618	ENST00000478307	ENST00000478307
ZDHHC6	9606.ENSP00000358413	https://smart.embl.de/smart/DDvec.cgi?smart=413:TRANS(19|41)+TRANS(51|73)+Pfam_DHHC(94|244)+SH3(316|397)+	Palmitoyltransferase ZDHHC6; Endoplasmic reticulum palmitoyl acyltransferase that mediates palmitoylation of proteins such as AMFR, CALX, ITPR1 and TFRC. Palmitoylates calnexin (CALX), which is required for its association with the ribosome-translocon complex and efficient folding of glycosylated proteins. Mediates palmitoylation of AMFR, promoting AMFR distribution to the peripheral endoplasmic …	2.3.1.225	64429	64429	64429	64429	64429	AAH07213.1	AAH17434.1	AAL56663.1	AF267740	AK025605	AK025605	AK026369	AK223086	BAB15187.1	BAB15462.1	BAD96806.1	BC007213	BC017434	CCDS7574	CCDS7574.1	CCDS76335	D3DRB6	D3DRB6	D3DRB6	D3DRB6	DHHC-6	EAW49526.1	EAW49528.1	EC 2.3.1.225	ENSG00000023041	ENSG00000023041	ENSG00000023041	ENSG00000023041	ENSP00000024563	ENSP00000342781	ENSP00000358412	ENSP00000358413	ENSP00000358413	ENSP00000358413	ENST00000024563	ENST00000341739	ENST00000369404	ENST00000369405	ENST00000369405	ENST00000369405
FUNDC2	9606.ENSP00000358510	https://smart.embl.de/smart/DDvec.cgi?smart=189:Pfam_FUN14(87|187)+	FUN14 domain containing 2; Belongs to the FUN14 family	65991	65991	65991	65991	65991	AAG44731.1	AAH00255.2	AAH72685.1	AAI08658.1	AAK51136.1	AAN51931.1	AF267862	AF267862	AF320778	AJ272054	AK313143	AY032594	B2R7W5	B2R7W5	B2R7W5	B2R7W5	BAG35962.1	BC000255	BC072685	BC108657	CAC81242.1	CAI41659.1	CCDS14763	CCDS14763.1	Cervical cancer proto-oncogene 3 protein	Cervical cancer proto-oncogene 3 protein	Cervical cancer proto-oncogene 3 protein	D3DWY5	D3DWY5	D3DWY5	D3DWY5	DC44	DC44	DC44	DC44	DC44	DC44	DC44	EAW72643.1	EAW72644.1	ENSG00000165775
PLXNA3	9606.ENSP00000358696	https://smart.embl.de/smart/DDvec.cgi?smart=1871:SIGNAL(1|19)+Sema(33|472)+PSI(490|540)+PSI(637|684)+PSI(785|838)+IPT(839|933)+IPT(934|1020)+IPT(1022|1122)+IPT(1124|1219)+Pfam_Plexin_cytopl(1293|1841)+	Plexin-A3; Coreceptor for SEMA3A and SEMA3F. Necessary for signaling by class 3 semaphorins and subsequent remodeling of the cytoskeleton. Plays a role in axon guidance in the developing nervous system. Regulates the migration of sympathetic neurons, but not of neural crest precursors. Required for normal dendrite spine morphology in pyramidal neurons. May play a role in regulating semaphorin-med…	55558	55558	55558	55558	55558	6.3	6.3	6.3	6.3	CAA61132.1	CAI43194.1	CCDS14752	CCDS14752.1	ENSG00000130827	ENSG00000130827	ENSG00000130827	ENSG00000130827	ENSP00000253128	ENSP00000358696	ENSP00000358696	ENST00000253128	ENST00000369682	ENST00000369682	ENST00000467463	ENST00000478236	ENST00000480645	ENST00000482598	ENST00000491066	ENST00000493546	ENST00000495040	ENST00000497802	HGNC:9101	HSSEXGENE	HSSEXGENE	Hs.632839	NM_017514	NM_017514	NM_017514	NM_017514.4	NP_059984	NP_059984	NP_059984.3	NP_059984.3	NP_059984.3	NP_059984.3	NX_P51805
FLNA	9606.ENSP00000358866	https://smart.embl.de/smart/DDvec.cgi?smart=2647:CH(45|147)+CH(168|264)+IG_FLMN(280|377)+IG_FLMN(380|477)+IG_FLMN(479|573)+IG_FLMN(575|666)+IG_FLMN(671|766)+IG_FLMN(768|869)+IG_FLMN(871|968)+IG_FLMN(970|1064)+IG_FLMN(1066|1157)+IG_FLMN(1159|1252)+IG_FLMN(1254|1352)+IG_FLMN(1354|1445)+IG_FLMN(1447|1542)+IG_FLMN(1544|1639)+IG_FLMN(1641|1743)+IG_FLMN(1758|1863)+IG_FLMN(1864|1955)+IG_FLMN(1956|2042)+…	Filamin-A; Promotes orthogonal branching of actin filaments and links actin filaments to membrane glycoproteins. Anchors various transmembrane proteins to the actin cytoskeleton and serves as a scaffold for a wide range of cytoplasmic signaling proteins. Interaction with FLNA may allow neuroblast migration from the ventricular zone into the cortical plate. Tethers cell surface- localized furin, m…	142510	2316	2316	2316	2316	2AAV	2AAV	2AAV	2AAV	2BP3	2BP3	2BP3	2BRQ	2BRQ	2BRQ	2BRQ	2J3S	2J3S	2J3S	2J3S	2JF1	2JF1	2JF1	2JF1	2K3T	2K3T	2K3T	2K3T	2K7P	2K7P	2K7P	2K7P	2K7Q	2K7Q	2K7Q	2K7Q	2MTP	2MTP	2MTP	2W0P	2W0P	2W0P	2W0P	2WFN	2WFN	2WFN
GNAI3	9606.ENSP00000358867	https://smart.embl.de/smart/DDvec.cgi?smart=354:G_alpha(13|353)+	Guanine nucleotide-binding protein G(k) subunit alpha; Heterotrimeric guanine nucleotide-binding proteins (G proteins) function as transducers downstream of G protein-coupled receptors (GPCRs) in numerous signaling cascades. The alpha chain contains the guanine nucleotide binding site and alternates between an active, GTP-bound state and an inactive, GDP-bound state. Signaling by an activated GPC…	2773	2773	2773	2773	2773	2IHB	2IHB	2IHB	2IHB	2ODE	2ODE	2ODE	2ODE	2V4Z	2V4Z	2V4Z	2V4Z	4G5O	4G5O	4G5O	4G5O	4G5R	4G5R	4G5R	4G5R	4G5S	4G5S	4G5S	4G5S	87U6	87U6	87U6	87U6	AAA35895.1	AAA35896.1	AAA35939.1	AAA52557.1	AAA52579.1	AAH25285.1	AAM12621.1	AAV38776.1	AAV38777.1	AC004159	AC080066	AF493907	AK312252
NFKB2	9606.ENSP00000358983	https://smart.embl.de/smart/DDvec.cgi?smart=900:Pfam_RHD_DNA_bind(40|220)+IPT(227|326)+ANK(487|517)+ANK(526|555)+ANK(559|591)+ANK(599|628)+ANK(633|663)+ANK(667|696)+DEATH(764|851)+	Nuclear factor NF-kappa-B p100 subunit; NF-kappa-B is a pleiotropic transcription factor present in almost all cell types and is the endpoint of a series of signal transduction events that are initiated by a vast array of stimuli related to many biological processes such as inflammation, immunity, differentiation, cell growth, tumorigenesis and apoptosis. NF-kappa-B is a homo- or heterodimeric co…	1A3Q	1A3Q	1A3Q	1A3Q	2D96	2D96	2D96	2D96	3DO7	3DO7	3DO7	3DO7	4791	4791	4791	4791	4791	4OT9	4OT9	4OT9	A8K9D9	A8K9D9	A8K9D9	A8K9D9	AAA21462.2	AAA68171.1	AAB21124.1	AAH02844.1	AAP88771.1	AAW56071.1	AK292654	AL121928	AY865619	Ankyrin repeat domain containing	BAF85343.1	BC002844	BT009769	CAA43715.1	CAA43716.1	CAB022098	CAC08399.1	CCDS41564	CCDS41564.1	CCDS41565	CCDS41565.1	CHEMBL2094258
COX7A2	9606.ENSP00000359098	https://smart.embl.de/smart/DDvec.cgi?smart=115:TRANS(10|29)+Pfam_COX7a(58|108)+	Cytochrome c oxidase subunit 7A2, mitochondrial; This protein is one of the nuclear-coded polypeptide chains of cytochrome c oxidase, the terminal oxidase in mitochondrial electron transport	1.9.3.1	1347	1347	1347	1347	1347	AAF61396.1	AAI01827.1	AAI01829.1	AF134406	AK312154	B2R5E1	B2R5E1	B2R5E1	B2R5E1	BAG35088.1	BC101826	BC101828	CAA33820.1	CAG28574.1	CAG46922.1	CAI19899.1	CCDS34486	CCDS34486.2	CCF23109.1	COX7A2	COX7A2	COX7A2	COX7A2	COX7A2	COX7A2	COX7A2	COX7A2	COX7A2	COX7A2	COX7A2-001	COX7A2-001	COX7A2-002	COX7A2-002	COX7A2-003	COX7A2-003	COX7A2-004	COX7A2-004	COX7A2-005	COX7A2-005	COX7A2-006
CNN3	9606.ENSP00000359225	https://smart.embl.de/smart/DDvec.cgi?smart=329:CH(28|125)+Pfam_Calponin(164|188)+Pfam_Calponin(204|228)+Pfam_Calponin(243|267)+	Calponin-3; Thin filament-associated protein that is implicated in the regulation and modulation of smooth muscle contraction. It is capable of binding to actin, calmodulin, troponin C and tropomyosin. The interaction of calponin with actin inhibits the actomyosin Mg-ATPase activity	1266	1266	1266	1266	1266	AAB35752.1	AAH25372.1	AC093429	AC105942	AK294141	AK298145	AK312370	AK316398	AL359554	B4DFK6	B4DFK6	B4DFK6	B4DFK6	B4DP09	B4DP09	B4DP09	B4DP09	BAG35288.1	BAG57467.1	BAG60421.1	BAH14769.1	BC025372	BC025372	CAB009849	CAC36092.1	CAC36093.1	CAG46646.1	CCDS30775	CCDS30775.1	CCDS65592	CCDS65592.1	CCDS65593	CCDS65593.1	CNN3	CNN3	CNN3	CNN3	CNN3	CNN3	CNN3	CNN3
CREG1	9606.ENSP00000359540	https://smart.embl.de/smart/DDvec.cgi?smart=220:SIGNAL(1|31)+Pfam_Pyrid_oxidase_2(50|216)+	Protein CREG1; May contribute to the transcriptional control of cell growth and differentiation. Antagonizes transcriptional activation and cellular transformation by the adenovirus E1A protein. The transcriptional control activity of cell growth requires interaction with IGF2R; Belongs to the CREG family	1XHN	1XHN	1XHN	1XHN	8804	8804	8804	8804	8804	AAC34861.1	AAH06786.1	AAH08628.1	AAQ89430.1	AF084523	AF084523	AK095456	AK315497	AY359071	B2RDD4	B2RDD4	B2RDD4	B2RDD4	BAC04550.1	BAG37881.1	BC006786	BC008628	CAB42866.1	CCDS1262	CCDS1262.1	CREG	CREG	CREG	CREG	CREG	CREG	CREG	CREG	CREG1	CREG1	CREG1	CREG1	CREG1	CREG1	CREG1	CREG1	CREG1
PTP4A1	9606.ENSP00000359685	https://smart.embl.de/smart/DDvec.cgi?smart=173:Pfam_DSPc(26|153)+	Protein tyrosine phosphatase type IVA 1; Protein tyrosine phosphatase which stimulates progression from G1 into S phase during mitosis. May play a role in the development and maintenance of differentiating epithelial tissues. Enhances cell proliferation, cell motility and invasive activity, and promotes cancer metastasis	1RXD	1RXD	1RXD	1RXD	1XM2	1XM2	1XM2	1XM2	3.1.3.48	5BX1	5BX1	5BX1	7803	7803	7803	7803	7803	A0A024R8J2	AAB09080.1	AAB40597.1	AAC39836.1	AAH23975.1	AAH45571.1	AF051160	AK312526	AL135905	B2R6C8	B2R6C8	B2R6C8	B2R6C8	BAG35425.1	BC023975	BC045571	CAC12761.1	CAH18292.1	CCDS4965	CCDS4965.1	CHEMBL1075169	CR749458	EAW88494.1	EAW88495.1	EC 3.1.3.48	ENSG00000112245	ENSG00000112245	ENSG00000112245	ENSG00000112245
USP33	9606.ENSP00000359829	https://smart.embl.de/smart/DDvec.cgi?smart=942:Pfam_zf-UBP(61|126)+Pfam_UCH(185|712)+DUSP(732|815)+DUSP(840|924)+	Ubiquitin carboxyl-terminal hydrolase 33; Deubiquitinating enzyme involved in various processes such as centrosome duplication, cellular migration and beta-2 adrenergic receptor/ADRB2 recycling. Involved in regulation of centrosome duplication by mediating deubiquitination of CCP110 in S and G2/M phase, leading to stabilize CCP110 during the period which centrioles duplicate and elongate. Involve…	23032	23032	23032	23032	23032	2UZG	2UZG	2UZG	2UZG	3.4.19.12	AAH16663.1	AAL78314.1	AAL78315.1	AB029020	AF383172	AF383173	AF383173	AK022864	AL050140	BAA83049.1	BAB14279.1	BC016663	C19.037	CAB43288.1	CCDS678	CCDS678.1	CCDS679	CCDS679.1	CCDS680	CCDS680.1	DKFZP586N041	DKFZP586N041-001	DKFZP586N041-002	DKFZP586N041-003	DKFZP586N041-004	DKFZP586N041-005	DKFZP586N041-006	DKFZP586N041-007	DKFZP586N041-008	DKFZP586N041-009	DKFZP586N041-010	DKFZP586N041-011	DKFZP586N041-012	DKFZP586N041-013	DKFZP586N041-014	DKFZP586N041-015
MTG2	9606.ENSP00000359859	https://smart.embl.de/smart/DDvec.cgi?smart=406:Pfam_GTP1_OBG(73|223)+Pfam_FeoB_N(225|385)+	Mitochondrial ribosome-associated GTPase 2; Plays a role in the regulation of the mitochondrial ribosome assembly and of translational activity. Displays GTPase activity. Involved in the ribosome maturation process	26164	26164	26164	26164	26164	3.6.5.-	A6NDR3	A6NDR3	A6NDR3	A6NDR3	AAH36716.1	AK001603	AK001603	AK299147	AK299189	AK316027	AK316325	AL117498	B4DR85	B4DR85	B4DR85	B4DR85	B4DRC1	BAA91783.1	BAG61197.1	BAG61233.1	BAH14398.1	BAH14696.1	BC007885	BC036716	CAB55963.1	CAC04015.1	CCDS13492	CCDS13492.1	EAW75386.1	EC 3.6.5.-	ENSG00000101181	ENSG00000101181	ENSG00000101181	ENSG00000101181	ENSP00000217152	ENSP00000324789	ENSP00000325608	ENSP00000326185	ENSP00000336760	ENSP00000359851
RAVER2	9606.ENSP00000360112	https://smart.embl.de/smart/DDvec.cgi?smart=678:RRM(70|136)+RRM(143|216)+RRM(232|305)+	Ribonucleoprotein PTB-binding 2; May bind single-stranded nucleic acids; RNA binding motif containing	1WG1	1WG1	1WG1	1WG1	55225	55225	55225	55225	55225	AAH65303.1	AB046799	AB046799	AC093427	AL359613	BAB13405.1	BC065303	CAB94883.1	CCDS41345	CCDS41345.1	E9PE10	ENSG00000162437	ENSG00000162437	ENSG00000162437	ENSG00000162437	ENSP00000294428	ENSP00000294428	ENSP00000309255	ENSP00000360112	ENSP00000360112	ENSP00000360112	ENSP00000397069	ENSP00000408950	ENST00000294428	ENST00000294428	ENST00000309187	ENST00000371072	ENST00000371072	ENST00000371072	ENST00000418058	ENST00000430964	FLJ10770	FLJ10770	HGNC:25577	HPA045785	HPA054313	Hs.591443
TACSTD2	9606.ENSP00000360269	https://smart.embl.de/smart/DDvec.cgi?smart=323:SIGNAL(1|30)+TY(105|149)+TRANS(275|297)+	Tumor-associated calcium signal transducer 2; May function as a growth factor receptor; Belongs to the EPCAM family	2MAE	2MAE	2MAE	2MVK	2MVK	2MVK	2MVL	2MVL	2MVL	4070	4070	4070	4070	4070	AAA52505.1	AAH09409.1	AAP35919.1	BC009409	BT007255	CAA31781.1	CAA54799.1	CAA54801.1	CAB72325.1	CAG47056.1	CCDS609	CCDS609.1	CR542260	Cell surface glycoprotein Trop-2	Cell surface glycoprotein Trop-2	Cell surface glycoprotein Trop-2	EGP-1	EGP-1	EGP-1	EGP-1	EGP1	EGP1	ENSG00000184292	ENSG00000184292	ENSG00000184292	ENSG00000184292	ENSP00000327831	ENSP00000360269	ENSP00000360269	ENSP00000360269	ENST00000330286	ENST00000371225
PDLIM1	9606.ENSP00000360305	https://smart.embl.de/smart/DDvec.cgi?smart=329:PDZ(12|85)+ZM(138|163)+LIM(259|310)+	PDZ and LIM domain protein 1; Cytoskeletal protein that may act as an adapter that brings other proteins (like kinases) to the cytoskeleton. Involved in assembly, disassembly and directioning of stress fibers in fibroblasts. Required for the localization of ACTN1 and PALLD to stress fibers. Required for cell migration and in maintaining cell polarity of fibroblasts (By similarity); LIM domain con…	1X62	1X62	1X62	1X62	2PKT	2PKT	2PKT	2PKT	9124	9124	9124	9124	9124	AAC05580.1	AAH00915.1	AAH18755.1	AAW82438.1	ACI46023.1	AJ310549	AK314792	AL160288	AY923052	B2RBS6	B2RBS6	B2RBS6	B2RBS6	BAG37323.1	BC000915	BC018755	C-terminal LIM domain protein 1	C-terminal LIM domain protein 1	C-terminal LIM domain protein 1	CAC32846.1	CAH70720.1	CAH72341.1	CCDS7441	CCDS7441.1	CLIM1	CLIM1	CLIM1	CLIM1	CLIM1	CLIM1	CLIM1	CLIM1	CLP-36
CEP55	9606.ENSP00000360540	https://smart.embl.de/smart/DDvec.cgi?smart=464:COIL(58|151)+Pfam_EABR(171|204)+COIL(237|337)+COIL(371|402)+	Centrosomal protein of 55 kDa; Plays a role in mitotic exit and cytokinesis. Recruits PDCD6IP and TSG101 to midbody during cytokinesis. Required for successful completion of cytokinesis. Not required for microtubule nucleation. Plays a role in the development of the brain and kidney	3E1R	3E1R	3E1R	3E1R	3WUT	3WUT	3WUT	3WUU	3WUU	3WUU	3WUV	3WUV	3WUV	55165	55165	55165	55165	55165	AAH08947.1	AAX14687.1	AB091343	AK001402	AK001402	AK223495	AK315536	AL356214	AY788918	B2RDG8	B2RDG8	B2RDG8	B2RDG8	BAA91670.1	BAD97215.1	BAE45243.1	BAG37915.1	BC008947	BX640718	C10orf3	C10orf3	C10orf3	C10orf3	C10orf3	C10orf3	C10orf3	C10orf3	CAE45837.1
TSHZ2	9606.ENSP00000360552	https://smart.embl.de/smart/DDvec.cgi?smart=1034:COIL(16|38)+ZnF_C2H2(215|239)+ZnF_C2H2(275|299)+ZnF_C2H2(380|404)+HOX(840|914)+ZnF_C2H2(926|948)+ZnF_C2H2(994|1017)+	Teashirt homolog 2; Probable transcriptional regulator involved in developmental processes. May act as a transcriptional repressor (Potential); ZF class homeoboxes and pseudogenes	128553	128553	128553	128553	128553	AAF76850.1	AF230201	AF230201	AK091206	AK302570	AL050316	AL109930	AL121902	AL354772	AL354993	AL391097	B7Z7W1	B7Z7W1	B7Z7W1	B7Z7W1	BAC03610.1	BAH13747.1	BX276189	BX640770	C20orf17	C20orf17	C20orf17	C20orf17	C20orf17	C20orf17	C20orf17	C20orf17	CAE45871.1	CAI95385.1	CAI95730.1	CCDS33490	CCDS33490.1	CCDS54474	CCDS54474.1	ENSG00000182463	ENSG00000182463	ENSG00000182463	ENSG00000182463	ENSP00000279004	ENSP00000333114	ENSP00000333114
NPDC1	9606.ENSP00000360660	https://smart.embl.de/smart/DDvec.cgi?smart=325:Pfam_NPDC1(1|325)+	Neural proliferation differentiation and control protein 1; Suppresses oncogenic transformation in neural and non- neural cells and down-regulates neural cell proliferation. Might be involved in transcriptional regulation (By similarity); Belongs to the NPDC1/cab-1 family	56654	56654	56654	56654	56654	AAF76225.1	AAF82603.1	AAH04217.1	AAK27328.1	AF272357	AF283247	AF285836	AF285836	AL050221	BC004217	CAB	CAB	CAB-	CAB-	CAB-	CAB-	CAB-1	CAB-1	CAB1	CAB1	CAB1	CAB1	CAB43321.1	CAI12775.1	CCDS7024	CCDS7024.1	DKFZp586J0523	DKFZp586J0523	ENSG00000107281	ENSG00000107281	ENSG00000107281	ENSG00000107281	ENSP00000265665	ENSP00000360657	ENSP00000360659	ENSP00000360659	ENSP00000360660	ENSP00000360660	ENSP00000481901	ENSP00000481901	ENSP00000484522
IFIT5	9606.ENSP00000360860	https://smart.embl.de/smart/DDvec.cgi?smart=482:TPR(51|84)+TPR(140|173)+TPR(249|282)+TPR(338|371)+TPR(435|468)+	Interferon-induced protein with tetratricopeptide repeats 5; Interferon-induced RNA-binding protein involved in the human innate immune response. Has a broad and adaptable RNA structure recognition important for RNA recognition specificity in antiviral defense. Binds precursor and processed tRNAs as well as poly-U-tailed tRNA fragments. Specifically binds single-stranded RNA bearing a 5'-triphosp…	24138	24138	24138	24138	24138	3ZGQ	3ZGQ	3ZGQ	3ZGQ	4HOQ	4HOQ	4HOQ	4HOQ	4HOR	4HOR	4HOR	4HOR	4HOS	4HOS	4HOS	4HOS	4HOT	4HOT	4HOT	4HOT	4J0U	4J0U	4J0U	4J0U	AAA84934.1	AAH25786.1	AK312358	B2R5X9	B2R5X9	B2R5X9	B2R5X9	B4DDV1	B4DDV1	B4DDV1	BAG35276.1	BC025786	CAG33312.1	CAI12381.1	CCDS7403	CCDS7403.1	CR457031
IFIT1	9606.ENSP00000360869	https://smart.embl.de/smart/DDvec.cgi?smart=478:TPR(52|85)+TPR(95|128)+TPR(141|174)+TPR(251|284)+TPR(340|373)+TPR(437|470)+	Interferon-induced protein with tetratricopeptide repeats 1; Interferon-induced antiviral RNA-binding protein that specifically binds single-stranded RNA bearing a 5'-triphosphate group (PPP-RNA), thereby acting as a sensor of viral single- stranded RNAs and inhibiting expression of viral messenger RNAs. Single-stranded PPP-RNAs, which lack 2'-O-methylation of the 5' cap and bear a 5'-triphosphat…	3434	3434	3434	3434	3434	4HOU	4HOU	4HOU	4HOU	5UDI	5UDI	5UDI	5UDJ	5UDJ	5UDJ	5UDK	5UDK	5UDK	5UDL	5UDL	5UDL	5W5H	5W5H	5W5H	5W5I	5W5I	5W5I	AAH07091.1	AAP35313.1	AK092813	AK314588	B3KS50	B3KS50	B3KS50	B3KS50	BAG37163.1	BAG52612.1	BC007091	BT006667	C56	C56	CAA27244.1	CAA29802.1	CAB045980	CAI12379.1	CCDS31243
IFIT3	9606.ENSP00000360883	https://smart.embl.de/smart/DDvec.cgi?smart=490:TPR(51|84)+TPR(136|169)+TPR(241|274)+TPR(415|448)+	Interferon-induced protein with tetratricopeptide repeats 3; IFN-induced antiviral protein which acts as an inhibitor of cellular as well as viral processes, cell migration, proliferation, signaling, and viral replication. Enhances MAVS- mediated host antiviral responses by serving as an adapter bridging TBK1 to MAVS which leads to the activation of TBK1 and phosphorylation of IRF3 and phosphoryl…	3437	3437	3437	3437	3437	AAB40606.1	AAB95160.1	AAC63524.1	AAH01383.1	AAH04977.1	AAP35948.1	AF026939	AF083470	AK290427	AK297137	B4DLS7	BAF83116.1	BAG59639.1	BC001383	BC004977	BT007284	CCDS31241	CCDS31241.1	CCDS7402	CCDS7402.1	CIG-49	CIG-49	CIG-49	CIG-49	CIG-49	CIG-49	CIG-49	CIG-49	CIG49	CIG49	CIG49	EAW50143.1	EAW50144.1	ENSG00000119917	ENSG00000119917	ENSG00000119917	ENSG00000119917	ENSP00000238972	ENSP00000360876	ENSP00000360883	ENSP00000360883
MKNK1	9606.ENSP00000361014	https://smart.embl.de/smart/DDvec.cgi?smart=465:S_TKc(49|374)+	MAP kinase-interacting serine/threonine-protein kinase 1; May play a role in the response to environmental stress and cytokines. Appears to regulate translation by phosphorylating EIF4E, thus increasing the affinity of this protein for the 7- methylguanosine-containing mRNA cap; Mitogen-activated protein kinase-activated protein kinases	2.7.11.1	2HW6	2HW6	2HW6	2HW6	2Y9Q	2Y9Q	2Y9Q	8569	8569	8569	8569	8569	AAH02755.1	AAQ84219.1	AB000409	AB000409	AY355461	BAA19885.1	BC002755	BX538193	CAD98062.1	CAI14764.1	CAI14765.1	CCDS30705	CCDS30705.1	CCDS44134	CCDS44134.1	CCDS538	CCDS538.1	CHEMBL4718	D3DQ20	D3DQ20	D3DQ20	D3DQ20	D3DQ21	D3DQ21	D3DQ21	D3DQ21	DKFZP686E14208	E9PIA0	E9PJH1	E9PLE7	E9PMF1	E9PMM8	E9PN34
ADIRF	9606.ENSP00000361083	http://smart.embl.de/smart/DDt.cgi?smart=76:	Adipogenesis regulatory factor; Plays a role in fat cell development; promotes adipogenic differentiation and stimulates transcription initiation of master adipogenesis factors like PPARG and CEBPA at early stages of preadipocyte differentiation. Its overexpression confers resistance to the anticancer chemotherapeutic drug cisplatin	10974	10974	10974	10974	10974	AAH04471.1	ADIRF	ADIRF	ADIRF	ADIRF	ADIRF	ADIRF	ADIRF	ADIRF	ADIRF	ADIRF	ADIRF-001	ADIRF-001	ADIRF-002	ADIRF-002	ADIRF-003	ADIRF-003	ADIRF_HUMAN	ADIRF_HUMAN	ADIRF_HUMAN	AFRO	AFRO	AFRO	AFRO	AFRO	AFRO	AFRO	AFRO	AK312031	APM2	APM2	APM2	APM2	APM2	APM2	APM2	APM2	Adipogenesis factor rich in obesity	Adipogenesis factor rich in obesity	Adipogenesis factor rich in obesity	Adipogenesis regulatory factor
SNCG	9606.ENSP00000361087	https://smart.embl.de/smart/DDvec.cgi?smart=127:Pfam_Synuclein(1|126)+	Gamma-synuclein; Plays a role in neurofilament network integrity. May be involved in modulating axonal architecture during development and in the adult. In vitro, increases the susceptibility of neurofilament-H to calcium-dependent proteases (By similarity). May also function in modulating the keratin network in skin. Activates the MAPK and Elk-1 signal transduction pathway (By similarity); Belon…	&#611;-synuclein	6623	6623	6623	6623	6623	A6NM47	AAB64109.1	AAC27738.1	AAC36550.1	AAC36586.1	AAH14098.1	AAL05870.1	AF010126	AF017256	AF037207	AF044311	AF044311	AF411524	AK223367	AK312141	BAD97087.1	BAG35077.1	BC014098	BCSG1	BCSG1	BCSG1	BCSG1	BCSG1	BCSG1	BCSG1	BCSG1	Breast cancer-specific gene 1 protein	Breast cancer-specific gene 1 protein	Breast cancer-specific gene 1 protein	CAB001452	CAB040581	CAG46587.1	CAG46589.1	CCDS7380	CCDS7380.1	CCDS81483	CR541788	CR541790	EAW80316.1	EAW80317.1
AKR1A1	9606.ENSP00000361140	https://smart.embl.de/smart/DDvec.cgi?smart=325:Pfam_Aldo_ket_red(16|294)+	Alcohol dehydrogenase [NADP(+)]; Catalyzes the NADPH-dependent reduction of a variety of aromatic and aliphatic aldehydes to their corresponding alcohols. Catalyzes the reduction of mevaldate to mevalonic acid and of glyceraldehyde to glycerol. Has broad substrate specificity. In vitro substrates include succinic semialdehyde, 4- nitrobenzaldehyde, 1,2-naphthoquinone, methylglyoxal, and D- glucur…	1.1.1.2	1.1.1.2	10327	10327	10327	10327	10327	2ALR	2ALR	2ALR	2ALR	A8KAL8	A8KAL8	A8KAL8	A8KAL8	AAA51711.1	AAB92369.1	AAF01260.1	AAH00670.1	AAH05394.1	AAP35649.1	ACF94472.1	ACJ13642.1	AF036680	AF036681	AF036682	AF036683	AF112484	AF112485	AK1A1_HUMAN	AK1A1_HUMAN	AK1A1_HUMAN	AK293083	AKR1A1	AKR1A1	AKR1A1	AKR1A1	AKR1A1	AKR1A1	AKR1A1	AKR1A1	AKR1A1	AKR1A1	AKR1A1-001	AKR1A1-001	AKR1A1-002
ASS1	9606.ENSP00000361471	https://smart.embl.de/smart/DDvec.cgi?smart=412:Pfam_Arginosuc_synth(8|403)+	Argininosuccinate synthase; One of the enzymes of the urea cycle, the metabolic pathway transforming neurotoxic amonia produced by protein catabolism into inocuous urea in the liver of ureotelic animals. Catalyzes the formation of arginosuccinate from aspartate, citrulline and ATP and together with ASL it is responsible for the biosynthesis of arginine in most body tissues; Belongs to the arginin…	107840	2NZ2	2NZ2	2NZ2	2NZ2	301810	445	445	445	445	445	6.3.4.5	6.3.4.5	AAA51782.1	AAA51783.1	AAH09243.1	AAH21676.1	AAK67487.1	AAM60751.1	AF363662	AK027126	AK315093	AL354898	ASS	ASS	ASS	ASS	ASS	ASS	ASS	ASS	ASS	ASS1	ASS1	ASS1	ASS1	ASS1	ASS1	ASS1	ASS1	ASS1	ASS1	ASS1	ASS1-001	ASS1-001	ASS1-002
TJAP1	9606.ENSP00000361522	https://smart.embl.de/smart/DDvec.cgi?smart=557:COIL(36|175)+Pfam_Pilt(276|470)+Pfam_Pilt(466|556)+	Tight junction associated protein 1	93643	93643	93643	93643	93643	A0A024RD56	AAH46239.1	AAH64401.1	AK024269	AK024269	AK094907	AK127338	AL117398	B3KT40	BAB14867.1	BAG52952.1	BAG54486.1	BC046239	BC064401	CAH18308.1	CAI42617.1	CAI42618.1	CAI42619.1	CAI46221.1	CCDS4898	CCDS4898.1	CCDS55004	CCDS55004.1	CR749480	E2QRK7	EAX04192.1	EAX04196.1	EAX04197.1	EAX04200.1	ENSG00000137221	ENSG00000137221	ENSG00000137221	ENSG00000137221	ENSP00000259751	ENSP00000259751	ENSP00000361521	ENSP00000361521	ENSP00000361522	ENSP00000361522	ENSP00000361522	ENSP00000361523
CDC20	9606.ENSP00000361540	https://smart.embl.de/smart/DDvec.cgi?smart=499:WD40(169|210)+WD40(215|254)+WD40(257|294)+WD40(298|337)+WD40(344|386)+WD40(389|429)+WD40(432|471)+	Cell division cycle protein 20 homolog; Required for full ubiquitin ligase activity of the anaphase promoting complex/cyclosome (APC/C) and may confer substrate specificity upon the complex. Is regulated by MAD2L1: in metaphase the MAD2L1-CDC20-APC/C ternary complex is inactive and in anaphase the CDC20-APC/C binary complex is active in degrading substrates. The CDC20-APC/C complex positively reg…	4GGA	4GGA	4GGA	4GGA	4GGC	4GGC	4GGC	4GGC	4GGD	4GGD	4GGD	4GGD	4N14	4N14	4N14	5G04	5G04	5G04	5KHR	5KHR	5KHR	5KHU	5KHU	5KHU	5LCW	5LCW	5LCW	991	991	991	991	991	AAA19017.1	AAD16405.1	AAH00624.1	AAH01088.1	AAH06272.1	AAH09425.1	AAH09426.1	AAH10044.1	AAH12803.1	AAH12827.1	AAH13303.1	AAH15998.1	AAH24257.1	AAH31294.1
FHL3	9606.ENSP00000362107	https://smart.embl.de/smart/DDvec.cgi?smart=280:LIM(39|92)+LIM(100|153)+LIM(161|212)+LIM(220|275)+	Four and a half LIM domains 3	1WYH	1WYH	1WYH	1WYH	2275	2275	2275	2275	2275	2CUQ	2CUQ	2CUQ	2CUQ	2EHE	2EHE	2EHE	2EHE	AAC04466.2	AAH01351.1	AAH11697.1	AAH14501.1	AAP35701.1	AK290641	BAF83330.1	BC001351	BC011697	BC011697	BC014501	BT007052	CAG33706.1	CAH69931.1	CCDS30678	CCDS30678.1	CR457425	D3DPT6	D3DPT6	D3DPT6	D3DPT6	EAX07301.1	EAX07302.1	ENSG00000183386	ENSG00000183386	ENSG00000183386	ENSG00000183386	ENSP00000327999	ENSP00000362107
LCN2	9606.ENSP00000362108	https://smart.embl.de/smart/DDvec.cgi?smart=198:SIGNAL(1|20)+Pfam_Lipocalin(48|193)+	Neutrophil gelatinase-associated lipocalin; Iron-trafficking protein involved in multiple processes such as apoptosis, innate immunity and renal development. Binds iron through association with 2,5-dihydroxybenzoic acid (2,5- DHBA), a siderophore that shares structural similarities with bacterial enterobactin, and delivers or removes iron from the cell, depending on the context. Iron-bound form (…	1DFV	1DFV	1DFV	1DFV	1L6M	1L6M	1L6M	1L6M	1NGL	1NGL	1NGL	1NGL	1QQS	1QQS	1QQS	1QQS	1X71	1X71	1X71	1X71	1X89	1X89	1X89	1X89	1X8U	1X8U	1X8U	1X8U	24p3	24p3	24p3	24p3	3934	3934	3934	3934	3934	3BY0	3BY0	3BY0	3BY0	3CBC	3CBC	3CBC	3CBC	3CMP
SH3BGRL	9606.ENSP00000362308	https://smart.embl.de/smart/DDvec.cgi?smart=114:Pfam_SH3BGR(1|98)+	SH3 domain-binding glutamic acid-rich-like protein; SH3 domain binding glutamate rich protein like	1U6T	1U6T	1U6T	1U6T	1WRY	1WRY	1WRY	1WRY	6451	6451	6451	6451	6451	AAC27445.1	AAH16709.1	AAI03763.1	ACI46040.1	AF042081	AF042081	AK315897	AL136718	AL357115	B0AZV6	BAF98788.1	BC016709	BC103762	CAB66652.1	CAG38509.1	CAI39436.1	CCDS14449	CCDS14449.1	CR533478	D3DTE6	EAW98579.1	EAW98580.1	EAW98581.1	ENSG00000131171	ENSG00000131171	ENSG00000131171	ENSG00000131171	ENSP00000253481	ENSP00000362308	ENSP00000362308	ENST00000253481	ENST00000373212	ENST00000373212
STXBP1	9606.ENSP00000362399	https://smart.embl.de/smart/DDvec.cgi?smart=603:Pfam_Sec1(29|581)+	Syntaxin-binding protein 1; May participate in the regulation of synaptic vesicle docking and fusion, possibly through interaction with GTP-binding proteins. Essential for neurotransmission and binds syntaxin, a component of the synaptic vesicle fusion machinery probably in a 1:1 ratio. Can interact with syntaxins 1, 2, and 3 but not syntaxin 4. May play a role in determining the specificity of i…	6812	6812	6812	6812	6812	AAC39688.1	AAC39689.1	AAH15749.1	AB209180	AF004562	AF004563	AF004563	AL162426	B1AM97	B1AM97	B1AM97	B1AM97	BAA19483.1	BAD92417.1	BC015749	CAA73255.1	CAB034434	CAI41180.1	CCDS35146	CCDS35146.1	CCDS6874	CCDS6874.1	D63851	EAW87679.1	EAW87681.1	ENSG00000136854	ENSG00000136854	ENSG00000136854	ENSG00000136854	ENSP00000259377	ENSP00000307396	ENSP00000344525	ENSP00000362396	ENSP00000362396	ENSP00000362399	ENSP00000362399	ENSP00000362399	ENSP00000437455	ENSP00000443214	ENSP00000443895	ENSP00000485361
FAM129B	9606.ENSP00000362409	https://smart.embl.de/smart/DDvec.cgi?smart=746:PH(69|194)+	Niban-like protein 1; May play a role in apoptosis suppression. May promote melanoma cell invasion in vitro	64855	64855	64855	64855	64855	A0A024R872	AAH01979.2	AAK57556.1	AAQ13825.1	AB210016	AF151783	AF151783	AF192911	AK025804	AL137555	AL390116	BAB15240.1	BAE06098.1	BC001979	C9ORF88	C9orf88	C9orf88	C9orf88	C9orf88	C9orf88	C9orf88	C9orf88	C9orf88	CAB70809.1	CAH72914.1	CAH72915.1	CAH73084.1	CAH73085.1	CCDS35144	CCDS35144.1	CCDS35145	CCDS35145.1	DKFZP434H0820	DKFZP434H0820	EAW87675.1	EAW87677.1	EAW87678.1	ENSG00000136830	ENSG00000136830	ENSG00000136830	ENSG00000136830
UPRT	9606.ENSP00000362481	https://smart.embl.de/smart/DDvec.cgi?smart=309:Pfam_UPRTase(113|308)+	Uracil phosphoribosyltransferase homolog; Belongs to the UPRTase family	139596	139596	139596	139596	139596	2.4.2.9	A8KAF9	AAH15116.1	AAT64916.1	AK056354	AK293024	AL137013	AL590234	AY643714	BAF85713.1	BC015116	BC015116	CAH18190.1	CAI39681.1	CAI39682.1	CAI40088.1	CAI40089.1	CCDS14429	CCDS14429.1	CCDS78494	CH471104	CR749336	DKFZp781E1243	DKFZp781E1243	E9PSD7	EAW98631.1	EC 2.4.2.9	ENSG00000094841	ENSG00000094841	ENSG00000094841	ENSG00000094841	ENSP00000209779	ENSP00000362471	ENSP00000362471	ENSP00000362477	ENSP00000362477	ENSP00000362481	ENSP00000362481	ENSP00000362481	ENSP00000411542	ENSP00000433987
PIN4	9606.ENSP00000362773	https://smart.embl.de/smart/DDvec.cgi?smart=156:Pfam_Rotamase(67|154)+	Peptidyl-prolyl cis-trans isomerase NIMA-interacting 4; Isoform 1 is involved as a ribosomal RNA processing factor in ribosome biogenesis. Binds to tightly bent AT-rich stretches of double-stranded DNA; Belongs to the PpiC/parvulin rotamase family. PIN4 subfamily	1EQ3	1EQ3	1EQ3	1EQ3	1FJD	1FJD	1FJD	1FJD	3UI4	3UI4	3UI4	3UI4	3UI5	3UI5	3UI5	3UI5	3UI6	3UI6	3UI6	3UI6	5.2.1.8	5303	5303	5303	5303	5303	A8E0G6	A8E0G6	A8E0G6	A8E0G6	A8E0G8	AAD27893.1	AAH05234.2	AAH70288.1	AAH93700.1	AAI04654.1	AAI11395.1	AAI12282.1	AB009690	AB009690	AF143096	AK127605	AM420633	B3KXM0	B3KXM0	B3KXM0
CISD1	9606.ENSP00000363041	https://smart.embl.de/smart/DDvec.cgi?smart=108:Pfam_MitoNEET_N(8|41)+ZnF_CDGSH(55|93)+	CDGSH iron-sulfur domain-containing protein 1; Plays a key role in regulating maximal capacity for electron transport and oxidative phosphorylation (By similarity). May be involved in Fe-S cluster shuttling and/or in redox reactions; Belongs to the CISD protein family	2QD0	2QD0	2QD0	2QD0	2QH7	2QH7	2QH7	2QH7	2R13	2R13	2R13	2R13	3EW0	3EW0	3EW0	3EW0	3LPQ	3LPQ	3LPQ	3LPQ	3REE	3REE	3REE	3REE	4EZF	4EZF	4EZF	4EZF	4F1E	4F1E	4F1E	4F1E	4F28	4F28	4F28	4F28	4F2C	4F2C	4F2C	4F2C	55847	55847	55847	55847	55847	A0A024QZN7
ZWINT	9606.ENSP00000363055	https://smart.embl.de/smart/DDvec.cgi?smart=277:Pfam_Zwint(29|277)+	ZW10 interactor; Part of the MIS12 complex, which is required for kinetochore formation and spindle checkpoint activity. Required to target ZW10 to the kinetochore at prometaphase	11130	11130	11130	11130	A6NH27	A6NNV6	A6NNV6	A6NNV6	A6NNV6	AAC78629.1	AAH00411.1	AAH20979.1	AAI10400.1	AC010996	AF067656	AF067656	AK093808	AK293416	BAG52767.1	BAG56923.1	BC000411	BC020979	BC110399	CAB033926	CCDS31205	CCDS31205.1	CCDS7249	CCDS7249.1	ENSG00000122952	ENSG00000122952	ENSG00000122952	ENSG00000122952	ENSP00000242556	ENSP00000309120	ENSP00000322850	ENSP00000322850	ENSP00000354921	ENSP00000363051	ENSP00000363055	ENSP00000363055	ENSP00000363055	ENSP00000378801	ENSP00000378801	ENSP00000387748	ENSP00000473330	ENSP00000473330
ROMO1	9606.ENSP00000363191	https://smart.embl.de/smart/DDvec.cgi?smart=79:Romo1(13|79)+	Reactive oxygen species modulator 1; Induces production of reactive oxygen species (ROS) which are necessary for cell proliferation. May play a role in inducing oxidative DNA damage and replicative senescence. May play a role in the coordination of mitochondrial morphology and cell proliferation; Belongs to the MGR2 family	140823	140823	140823	140823	140823	A7M872	A7M872	A7M872	A7M872	AAH08488.1	AAI05282.1	ADU87627.1	AK000548	AM397244	AM397245	AM397246	BC008488	BC105281	C20orf52	C20orf52	C20orf52	C20orf52	C20orf52	C20orf52	C20orf52	C20orf52	CAC11117.1	CAI13604.1	CAL37002.1	CAL37003.1	CAL37004.1	CCDS13264	CCDS13264.1	E1P5R9	E1P5R9	E1P5R9	E1P5R9	E9KL28	E9KL28	E9KL28	E9KL28	EAW76168.1	EAW76169.1	ENSG00000125995	ENSG00000125995	ENSG00000125995
INIP	9606.ENSP00000363360	https://smart.embl.de/smart/DDvec.cgi?smart=104:Pfam_SOSSC(18|101)+	SOSS complex subunit C; Component of the SOSS complex, a multiprotein complex that functions downstream of the MRN complex to promote DNA repair and G2/M checkpoint. The SOSS complex associates with single- stranded DNA at DNA lesions and influences diverse endpoints in the cellular DNA damage response including cell-cycle checkpoint activation, recombinational repair and maintenance of genomic s…	4OWT	4OWT	4OWT	4OWW	4OWW	4OWW	58493	58493	58493	58493	58493	AAF28969.1	AAF28971.2	AAH13097.1	AAH14881.1	AAH65210.1	AF161409	AF161411	AF161411	BC013097	BC014881	BC065210	C9orf80	C9orf80	C9orf80	C9orf80	C9orf80	C9orf80	C9orf80	C9orf80	CAH71934.1	CAH71936.1	CCDS6785	CCDS6785.1	ENSG00000148153	ENSG00000148153	ENSG00000148153	ENSG00000148153	ENSP00000277239	ENSP00000342971	ENSP00000363351	ENSP00000363353	ENSP00000363353	ENSP00000363355	ENSP00000363360	ENSP00000363360
FAM21C	9606.ENSP00000363482	https://smart.embl.de/smart/DDvec.cgi?smart=1320:COIL(107|128)+Pfam_CAP-ZIP_m(923|1061)+	WASH complex subunit 2C; Acts at least in part as component of the WASH core complex whose assembly at the surface of endosomes inhibits WASH nucleation-promoting factor (NPF) activity in recruiting and activating the Arp2/3 complex to induce actin polymerization and is involved in the fission of tubules that serve as transport intermediates during endosome sorting. Mediates the recruitment of th…	253725	253725	AAH06456.1	AAI50612.1	AB011164	AK303048	AL050279	AL645998	AL672187	AL731535	B4DZQ6	B4DZQ6	B4DZQ6	B9EK53	B9EK53	B9EK53	BAA25518.1	BAG64168.1	BC006456	BC150611	CAB43380.2	CAI15257.1	CAI15258.1	CAI16093.1	CAI16355.1	CAI16356.1	CCDS44374.2	CCDS53528.1	CCDS53529.1	ENSG00000172661	ENSG00000172661	ENSG00000172661	ENSP00000309322	ENSP00000315414	ENSP00000316793	ENSP00000337541	ENSP00000337541	ENSP00000352922	ENSP00000352922	ENSP00000363479	ENSP00000363482	ENSP00000363482	ENSP00000363482	ENSP00000382497	ENSP00000408970	ENSP00000416630
HMGCL	9606.ENSP00000363614	https://smart.embl.de/smart/DDvec.cgi?smart=325:Pfam_HMGL-like(32|306)+	Hydroxymethylglutaryl-CoA lyase, mitochondrial; Key enzyme in ketogenesis (ketone body formation). Terminal step in leucine catabolism. Ketone bodies (beta- hydroxybutyrate, acetoacetate and acetone) are essential as an alternative source of energy to glucose, as lipid precursors and as regulators of metabolism	2CW6	2CW6	2CW6	2CW6	3-hydroxy-3-methylglutarate-CoA lyase	3-hydroxy-3-methylglutarate-CoA lyase	3-hydroxy-3-methylglutarate-CoA lyase	3-hydroxymethyl-3-methylglutaryl-CoA lyase	3-hydroxymethyl-3-methylglutaryl-CoA lyase	3-hydroxymethyl-3-methylglutaryl-CoA lyase	3-hydroxymethyl-3-methylglutaryl-CoA lyase	3155	3155	3155	3155	3155	3MP3	3MP3	3MP3	3MP3	3MP4	3MP4	3MP4	3MP4	3MP5	3MP5	3MP5	3MP5	4.1.3.4	4.1.3.4	A6NMQ0	AAA92733.1	AAB19099.1	AAH10570.1	AAP88794.1	ACK58684.1	ADD21697.1	AH003700	AK122801	AK300733	AK313869	B1AK13	B4DUP4	B4DUP4	B4DUP4	B4DUP4
HSD17B8	9606.ENSP00000363794	https://smart.embl.de/smart/DDvec.cgi?smart=261:Pfam_KR(12|197)+	Estradiol 17-beta-dehydrogenase 8; NAD-dependent 17-beta-hydroxysteroid dehydrogenase with highest activity towards estradiol. Has very low activity towards testosterone. The heterotetramer with CBR4 has NADH-dependent 3-ketoacyl-acyl carrier protein reductase activity, and thereby plays a role in mitochondrial fatty acid biosynthesis. Within the heterotetramer, HSD17B8 binds NADH; CBR4 binds NAD…	1.1.1.239	1.1.1.62	1.1.1.62	17-beta-hydroxysteroid dehydrogenase 8	17-beta-hydroxysteroid dehydrogenase 8	2PD6	2PD6	3-oxoacyl-[acyl-carrier-protein] reductase	3-oxoacyl-[acyl-carrier-protein] reductase	4CQL	4CQL	4CQM	4CQM	7923	7923	7923	7923	A6NLX7	A6NLX7	CCDS4769	CCDS4769.1	D6S2245E	D6S2245E	D6S2245E	D82061	DHB8_HUMAN	DHB8_HUMAN	EC 1.1.1.239	EC 1.1.1.62	ENSG00000204228	ENSG00000204228	ENSG00000204228	ENSG00000204228	ENSP00000363790	ENSP00000363794	ENSP00000363794	ENST00000374658	ENST00000374662	ENST00000374662	ENST00000469186	Estradiol 17-beta-dehydrogenase 8	Estradiol 17-beta-dehydrogenase 8	FABG	FABGL	FABGL	FABGL
NIPSNAP3A	9606.ENSP00000363899	https://smart.embl.de/smart/DDvec.cgi?smart=247:Pfam_NIPSNAP(37|136)+Pfam_NIPSNAP(146|245)+	Nipsnap homolog 3A; Belongs to the NipSnap family	25934	25934	25934	25934	25934	A6NM55	A6NM55	A6NM55	A6NM55	AAF28977.1	AAH05935.1	AF161417	AK024015	AL117557	BAB14777.1	BC005935	BC005935	CAB55992.2	CAH73580.1	CCDS6760	CCDS6760.1	DKFZp564D177	DKFZp564D177	EAW58990.1	ENSG00000136783	ENSG00000136783	ENSG00000136783	ENSG00000136783	ENSP00000238259	ENSP00000344174	ENSP00000363896	ENSP00000363898	ENSP00000363899	ENSP00000363899	ENSP00000363899	ENST00000238259	ENST00000349121	ENST00000351220	ENST00000374764	ENST00000374766	ENST00000374767	ENST00000374767	ENST00000374767	ENST00000471001	FLJ13953	FLJ13953
ALDH4A1	9606.ENSP00000364490	https://smart.embl.de/smart/DDvec.cgi?smart=563:Pfam_Aldedh(74|547)+	Delta-1-pyrroline-5-carboxylate dehydrogenase, mitochondrial; Irreversible conversion of delta-1-pyrroline-5- carboxylate (P5C), derived either from proline or ornithine, to glutamate. This is a necessary step in the pathway interconnecting the urea and tricarboxylic acid cycles. The preferred substrate is glutamic gamma-semialdehyde, other substrates include succinic, glutaric and adipic semiald…	1.2.1.88	1.2.1.88	3V9G	3V9G	3V9G	3V9G	3V9H	3V9H	3V9H	3V9H	3V9I	3V9I	3V9I	3V9I	4OE5	4OE5	4OE5	4OE5	8659	8659	8659	8659	8659	A0A024RAD8	A8K1Q7	A8K1Q7	A8K1Q7	A8K1Q7	AAC50500.1	AAC50501.1	AAH07581.1	AAH23600.1	ACN89883.1	AK222486	AK289972	AK294552	AL080251	AL4A1_HUMAN	AL4A1_HUMAN	AL4A1_HUMAN	AL954340	ALDH4	ALDH4	ALDH4	ALDH4	ALDH4
EFHD2	9606.ENSP00000365147	https://smart.embl.de/smart/DDvec.cgi?smart=240:EFh(96|124)+EFh(132|160)+COIL(199|237)+	EF-hand domain-containing protein D2; May regulate B-cell receptor (BCR)-induced immature and primary B-cell apoptosis. Plays a role as negative regulator of the canonical NF-kappa-B-activating branch. Controls spontaneous apoptosis through the regulation of BCL2L1 abundance; EF-hand domain containing	5H0P	5H0P	5H0P	5I2L	5I2L	5I2L	5I2O	5I2O	5I2O	5I2Q	5I2Q	5I2Q	79180	79180	79180	79180	79180	A0A024QZ77	AAH07233.1	AAH14923.1	AAH23611.1	AAH68473.1	BC007233	BC014923	BC014923	BC023611	BC068473	CAI21431.1	CCDS155	CCDS155.1	EAW51720.1	EAW51723.1	EF hand domain containing 2	EF-hand domain containing	EF-hand domain family member D2	EF-hand domain family member D2	EF-hand domain family, member D2	EF-hand domain family, member D2	EF-hand domain-containing protein D2	EF-hand domain-containing protein D2	EF-hand domain-containing protein D2	EFHD2	EFHD2	EFHD2	EFHD2	EFHD2
KDELC1	9606.ENSP00000365172	https://smart.embl.de/smart/DDvec.cgi?smart=502:SIGNAL(1|19)+IG_FLMN(28|133)+CAP10(226|470)+	KDEL motif-containing protein 1; Glycosyltransferase family 90; Belongs to the KDELC family	2DI7	2DI7	2DI7	2DI7	79070	79070	79070	79070	79070	AAH01297.1	AAQ89318.1	AK222567	AL157769	AY358959	BAD96287.1	BC001297	BC001297	CAB020780	CAI14525.1	CCDS9504	CCDS9504.1	ENSG00000134901	ENSG00000134901	ENSG00000134901	ENSG00000134901	ENSP00000257343	ENSP00000365172	ENSP00000365172	ENST00000257343	ENST00000376004	ENST00000376004	ENST00000460338	ENST00000460338	ENST00000484943	ENST00000486540	EP58	EP58	EP58	EP58	EP58	EP58	EP58	EP58	ERp58	Endoplasmic reticulum resident protein 58	Endoplasmic reticulum resident protein 58
HNRNPK	9606.ENSP00000365439	https://smart.embl.de/smart/DDvec.cgi?smart=464:KH(41|109)+KH(143|214)+KH(386|456)+	Heterogeneous nuclear ribonucleoprotein K; One of the major pre-mRNA-binding proteins. Binds tenaciously to poly(C) sequences. Likely to play a role in the nuclear metabolism of hnRNAs, particularly for pre-mRNAs that contain cytidine-rich sequences. Can also bind poly(C) single- stranded DNA. Plays an important role in p53/TP53 response to DNA damage, acting at the level of both transcription ac…	1J5K	1J5K	1J5K	1J5K	1KHM	1KHM	1KHM	1KHM	1ZZI	1ZZI	1ZZI	1ZZI	1ZZJ	1ZZJ	1ZZJ	1ZZJ	1ZZK	1ZZK	1ZZK	1ZZK	3190	3190	3190	3190	3190	AAB20770.1	AAH00355.1	AAH14980.1	AB209562	AB451263	AB451390	AK096385	AK123117	AK291336	AK300744	AUKS	B3KU16	B4DUQ1	BAD92799.1	BAF84025.1	BAG53278.1	BAG53872.1	BAG62413.1	BAG70077.1	BAG70204.1	BC000355
MSRB2	9606.ENSP00000365693	https://smart.embl.de/smart/DDvec.cgi?smart=182:SIGNAL(1|16)+Pfam_SelR(53|179)+	Methionine-R-sulfoxide reductase B2, mitochondrial; Methionine-sulfoxide reductase that specifically reduces methionine (R)-sulfoxide back to methionine. While in many cases, methionine oxidation is the result of random oxidation following oxidative stress, methionine oxidation is also a post- translational modification that takes place on specific residue. Upon oxidative stress, may play a role …	1.8.4.12	22921	22921	22921	22921	22921	AAD34126.1	AAD38899.1	AAH18030.1	AAI17472.1	AAI30381.1	ACA05998.1	AF122004	AF122004	AF151889	AL139281	BC018030	BC117471	BC130380	CAI12665.1	CBS-1	CBS-1	CBS-1	CBS-1	CBS-1	CBS-1	CBS-1	CBS-1	CBS1	CBS1	CBS1	CBS1	CCDS41495	CCDS41495.1	CGI-131	CGI-131	CGI-131	CGI-131	CGI-131	CGI-131	EAW86135.1	EC 1.8.4.12	EF444983	ENSG00000148450	ENSG00000148450	ENSG00000148450
RFK	9606.ENSP00000365926	https://smart.embl.de/smart/DDvec.cgi?smart=155:Flavokinase(1|131)+	Riboflavin kinase; Catalyzes the phosphorylation of riboflavin (vitamin B2) to form flavin-mononucleotide (FMN), hence rate-limiting enzyme in the synthesis of FAD. Essential for TNF-induced reactive oxygen species (ROS) production. Through its interaction with both TNFRSF1A and CYBA, physically and functionally couples TNFRSF1A to NADPH oxidase. TNF-activation of RFK may enhance the incorporatio…	1NB0	1NB0	1NB0	1NB0	1NB9	1NB9	1NB9	1NB9	1P4M	1P4M	1P4M	1P4M	1Q9S	1Q9S	1Q9S	1Q9S	2.7.1.26	55312	55312	55312	55312	55312	A0A024R275	AAH07069.1	AK002011	AK002011	ATP:riboflavin 5'-phosphotransferase	ATP:riboflavin 5'-phosphotransferase	ATP:riboflavin 5'-phosphotransferase	BAA92033.1	BC007069	CAI40676.1	CCDS35044	CCDS35044.2	EAW62578.1	EAW62579.1	EC 2.7.1.26	ENSG00000135002	ENSG00000135002	ENSG00000135002	ENSG00000135002	ENSP00000257452	ENSP00000365926	ENSP00000365926	ENSP00000365926	ENSP00000417215
RBM3	9606.ENSP00000365950	https://smart.embl.de/smart/DDvec.cgi?smart=157:RRM(7|80)+	RNA-binding protein 3; Cold-inducible mRNA binding protein that enhances global protein synthesis at both physiological and mild hypothermic temperatures. Reduces the relative abundance of microRNAs, when overexpressed. Enhances phosphorylation of translation initiation factors and active polysome formation (By similarity)	5935	5935	5935	5935	5935	A0A024QYX3	AAB17212.1	AAH06825.1	AC115618	AF196969	AK026664	BAB15519.1	BC006825	BC006825	CCDS14301	CCDS14301.1	EAW50766.1	EAW50767.1	EAW50768.1	ENSG00000102317	ENSG00000102317	ENSG00000102317	ENSG00000102317	ENSP00000218440	ENSP00000333831	ENSP00000346473	ENSP00000365946	ENSP00000365947	ENSP00000365950	ENSP00000365950	ENSP00000365950	ENSP00000365955	ENSP00000412764	ENST00000218440	ENST00000332159	ENST00000354480	ENST00000376755	ENST00000376756	ENST00000376759	ENST00000376759	ENST00000376759	ENST00000376764	ENST00000430348	ENST00000466764	ENST00000466764	ENST00000472897
PPP1R11	9606.ENSP00000365963	https://smart.embl.de/smart/DDvec.cgi?smart=126:Pfam_PPI_Ypi1(25|81)+	Protein phosphatase 1 regulatory subunit 11; Inhibitor of protein phosphatase 1; Cilia and flagella associated	6992	6992	6992	6992	AAC52082.1	AAH03144.1	AAI02011.1	AAI02012.1	AAI04751.1	AB202082	AK313175	BAB63334.1	BAC54919.1	BAE78601.1	BAG35992.1	BC003144	BC102010	BC102011	BC104750	CAC16919.1	CAC16920.1	CAI17578.1	CAI18177.1	CAI18539.1	CCDS4671	CCDS4671.1	CFAP255	CFAP255	Cilia and flagella associated	EAX03253.1	ENSG00000204619	ENSG00000204619	ENSG00000204619	ENSG00000204619	ENSP00000365949	ENSP00000365954	ENSP00000365954	ENSP00000365956	ENSP00000365956	ENSP00000365957	ENSP00000365960	ENSP00000365960	ENSP00000365963	ENSP00000365963	ENSP00000365963	ENSP00000365964
UBIAD1	9606.ENSP00000366006	https://smart.embl.de/smart/DDvec.cgi?smart=338:Pfam_UbiA(61|326)+	UbiA prenyltransferase domain-containing protein 1; Prenyltransferase that mediates the formation of menaquinone-4 (MK-4) and coenzyme Q10. MK-4 is a vitamin K2 isoform present at high concentrations in the brain, kidney and pancreas, and is required for endothelial cell development. Mediates the conversion of phylloquinone (PK) into MK-4, probably by cleaving the side chain of phylloquinone (PK)…	29914	29914	29914	29914	29914	AAD27581.1	AAH04468.1	AAP35478.1	AF117064	AK074890	AK222808	AL031291	B3KQG3	B3KQG3	B3KQG3	B3KQG3	BAD96528.1	BAG52025.1	BC004468	BT006832	CAI22837.1	CAI22838.1	CCDS129	CCDS129.1	CCDS81260	EAW71686.1	ENSG00000120942	ENSG00000120942	ENSG00000120942	ENSG00000120942	ENSP00000240179	ENSP00000366000	ENSP00000366006	ENSP00000366006	ENSP00000383689	ENSP00000473453	ENSP00000473612	ENSP00000473612	ENST00000240179	ENST00000376804	ENST00000376810	ENST00000376810	ENST00000400896	ENST00000483738	ENST00000486588	ENST00000486588
KCTD12	9606.ENSP00000366694	https://smart.embl.de/smart/DDvec.cgi?smart=325:BTB(34|137)+	BTB/POZ domain-containing protein KCTD12; Auxiliary subunit of GABA-B receptors that determine the pharmacology and kinetics of the receptor response. Increases agonist potency and markedly alter the G-protein signaling of the receptors by accelerating onset and promoting desensitization (By similarity)	115207	115207	115207	115207	115207	AAH13764.1	AAQ15187.1	AF359381	AF359381	BC013764	BTB/POZ domain-containing protein KCTD12	BTB/POZ domain-containing protein KCTD12	BTB/POZ domain-containing protein KCTD12	C13orf2	C13orf2	C13orf2	C13orf2	C13orf2	C13orf2	C13orf2	C13orf2	CCDS9455	CCDS9455.1	ENSG00000178695	ENSG00000178695	ENSG00000178695	ENSG00000178695	ENSP00000317141	ENSP00000366694	ENSP00000366694	ENSP00000366694	ENST00000317765	ENST00000377474	ENST00000377474	ENST00000377474	HGNC:14678	Hs.630569	Hs.644125	KCD12_HUMAN	KCD12_HUMAN	KCD12_HUMAN	KCTD12	KCTD12	KCTD12	KCTD12	KCTD12
KLF5	9606.ENSP00000366915	https://smart.embl.de/smart/DDvec.cgi?smart=457:ZnF_C2H2(373|397)+ZnF_C2H2(403|427)+ZnF_C2H2(433|455)+	Krueppel-like factor 5; Transcription factor that binds to GC box promoter elements. Activates the transcription of these genes; Kruppel like factors	(intestinal Kruppel-like factor	2EBT	2EBT	2EBT	2EBT	688	688	688	688	688	A2TJX0	A2TJX0	A2TJX0	A2TJX0	AAF18307.1	AAF88068.1	AAH07695.1	AAH42131.1	AAP35287.1	AB030824	ABM97548.1	AF132818	AF287272	AK296900	AK302280	AL354720	B4DL96	BAA03393.1	BAA96461.1	BAG59458.1	BAG63623.1	BC007695	BC042131	BT006641	BTEB2	BTEB2	BTEB2	BTEB2	BTEB2	BTEB2	BTEB2	BTEB2	Basic transcription element-binding protein 2	Basic transcription element-binding protein 2	Basic transcription element-binding protein 2	CCDS66562
HIST1H3D	9606.ENSP00000366999	https://smart.embl.de/smart/DDvec.cgi?smart=136:H3(34|136)+	Histone cluster 1 H3 family member d; Core component of nucleosome. Nucleosomes wrap and compact DNA into chromatin, limiting DNA accessibility to the cellular machineries which require DNA as a template. Histones thereby play a central role in transcription regulation, DNA repair, DNA replication and chromosomal stability. DNA accessibility is regulated via a complex set of post-translational mo…	1CS9	1CS9	1CS9	1CT6	1CT6	1CT6	1O9S	1O9S	1O9S	1Q3L	1Q3L	1Q3L	2B2T	2B2T	2B2T	2B2U	2B2U	2B2U	2B2V	2B2V	2B2V	2B2W	2B2W	2B2W	2C1J	2C1J	2C1J	2C1N	2C1N	2C1N	2CO0	2CO0	2CV5	2CV5	2KWJ	2KWJ	2KWJ	2KWK	2KWK	2KWK	2L75	2L75	2L75	2LBM	2LBM	2LBM
CUBN	9606.ENSP00000367064	https://smart.embl.de/smart/DDvec.cgi?smart=3623:SIGNAL(1|23)+COIL(104|134)+EGF(135|168)+EGF_CA(170|211)+EGF(216|261)+EGF_CA(263|304)+EGF(308|348)+EGF(352|393)+EGF(398|430)+EGF_CA(432|468)+CUB(474|586)+CUB(590|702)+CUB(708|816)+CUB(817|928)+CUB(932|1042)+CUB(1048|1161)+CUB(1165|1277)+CUB(1278|1389)+CUB(1391|1506)+CUB(1510|1619)+CUB(1620|1734)+CUB(1738|1850)+CUB(1852|1963)+CUB(1978|2091)+CUB(2092|…	Cubilin; Cotransporter which plays a role in lipoprotein, vitamin and iron metabolism, by facilitating their uptake. Binds to ALB, MB, Kappa and lambda-light chains, TF, hemoglobin, GC, SCGB1A1, APOA1, high density lipoprotein, and the GIF-cobalamin complex. The binding of all ligands requires calcium. Serves as important transporter in several absorptive epithelia, including intestine, renal pro…	3KQ4	3KQ4	3KQ4	3KQ4	460 kDa receptor	460 kDa receptor	460 kDa receptor	8029	8029	8029	8029	8029	AAC82612.1	ACA05972.1	ACA05973.1	ACA05974.1	AF034611	AF034611	AK074536	AL365215	AL596445	AL731551	B0YIZ4	B0YIZ4	B0YIZ4	B0YIZ4	B0YIZ6	B3KQA6	BAG51968.1	CAH72450.1	CAH73630.1	CAI40246.1	CCDS7113	CCDS7113.1	CUBN	CUBN	CUBN	CUBN	CUBN	CUBN	CUBN	CUBN	CUBN	CUBN	CUBN	CUBN-001
ACOT7	9606.ENSP00000367086	https://smart.embl.de/smart/DDvec.cgi?smart=380:Pfam_4HBT(68|151)+Pfam_4HBT(242|317)+	Cytosolic acyl coenzyme A thioester hydrolase; Acyl-CoA thioesterases are a group of enzymes that catalyze the hydrolysis of acyl-CoAs to the free fatty acid and coenzyme A (CoASH), providing the potential to regulate intracellular levels of acyl-CoAs, free fatty acids and CoASH. May play an important physiological function in brain. May play a regulatory role by modulating the cellular levels of…	11332	11332	11332	11332	11332	2QQ2	2QQ2	2QQ2	2QQ2	3.1.2.2	A8K0K7	A8K0K7	A8K0K7	A8K0K7	A8K232	A8K232	A8K232	A8K232	A8K6B8	A8K6B8	A8K6B8	A8K6B8	A8K837	A8K837	A8K837	A8K837	AAB61211.1	AAH17365.2	AAP35534.1	AB074415	AB074416	AB074417	AB074417	AB074418	AB074419	ACH1	ACH1	ACH1	ACH1	ACOT7	ACOT7	ACOT7	ACOT7	ACOT7	ACOT7	ACOT7
SLC3A2	9606.ENSP00000367123	https://smart.embl.de/smart/DDvec.cgi?smart=631:Pfam_SLC3A2_N(146|226)+Pfam_Alpha-amylase(240|326)+	4F2 cell-surface antigen heavy chain; Required for the function of light chain amino-acid transporters. Involved in sodium-independent, high-affinity transport of large neutral amino acids such as phenylalanine, tyrosine, leucine, arginine and tryptophan. Involved in guiding and targeting of LAT1 and LAT2 to the plasma membrane. When associated with SLC7A6 or SLC7A7 acts as an arginine/glutamine …	2DH2	2DH2	2DH2	2DH2	2DH3	2DH3	2DH3	2DH3	4F2	4F2	4F2	4F2	4F2 cell-surface antigen heavy chain	4F2 cell-surface antigen heavy chain	4F2 cell-surface antigen heavy chain	4F2 cell-surface antigen heavy chain	4F2 heavy chain	4F2 heavy chain antigen	4F2 heavy chain antigen	4F2 heavy chain antigen	4F2HC	4F2HC	4F2HC	4F2HC	4F2_HUMAN	4F2_HUMAN	4F2_HUMAN	4T2HC	4T2HC	4T2HC	4T2HC	6520	6520	6520	6520	6520	AAA35489.1	AAA35536.1	AAA51540.1	AAA52497.1	AAH01061.2	AAH03000.2	AB018010	AK304497	B4E2Z3	BAA84649.1
EXT1	9606.ENSP00000367446	https://smart.embl.de/smart/DDvec.cgi?smart=746:TRANS(7|26)+Pfam_Exostosin(110|396)+Pfam_Glyco_transf_64(480|729)+	Exostosin-1; Glycosyltransferase required for the biosynthesis of heparan-sulfate. The EXT1/EXT2 complex possesses substantially higher glycosyltransferase activity than EXT1 or EXT2 alone. Appears to be a tumor suppressor. Required for the exosomal release of SDCBP, CD63 and syndecan; Exostosin glycosyltransferase family	2.4.1.224	2.4.1.224	2.4.1.225	2.4.1.225	2131	2131	2131	2131	2131	AAB62283.1	AAC51154.1	AAH01174.1	AC021937	AC113188	ADI56520.1	AGT15863.1	AGV77097.1	AHB20150.1	AK313129	B2R7V2	B2R7V2	B2R7V2	B2R7V2	BAG35949.1	BC001174	CCDS6324	CCDS6324.1	D7RTA7	EAW91972.1	EC 2.4.1.224	EC 2.4.1.225	ENSG00000182197	ENSG00000182197	ENSG00000182197	ENSG00000182197	ENSP00000328662	ENSP00000367446	ENSP00000367446	ENSP00000367446	ENSP00000400372	ENSP00000407299	ENST00000333324	ENST00000378204	ENST00000378204	ENST00000378204	ENST00000436216
TP73	9606.ENSP00000367545	https://smart.embl.de/smart/DDvec.cgi?smart=636:Pfam_P53(113|309)+Pfam_P53_tetramer(345|384)+SAM(485|551)+	Tumor protein p73; Participates in the apoptotic response to DNA damage. Isoforms containing the transactivation domain are pro-apoptotic, isoforms lacking the domain are anti-apoptotic and block the function of p53 and transactivating p73 isoforms. May be a tumor suppressor protein	1COK	1COK	1COK	1COK	1DXS	1DXS	1DXS	1DXS	2KBY	2KBY	2KBY	2KBY	2MPS	2MPS	2MPS	2NB1	2NB1	2NB1	2WQI	2WQI	2WQI	2WQI	2WQJ	2WQJ	2WQJ	2WQJ	2WTT	2WTT	2WTT	2WTT	2XWC	2XWC	2XWC	2XWC	3VD0	3VD0	3VD0	3VD0	3VD1	3VD1	3VD1	3VD1	3VD2	3VD2	3VD2	3VD2
APRT	9606.ENSP00000367615	https://smart.embl.de/smart/DDvec.cgi?smart=180:Pfam_Pribosyltran(28|176)+	Adenine phosphoribosyltransferase; Catalyzes a salvage reaction resulting in the formation of AMP, that is energically less costly than de novo synthesis	1OPU	1OPU	1OPU	1OPU	1ORE	1ORE	1ORE	1ORE	1ZN7	1ZN7	1ZN7	1ZN7	1ZN8	1ZN8	1ZN8	1ZN8	1ZN9	1ZN9	1ZN9	1ZN9	2.4.2.7	2.4.2.7	353	353	353	353	353	4X44	4X44	4X44	4X45	4X45	4X45	AAA51769.1	AAI07152.1	AAP45051.1	AC092384	AMP	AMP	APRT	APRT	APRT	APRT	APRT	APRT	APRT
GPCPD1	9606.ENSP00000368305	https://smart.embl.de/smart/DDvec.cgi?smart=672:CBM_2(3|110)+Pfam_GDPD(323|612)+	Glycerophosphocholine phosphodiesterase GPCPD1; May be involved in the negative regulation of skeletal muscle differentiation, independently of its glycerophosphocholine phosphodiesterase activity; Belongs to the glycerophosphoryl diester phosphodiesterase family	2Z0B	2Z0B	2Z0B	2Z0B	3.1.4.2	56261	56261	56261	56261	56261	AAH27588.1	AB037855	AK001947	AL109935	BAA91994.1	BAA92672.1	BC027588	CAB91047.2	CCDS13090	CCDS13090.1	D3DW06	D3DW06	D3DW06	D3DW06	D3DW07	EAX10413.1	EAX10414.1	EAX10415.1	EAX10416.1	EC 3.1.4.2	EDI3	ENSG00000125772	ENSG00000125772	ENSG00000125772	ENSG00000125772	ENSP00000265183	ENSP00000368277	ENSP00000368299	ENSP00000368305	ENSP00000368305	ENSP00000396720	ENSP00000396720	ENST00000265183	ENST00000378992	ENST00000379014	ENST00000379019
NGRN	9606.ENSP00000368389	https://smart.embl.de/smart/DDvec.cgi?smart=291:COIL(46|70)+Pfam_Neugrin(73|291)+	Neugrin; May be involved in neuronal differentiation	51335	51335	51335	51335	51335	AAF65447.1	AAG09725.1	AAH01682.1	AAH07222.1	AAH09389.1	AAH17192.1	AAH96824.1	AAL15437.1	AB029315	AB029315	AF225423	AF242770	AK312641	AL360142	AL834503	AY049780	B2R6M8	B2R6M8	B2R6M8	B2R6M8	BAB21533.1	BAG35525.1	BC001682	BC007222	BC009389	BC017192	BC096824	BG719592	CAB96088.1	CAD39160.1	CCDS32329	CCDS32329.1	DSC92	DSC92	DSC92	DSC92	ENSG00000182768	ENSG00000182768	ENSG00000182768	ENSG00000182768	ENSP00000329695
LYRM7	9606.ENSP00000368688	https://smart.embl.de/smart/DDvec.cgi?smart=104:Pfam_Complex1_LYR(5|62)+	Complex III assembly factor LYRM7; Assembly factor required for Rieske Fe-S protein UQCRFS1 incorporation into the cytochrome b-c1 (CIII) complex. Functions as a chaperone, binding to this subunit within the mitochondrial matrix and stabilizing it prior to its translocation and insertion into the late CIII dimeric intermediate within the mitochondrial inner membrane; LYR motif containing	90624	90624	90624	90624	90624	A8MPQ9	A8MPQ9	A8MPQ9	A8MPQ9	AAH37930.1	AAH47079.1	BC037930	BC047079	BC047079	C5orf31	C5orf31	C5orf31	C5orf31	C5orf31	C5orf31	C5orf31	C5orf31	CCDS4148	CCDS4148.1	CCDS78057	Complex III assembly factor LYRM7	Complex III assembly factor LYRM7	Complex III assembly factor LYRM7	D6R994	D6RBV5	EAW62375.1	ENSG00000186687	ENSG00000186687	ENSG00000186687	ENSG00000186687	ENSP00000334660	ENSP00000368688	ENSP00000368688	ENSP00000368688	ENSP00000423283	ENSP00000423283	ENSP00000423991	ENST00000334031	ENST00000379380	ENST00000379380	ENST00000379380
ISG15	9606.ENSP00000368699	https://smart.embl.de/smart/DDvec.cgi?smart=165:UBQ(3|76)+UBQ(82|153)+	Ubiquitin-like protein ISG15; Ubiquitin-like protein which plays a key role in the innate immune response to viral infection either via its conjugation to a target protein (ISGylation) or via its action as a free or unconjugated protein. ISGylation involves a cascade of enzymatic reactions involving E1, E2, and E3 enzymes which catalyze the conjugation of ISG15 to a lysine residue in the target p…	1Z2M	1Z2M	1Z2M	1Z2M	2HJ8	2HJ8	2HJ8	2HJ8	3PHX	3PHX	3PHX	3PHX	3PSE	3PSE	3PSE	3PSE	3R66	3R66	3R66	3R66	3RT3	3RT3	3RT3	3RT3	3SDL	3SDL	3SDL	3SDL	5TL6	5TL6	5TL6	5W8T	5W8T	5W8T	5W8U	5W8U	5W8U	9636	9636	9636	9636	9636	AAA36038.1	AAA36128.1	AAH09507.1	AAN86983.1
ZNF827	9606.ENSP00000368761	https://smart.embl.de/smart/DDvec.cgi?smart=1077:ZnF_C2H2(374|396)+ZnF_C2H2(402|424)+ZnF_C2H2(433|455)+ZnF_C2H2(817|839)+ZnF_C2H2(845|867)+ZnF_C2H2(897|919)+ZnF_C2H2(929|952)+ZnF_C2H2(1019|1041)+ZnF_C2H2(1047|1069)+	Zinc finger protein 827; May be involved in transcriptional regulation; Belongs to the krueppel C2H2-type zinc-finger protein family	152485	152485	152485	152485	152485	AAI17408.1	AAI43578.1	AAP97679.1	AC104791	AC107212	AF450485	AK091130	AK091130	B7ZL52	B7ZL52	B7ZL52	B7ZL52	BAC03591.1	BC117407	BC143577	CCDS34072	CCDS34072.1	CCDS77968	EAX05034.1	ENSG00000151612	ENSG00000151612	ENSG00000151612	ENSG00000151612	ENSP00000281318	ENSP00000368761	ENSP00000368761	ENSP00000368761	ENSP00000377638	ENSP00000377639	ENSP00000387665	ENSP00000405136	ENSP00000421863	ENSP00000421863	ENSP00000423130	ENSP00000423130	ENSP00000424456	ENSP00000424541	ENST00000281318	ENST00000379448	ENST00000379448	ENST00000379448
SIN3B	9606.ENSP00000369131	https://smart.embl.de/smart/DDvec.cgi?smart=1162:Pfam_PAH(60|104)+Pfam_PAH(181|235)+Pfam_PAH(322|366)+HDAC_interact(393|525)+Pfam_Sin3a_C(775|1075)+	Paired amphipathic helix protein Sin3b; Acts as a transcriptional repressor. Interacts with MXI1 to repress MYC responsive genes and antagonize MYC oncogenic activities. Interacts with MAD-MAX heterodimers by binding to MAD. The heterodimer then represses transcription by tethering SIN3B to DNA. Also forms a complex with FOXK1 which represses transcription. With FOXK1, regulates cell cycle progre…	23309	23309	23309	23309	23309	AAH05113.1	AAH25026.1	AAH63531.1	AAI10822.1	AAU01916.1	AB014600	AB014600	AC008737	AY706204	BAA31675.2	BC005113	BC025026	BC063531	BC110821	CCDS32946	CCDS32946.1	CCDS74308	CCDS74308.1	CCDS77254	EAW84565.1	EMSY complex	ENSG00000127511	ENSG00000127511	ENSG00000127511	ENSG00000127511	ENSP00000248054	ENSP00000248054	ENSP00000369131	ENSP00000369131	ENSP00000369131	ENSP00000469740	ENSP00000472365	ENSP00000473039	ENSP00000473039	ENST00000248054	ENST00000248054	ENST00000379803	ENST00000379803	ENST00000379803	ENST00000594235	ENST00000594372
DDX58	9606.ENSP00000369213	https://smart.embl.de/smart/DDvec.cgi?smart=925:Pfam_CARD_2(1|93)+Pfam_CARD_2(99|190)+DEXDc(239|452)+HELICc(641|734)+Pfam_RIG-I_C-RD(806|923)+	Probable ATP-dependent RNA helicase DDX58; Innate immune receptor which acts as a cytoplasmic sensor of viral nucleic acids and plays a major role in sensing viral infection and in the activation of a cascade of antiviral responses including the induction of type I interferons and proinflammatory cytokines. Its ligands include: 5'- triphosphorylated ssRNA and dsRNA and short dsRNA (<1 kb in lengt…	23586	23586	23586	23586	23586	2LWD	2LWD	2LWD	2LWD	2LWE	2LWE	2LWE	2LWE	2QFB	2QFB	2QFB	2QFB	2QFD	2QFD	2QFD	2QFD	2RMJ	2RMJ	2RMJ	2RMJ	2YKG	2YKG	2YKG	2YKG	3.6.3.14	3LRN	3LRN	3LRN	3LRN	3LRR	3LRR	3LRR	3LRR	3NCU	3NCU	3NCU	3NCU	3OG8	3OG8	3OG8	3OG8
KRT6A	9606.ENSP00000369317	https://smart.embl.de/smart/DDvec.cgi?smart=564:Pfam_Keratin_2_head(17|159)+Filament(162|475)+	Keratin, type II cytoskeletal 6A; Epidermis-specific type I keratin involved in wound healing. Involved in the activation of follicular keratinocytes after wounding, while it does not play a major role in keratinocyte proliferation or migration. Participates in the regulation of epithelial migration by inhibiting the activity of SRC during wound repair; Belongs to the intermediate filament family	3853	3853	3853	3853	3853	5KI0	5KI0	5KI0	A4QPC1	A4QPC1	A4QPC1	A4QPC1	AAB60696.1	AAC41767.1	AAH08807.1	AAH14152.1	AAH69269.1	AAI25059.1	AAI39754.1	AAP35545.1	AH005420	BC008807	BC014152	BC014152	BC069269	BC125058	BC139753	BT006899	CAA24760.1	CCDS41786	CCDS41786.1	CK-6C	CK-6E	CK6A	CK6A	CK6C	CK6C	CK6C	CK6C	CK6D	CK6D	CK6D	CK6D	Cytokeratin-6A	Cytokeratin-6A	Cytokeratin-6A
STEAP4	9606.ENSP00000369419	https://smart.embl.de/smart/DDvec.cgi?smart=459:Pfam_F420_oxidored(21|107)+TRANS(202|224)+Pfam_Ferric_reduct(247|394)+TRANS(416|438)+	Metalloreductase STEAP4; Metalloreductase that has the ability to reduce both Fe(3+) to Fe(2+) and Cu(2+) to Cu(1+) (By similarity). Uses NADP(+) as acceptor (By similarity). Plays a role in systemic metabolic homeostasis, integrating inflammatory and metabolic responses (By similarity). Associated with obesity and insulin- resistance. Involved in inflammatory arthritis, through the regulation of…	1.16.1.-	1.16.1.-	79689	79689	79689	79689	79689	AAH20600.1	AAQ04063.1	AAQ04064.1	AC003991	AF423422	AF423423	AK026806	AK026806	AL833044	BAB15559.1	BC020600	C9JS50	CAH56271.1	CCDS43611	CCDS43611.1	CCDS56494	CCDS56494.1	EC 1.16.1.-	ENSG00000127954	ENSG00000127954	ENSG00000127954	ENSG00000127954	ENSP00000248602	ENSP00000305545	ENSP00000305545	ENSP00000369419	ENSP00000369419	ENSP00000369419	ENSP00000394399	ENST00000248602	ENST00000301959	ENST00000301959	ENST00000380079	ENST00000380079	ENST00000380079	ENST00000414498	FLJ23153	FLJ23153	HGNC:21923
USP3	9606.ENSP00000369681	https://smart.embl.de/smart/DDvec.cgi?smart=520:Pfam_zf-UBP(29|107)+Pfam_UCH_1(159|490)+	Ubiquitin carboxyl-terminal hydrolase 3; Hydrolase that deubiquitinates monoubiquitinated target proteins such as histone H2A and H2B. Required for proper progression through S phase and subsequent mitotic entry. May regulate the DNA damage response (DDR) checkpoint through deubiquitination of H2A at DNA damage sites. Associates with the chromatin; Ubiquitin specific peptidases	3.4.19.12	9960	9960	9960	9960	9960	AAD27773.1	AAD42992.1	AAH18113.1	AAH65300.1	AAI07138.1	AAI07139.1	AAP35933.1	AAT37507.1	AC007950	AF073344	AF073344	AF077040	AK301236	AK301563	AY461579	B4DVU5	B4DVU5	B4DVU5	B4DVU5	B4DWJ6	BAG62807.1	BAG63058.1	BC018113	BC065300	BC107137	BC107138	BT007269	C19.026	CCDS32265	CCDS32265.1	CCDS58370	CCDS58370.1	Deubiquitinating enzyme 3	Deubiquitinating enzyme 3	Deubiquitinating enzyme 3	E9PE27	EAW77651.1	EC 3.4.19.12	ENSG00000140455	ENSG00000140455
CHD3	9606.ENSP00000369716	https://smart.embl.de/smart/DDvec.cgi?smart=2059:COIL(5|42)+Pfam_CHDNT(207|260)+PHD(440|483)+RING(518|559)+CHROMO(565|644)+CHROMO(688|737)+DEXDc(791|1003)+HELICc(1149|1233)+DUF1087(1352|1416)+DUF1086(1422|1578)+Pfam_CHDCT2(1795|1966)+	Chromodomain-helicase-DNA-binding protein 3; Component of the histone deacetylase NuRD complex which participates in the remodeling of chromatin by deacetylating histones. Required for anchoring centrosomal pericentrin in both interphase and mitosis, for spindle organization and centrosome integrity; Belongs to the SNF2/RAD54 helicase family	1107	1107	1107	1107	1107	3.6.4.12	AAB87383.1	AAC39923.1	AAC50228.1	AAI10649.1	AF006515	ATP-dependent helicase CHD3	ATP-dependent helicase CHD3	ATP-dependent helicase CHD3	BC110648	CCDS32553	CCDS32553.2	CCDS32554	CCDS32554.1	CCDS32555	CCDS32555.1	CHD3	CHD3	CHD3	CHD3	CHD3	CHD3	CHD3	CHD3	CHD3	CHD3	CHD3-001	CHD3-001	CHD3-002	CHD3-002	CHD3-003	CHD3-003	CHD3-004	CHD3-004	CHD3-005	CHD3-005	CHD3-006	CHD3-006	CHD3-007	CHD3-007	CHD3-008
BPHL	9606.ENSP00000369739	https://smart.embl.de/smart/DDvec.cgi?smart=291:Pfam_Abhydrolase_1(61|196)+	Valacyclovir hydrolase; Serine hydrolase that catalyzes the hydrolytic activation of amino acid ester prodrugs of nucleoside analogs such as valacyclovir and valganciclovir. Activates valacyclovir to acyclovir. May play a role in detoxification processes. It is a specific alpha-amino acid ester hydrolase that prefers small, hydrophobic, and aromatic side chains and does not have a stringent requi…	2OCG	2OCG	2OCG	2OCG	2OCI	2OCI	2OCI	2OCI	2OCK	2OCK	2OCK	2OCK	2OCL	2OCL	2OCL	2OCL	3.1.-.-	670	670	670	670	670	A0A024QZY0	AAH37778.1	AAI06902.1	AJ617684	AK297518	AL031963	B4DML3	BAG59925.1	BC037778	BC106901	BPH-RP	BPH-RP	BPHL	BPHL	BPHL	BPHL	BPHL	BPHL	BPHL	BPHL	BPHL	BPHL	BPHL-001	BPHL-001
PIR	9606.ENSP00000369786	https://smart.embl.de/smart/DDvec.cgi?smart=290:Pfam_Pirin(21|118)+Pfam_Pirin_C(171|277)+	Pirin; Transcriptional coregulator of NF-kappa-B which facilitates binding of NF-kappa-B proteins to target kappa-B genes in a redox-state-dependent manner. May be required for efficient terminal myeloid maturation of hematopoietic cells. Has quercetin 2,3-dioxygenase activity (in vitro); Belongs to the pirin family	1J1L	1J1L	1J1L	1J1L	3ACL	3ACL	3ACL	3ACL	4ERO	4ERO	4ERO	4ERO	4EWA	4EWA	4EWA	4EWA	4EWD	4EWD	4EWD	4EWD	4EWE	4EWE	4EWE	4EWE	4GUL	4GUL	4GUL	4GUL	4HLT	4HLT	4HLT	4HLT	5JCT	5JCT	5JCT	8544	8544	8544	8544	8544	A0A024RBX6	AAH02517.1	AAV38390.1	AAV38391.1	BC002517	BT019583
AKR1C3	9606.ENSP00000369927	https://smart.embl.de/smart/DDvec.cgi?smart=323:Pfam_Aldo_ket_red(18|301)+	Aldo-keto reductase family 1 member C3; Catalyzes the conversion of aldehydes and ketones to alcohols. Catalyzes the reduction of prostaglandin (PG) D2, PGH2 and phenanthrenequinone (PQ) and the oxidation of 9-alpha,11-beta- PGF2 to PGD2. Functions as a bi-directional 3-alpha-, 17-beta- and 20-alpha HSD. Can interconvert active androgens, estrogens and progestins with their cognate inactive metab…	1.1.1.188	1.1.1.188	1.1.1.213	1.1.1.213	1.1.1.357	1.1.1.51	17-beta-hydroxysteroid dehydrogenase type 5	17-beta-hydroxysteroid dehydrogenase type 5	17-beta-hydroxysteroid dehydrogenase type 5	1RY0	1RY0	1RY0	1RY0	1RY8	1RY8	1RY8	1RY8	1S1P	1S1P	1S1P	1S1P	1S1R	1S1R	1S1R	1S1R	1S2A	1S2A	1S2A	1S2A	1S2C	1S2C	1S2C	1S2C	1XF0	1XF0	1XF0	1XF0	1ZQ5	1ZQ5	1ZQ5	1ZQ5	2F38	2F38	2F38	2F38	2FGB
FRMPD4	9606.ENSP00000370057	https://smart.embl.de/smart/DDvec.cgi?smart=1322:PDZ(85|155)+B41(202|424)+	FERM and PDZ domain-containing protein 4; Positive regulator of dendritic spine morphogenesis and density. Required for the maintenance of excitatory synaptic transmission. Binds phosphatidylinositol 4,5-bisphosphate; FERM domain containing	4WND	4WND	4WND	4WNE	4WNE	4WNE	4WNF	4WNF	4WNF	4WNG	4WNG	4WNG	9758	9758	9758	9758	9758	A8K0X9	A8K0X9	A8K0X9	A8K0X9	AAI13701.1	AAI13703.1	AB002314	AB002314	AK289694	BAA20774.3	BAF82383.1	BC113700	BC113702	CCDS35201	CCDS35201.1	ENSG00000169933	ENSG00000169933	ENSG00000169933	ENSG00000169933	ENSP00000304583	ENSP00000370057	ENSP00000370057	ENSP00000370057	ENSP00000394225	ENSP00000482182	ENST00000304087	ENST00000380682	ENST00000380682	ENST00000380682
SERPINB9	9606.ENSP00000370074	https://smart.embl.de/smart/DDvec.cgi?smart=376:SERPIN(13|376)+	Serpin B9; Granzyme B inhibitor; Serpin peptidase inhibitors	5272	5272	5272	5272	5272	A0A024QZT4	AAC41940.1	AAC50793.1	AAH02538.1	AAP35319.1	AB060690	AK314842	AL133351	B2RBW3	B2RBW3	B2RBW3	B2RBW3	BAB91078.1	BAG37360.1	BC002538	BT006673	BX640606	CAE45712.1	CAG28555.1	CAI23290.1	CAP-3	CAP-3	CAP3	CAP3	CAP3	CAP3	CCDS4478	CCDS4478.1	CH471087	CR407627	Cytoplasmic antiproteinase 3	Cytoplasmic antiproteinase 3	Cytoplasmic antiproteinase 3	DKFZP686O07189	EAW55093.1	EAW55094.1	EAW55095.1	ENSG00000170542	ENSG00000170542	ENSG00000170542	ENSG00000170542
HMGN1	9606.ENSP00000370125	https://smart.embl.de/smart/DDvec.cgi?smart=100:HMG17(2|92)+	Non-histone chromosomal protein HMG-14; Binds to the inner side of the nucleosomal DNA thus altering the interaction between the DNA and the histone octamer. May be involved in the process which maintains transcribable genes in a unique chromatin conformation. Inhibits the phosphorylation of nucleosomal histones H3 and H2A by RPS6KA5/MSK1 and RPS6KA3/RSK2 (By similarity); Belongs to the HMGN fami…	3150	3150	3150	3150	3150	A6NEL0	A6NL93	AAA52676.1	AAA52677.1	AAH00075.1	AAH23984.1	AAH70153.1	AAI06081.1	AAP36001.1	BC000075	BC023984	BC070153	BC106080	BT007337	CAB012260	CAB90453.1	CCDS33559	CCDS33559.1	Canonical high mobility group	ENSG00000205581	ENSG00000205581	ENSG00000205581	ENSG00000205581	ENSP00000288344	ENSP00000288344	ENSP00000355293	ENSP00000370123	ENSP00000370123	ENSP00000370124	ENSP00000370124	ENSP00000370125	ENSP00000370125	ENSP00000370125	ENSP00000395291	ENSP00000395291	ENSP00000395787	ENSP00000395787	ENSP00000396693	ENSP00000396693	ENSP00000414421	ENSP00000414421
AKR1C2	9606.ENSP00000370129	https://smart.embl.de/smart/DDvec.cgi?smart=323:Pfam_Aldo_ket_red(18|301)+	Aldo-keto reductase family 1 member C2; Works in concert with the 5-alpha/5-beta-steroid reductases to convert steroid hormones into the 3-alpha/5-alpha and 3-alpha/5-beta-tetrahydrosteroids. Catalyzes the inactivation of the most potent androgen 5-alpha-dihydrotestosterone (5-alpha- DHT) to 5-alpha-androstane-3-alpha,17-beta-diol (3-alpha-diol). Has a high bile-binding ability	1.1.1.213	1.1.1.213	1.1.1.357	1.3.1.20	1646	1646	1646	1646	1646	1IHI	1IHI	1IHI	1IHI	1J96	1J96	1J96	1J96	1XJB	1XJB	1XJB	1XJB	2HDJ	2HDJ	2HDJ	2HDJ	2IPJ	2IPJ	2IPJ	2IPJ	3-alpha-HSD3	3-alpha-HSD3	3-alpha-HSD3	309150	4JQ1	4JQ1	4JQ1	4JQ1	4JQ2	4JQ2	4JQ2	4JQ2	4JQ3	4JQ3	4JQ3	4JQ3	4JQ4
SNAPC3	9606.ENSP00000370200	https://smart.embl.de/smart/DDvec.cgi?smart=411:Pfam_zf-SNAP50_C(202|405)+	snRNA-activating protein complex subunit 3; Part of the SNAPc complex required for the transcription of both RNA polymerase II and III small-nuclear RNA genes. Binds to the proximal sequence element (PSE), a non-TATA-box basal promoter element common to these 2 types of genes. Recruits TBP and BRF2 to the U6 snRNA TATA box; Belongs to the SNAPC3/SRD2 family	6619	6619	6619	6619	6619	AAC50948.1	AAD09214.1	AAH14985.1	AAI08744.1	AAI21012.1	AAI21013.1	AL441925	BC014985	BC108743	BC121011	BC121012	CAI13285.1	CCDS6478	CCDS6478.1	D3DRI8	D3DRI8	D3DRI8	D3DRI8	EAW58681.1	EAW58682.1	ENSG00000164975	ENSG00000164975	ENSG00000164975	ENSG00000164975	ENSP00000297627	ENSP00000337421	ENSP00000353545	ENSP00000370177	ENSP00000370185	ENSP00000370191	ENSP00000370200	ENSP00000370200	ENSP00000370200	ENSP00000391832	ENSP00000391832	ENSP00000406100	ENSP00000432393	ENSP00000432393	ENSP00000436699	ENSP00000436699	ENSP00000483273
RABGEF1	9606.ENSP00000370208	https://smart.embl.de/smart/DDvec.cgi?smart=505:ZnF_A20(30|54)+VPS9(276|397)+COIL(425|459)+	RAB guanine nucleotide exchange factor 1; VPS9 domain containing	1TXU	27342	27342	2C7M	2C7N	2OT3	A0A024RDL6	AAH15330.1	AAP35771.1	AAQ93362.1	ABA64473.1	ABA64474.1	ABA64475.1	AC027644	AC079588	AJ250042	AJ250042	AK001702	AK127790	AK223329	AK303006	B3KMF1	B4DZM7	BAC87138.1	BAD97049.1	BAG50963.1	BAG64139.1	BC015330	BT007107	CAB57359.1	CCDS5535	CCDS5535.1	CCDS69308	CCDS69308.1	CCDS75610	CCDS75610.1	DQ230533	DQ230534	DQ230535	E9PFK9	E9PFK9	E9PFK9	E9PFK9_HUMAN	E9PFK9_HUMAN	EAX07914.1	EAX07916.1
MANSC4	9606.ENSP00000370673	https://smart.embl.de/smart/DDvec.cgi?smart=340:SIGNAL(1|24)+MANEC(28|117)+TRANS(286|308)+	MANSC domain containing 4	100287284	100287284	100287284	100287284	100287284	A6NHS7	A6NHS7	A6NHS7	A6NHS7	A6NHS7	CCDS53770	CCDS53770.1	ENSG00000205693	ENSG00000205693	ENSG00000205693	ENSG00000205693	ENSP00000370673	ENSP00000370673	ENSP00000370673	ENST00000381273	ENST00000381273	ENST00000381273	HGNC:40023	HPA039454	HPA039682	Hs.202178	MANS4_HUMAN	MANS4_HUMAN	MANS4_HUMAN	MANSC domain containing 4	MANSC domain containing 4	MANSC domain containing 4	MANSC domain containing 4	MANSC domain-containing protein 4	MANSC domain-containing protein 4	MANSC domain-containing protein 4	MANSC4	MANSC4	MANSC4	MANSC4	MANSC4	MANSC4	MANSC4	MANSC4	MANSC4	MANSC4
CD274	9606.ENSP00000370989	https://smart.embl.de/smart/DDvec.cgi?smart=290:SIGNAL(1|18)+IG(24|131)+IG_like(139|227)+TRANS(239|261)+	Programmed cell death 1 ligand 1; Involved in the costimulatory signal, essential for T- cell proliferation and production of IL10 and IFNG, in an IL2- dependent and a PDCD1-independent manner. Interaction with PDCD1 inhibits T-cell proliferation and cytokine production; Belongs to the immunoglobulin superfamily. BTN/MOG family	29126	29126	29126	29126	29126	3BIK	3BIK	3BIK	3BIK	3BIS	3BIS	3BIS	3BIS	3FN3	3FN3	3FN3	3FN3	3SBW	3SBW	3SBW	3SBW	4Z18	4Z18	4Z18	4ZQK	4ZQK	4ZQK	5C3T	5C3T	5C3T	5GGT	5GGT	5GGT	5GRJ	5GRJ	5GRJ	5IUS	5IUS	5IUS	5J89	5J89	5J89	5J8O	5J8O	5J8O	5JDR
CPPED1	9606.ENSP00000371193	https://smart.embl.de/smart/DDvec.cgi?smart=314:Pfam_Metallophos(33|251)+	Serine/threonine-protein phosphatase CPPED1; Protein phosphatase that dephosphorylates AKT family kinase specifically at 'Ser-473', blocking cell cycle progression and promoting cell apoptosis. May play an inhibitory role in glucose uptake by adipocytes; Belongs to the metallophosphoesterase superfamily. CPPED1 family	3.1.3.16	55313	55313	55313	55313	55313	AAH06289.1	AAS64575.1	AC010333	AC092324	AC109597	AK002013	AK022710	AK022710	AK298662	AY553877	B4DQ68	B4DQ68	B4DQ68	B4DQ68	BAA92034.1	BAB14194.1	BAG60830.1	BC006289	BX640805	CAE45887.1	CCDS42119	CCDS42119.1	CCDS42120	CCDS42120.1	CPPED1	CPPED1	CPPED1	CPPED1	CPPED1	CPPED1	CPPED1	CPPED1	CPPED1	CPPED1	CPPED1-001	CPPED1-001	CPPED1-001	CPPED1-002	CPPED1-002	CPPED1-002
NADK2	9606.ENSP00000371362	https://smart.embl.de/smart/DDvec.cgi?smart=442:Pfam_NAD_kinase(70|324)+	NAD kinase 2, mitochondrial; Mitochondrial NAD(+) kinase that phosphorylates NAD(+) to yield NADP(+). Can use both ATP or inorganic polyphosphate as the phosphoryl donor. Also has weak NADH kinase activity in vitro; however NADH kinase activity is much weaker than the NAD(+) kinase activity and may not be relevant in vivo	133686	133686	133686	133686	133686	2.7.1.23	2.7.1.23	A0A024R048	AAH32912.1	AAH62567.1	AAQ62967.1	AC008807	AK055158	AK304009	AY360463	B5MC93	B5MC93	B5MC93	B5MC93	B7Z8V7	BAB70864.1	BAH14093.1	BC032912	BC045565	BC062567	BC062567	C5ORF33	C5orf33	C5orf33	C5orf33	C5orf33	C5orf33	C5orf33	C5orf33	C5orf33	CCDS3917	CCDS3917.1	CCDS47197	CCDS47197.1	CCDS75235	CCDS75235.1	D6RHI4	DECRD	EAW55939.1	EAW55940.1	EAW55941.1
IGF2BP2	9606.ENSP00000371634	https://smart.embl.de/smart/DDvec.cgi?smart=599:RRM(4|72)+RRM(83|153)+KH(192|263)+KH(273|346)+KH(426|497)+KH(508|580)+	Insulin-like growth factor 2 mRNA-binding protein 2; RNA-binding factor that recruits target transcripts to cytoplasmic protein-RNA complexes (mRNPs). This transcript 'caging' into mRNPs allows mRNA transport and transient storage. It also modulates the rate and location at which target transcripts encounter the translational apparatus and shields them from endonuclease attacks or microRNA-mediat…	10644	10644	10644	10644	10644	2CQH	2CQH	2CQH	2CQH	A0A4Z0	A0A4Z0	A0A4Z0	A0A4Z0	AAD31596.1	AAH21290.1	AC108670	ACB86625.1	ACB86626.1	ACB86627.1	AF057352	B3FTN2	B3FTN2	B3FTN2	B3FTN2	B3FTN3	B3FTN3	B3FTN3	B3FTN3	B3FTN4	B3FTN4	B3FTN4	B3FTN4	BC021290	BC021290	CAB017126	CCDS3273	CCDS3273.2	CCDS33903	CCDS33903.1	CCDS77869	CCDS77870	ENSG00000073792	ENSG00000073792	ENSG00000073792	ENSG00000073792	ENSP00000169278
ZG16B	9606.ENSP00000371715	https://smart.embl.de/smart/DDvec.cgi?smart=208:Jacalin(61|185)+	Zymogen granule protein 16B; Belongs to the jacalin lectin family	124220	124220	124220	124220	124220	3AQG	3AQG	3AQG	3AQG	A6NIY1	A6NIY1	A6NIY1	A6NIY1	AAH09722.2	AAQ89380.1	ABM92915.1	AC005361	AET71202.1	AK311810	AY359021	B2R4F6	B2R4F6	B2R4F6	B2R4F6	BAG34753.1	BC009722	BC009722	C3PTT6	CCDS10479	CCDS10479.2	CH471112	EAW85462.1	EECP	EECP	EECP	EF067313	ENSG00000162078	ENSG00000162078	ENSG00000162078	ENSG00000162078	ENSP00000293983	ENSP00000371715	ENSP00000371715	ENSP00000371715	ENSP00000458847	ENSP00000460793
IRX2	9606.ENSP00000372056	https://smart.embl.de/smart/DDvec.cgi?smart=471:HOX(114|179)+IRO(322|339)+	Iroquois-class homeodomain protein IRX-2; TALE class homeoboxes and pseudogenes	153572	153572	153572	153572	153572	AAH65189.1	AAK01202.1	AAQ16545.1	AAQ16546.1	AB188492	AF319967	AF319967	AY335939	AY335940	BAD37140.1	BC065189	CCDS3868	CCDS3868.1	ENSG00000170561	ENSG00000170561	ENSG00000170561	ENSG00000170561	ENSP00000307006	ENSP00000307006	ENSP00000372056	ENSP00000372056	ENSP00000372056	ENSP00000426151	ENST00000302057	ENST00000302057	ENST00000382611	ENST00000382611	ENST00000382611	ENST00000502957	HGNC:14359	HPA050895	HPA054669	Homeodomain protein IRXA2	Homeodomain protein IRXA2	Homeodomain protein IRXA2	Hs.282089	Hs.608078	IRX2	IRX2	IRX2	IRX2
MSLN	9606.ENSP00000372313	https://smart.embl.de/smart/DDvec.cgi?smart=630:Pfam_Mesothelin(1|629)+	Mesothelin; Membrane-anchored forms may play a role in cellular adhesion	10232	10232	10232	10232	10232	4F3F	4F3F	4F3F	4F3F	AAC50348.1	AAF01409.1	AAH03512.1	AAH09272.1	AAK61253.1	AAV87530.1	AF180951	AL031258	AY743922	BAA08419.1	BC003512	BC009272	CAB002216	CAC37289.1	CAK1	CAK1	CAK1 antigen	CAK1 antigen	CAK1 antigen	CCDS32356	CCDS32356.1	CCDS45370	CCDS45370.1	D3DU65	D3DU65	D3DU65	D3DU65	D49441	EAW85719.1	EAW85720.1	ENSG00000102854	ENSG00000102854	ENSG00000102854	ENSG00000102854	ENSP00000219124	ENSP00000313398	ENSP00000372313
CTIF	9606.ENSP00000372459	https://smart.embl.de/smart/DDvec.cgi?smart=600:MIF4G(378|579)+	CBP80/20-dependent translation initiation factor; Specifically required for the pioneer round of mRNA translation mediated by the cap-binding complex (CBC), that takes place during or right after mRNA export via the nuclear pore complex (NPC). Acts via its interaction with the NCBP1/CBP80 component of the CBC complex and recruits the 40S small subunit of the ribosome via eIF3. In contrast, it is …	9811	9811	9811	9811	9811	A0A024R259	AAH42146.1	AB007887	AB007887	AC022919	AC048380	AC093567	AK095970	B3KTR8	B3KTR8	B3KTR8	B3KTR8	BAA24857.2	BAG53180.1	BC042146	CBP80/20-dependent translation initiation factor	CBP80/20-dependent translation initiation factor	CBP80/20-dependent translation initiation factor	CBP80/20-dependent translation initiation factor	CBP80/20-dependent translation initiation factor	CBP80/20-dependent translation initiation factor	CCDS11935	CCDS11935.1	CCDS45864	CCDS45864.1	CTIF	CTIF	CTIF	CTIF	CTIF	CTIF	CTIF	CTIF	CTIF	CTIF	CTIF-001	CTIF-001	CTIF-002	CTIF-002	CTIF-003	CTIF-003
GOLM1	9606.ENSP00000373364	https://smart.embl.de/smart/DDvec.cgi?smart=401:TRANS(13|35)+COIL(41|184)+	Golgi membrane protein 1; Unknown. Cellular response protein to viral infection; Belongs to the GOLM1/CASC4 family	51280	51280	51280	51280	51280	AAF44663.1	AAH01740.1	AAQ88956.1	ACJ13670.1	AF236056	AF236056	AK027717	AK075542	AK075557	AY358593	B3KNK9	BAC11685.1	BAG51371.1	BAG52167.1	BC001740	C9J941	C9JYM4	C9orf155	C9orf155	C9orf155	C9orf155	C9orf155	C9orf155	C9orf155	C9orf155	CAB015341	CAG33482.1	CCDS35054	CCDS35054.1	CR457201	EAW62705.1	EAW62706.1	ENSG00000135052	ENSG00000135052	ENSG00000135052	ENSG00000135052	ENSP00000257504	ENSP00000302957	ENSP00000322349	ENSP00000322738	ENSP00000365177
C2orf54	9606.ENSP00000373586	https://smart.embl.de/smart/DDvec.cgi?smart=447:Mab-21(66|367)+	Uncharacterized protein C2orf54; Chromosome 2 open reading frame 54	79919	79919	79919	79919	79919	AAI25155.1	AAI25156.1	AAY24169.1	AK026324	AK026324	AK056601	AK056601	B3KPP9	B3KPP9	B3KPP9	B3KPP9	BAB15445.1	BAG51761.1	BC125154	BC125155	C2ORF54	C2orf54	C2orf54	C2orf54	C2orf54	C2orf54	C2orf54	C2orf54	C2orf54	C2orf54	C2orf54-001	C2orf54-001	C2orf54-003	C2orf54-003	C2orf54-004	C2orf54-004	C2orf54-005	C2orf54-005	C2orf54-006	C2orf54-006	C9JEK0	C9JP86	CB054_HUMAN	CB054_HUMAN	CB054_HUMAN	CCDS42839
C17orf59	9606.ENSP00000373669	https://smart.embl.de/smart/DDvec.cgi?smart=357:Pfam_BORCS6(210|355)+	BLOC-1-related complex subunit 6; As part of the BORC complex may play a role in lysosomes movement and localization at the cell periphery. Associated with the cytosolic face of lysosomes, the BORC complex may recruit ARL8B and couple lysosomes to microtubule plus-end-directed kinesin motor; Belongs to the BORCS6 family	54785	54785	AAH09261.1	AAH18880.1	AAH70272.1	AK000021	AK222506	BAA90889.1	BAD96226.1	BC009261	BC018880	BC070272	BLOC-1 related complex subunit 6	BLOC-1-related complex subunit 6	BLOC-1-related complex subunit 6	BORC6_HUMAN	BORC6_HUMAN	BORCS6	BORCS6	BORCS6	C17ORF59	C17orf59	C17orf59	C17orf59	C17orf59	C17orf59	C17orf59	C17orf59	C17orf59	C17orf59-001	C17orf59-001	CCDS11133.2	Chromosome 17 open reading frame 59	ENSG00000196544	ENSG00000196544	ENSG00000196544	ENSP00000350621	ENSP00000373669	ENSP00000373669	ENSP00000373669	ENST00000357939	ENST00000389017	ENST00000389017	ENST00000389017	FLJ20014	HPA045415
RYR3	9606.ENSP00000373884	https://smart.embl.de/smart/DDvec.cgi?smart=4870:MIR(100|155)+MIR(162|207)+MIR(215|269)+MIR(275|368)+Pfam_RYDR_ITPR(440|635)+SPRY(657|795)+Pfam_RyR(849|939)+Pfam_RyR(963|1053)+SPRY(1084|1207)+SPRY(1325|1465)+Pfam_RYDR_ITPR(2021|2233)+Pfam_RyR(2598|2688)+Pfam_RyR(2716|2800)+COIL(3592|3620)+Pfam_RIH_assoc(3726|3844)+TRANS(4185|4207)+Pfam_RR_TM4-6(4234|4504)+Pfam_Ion_trans(4605|4781)+	Ryanodine receptor 3; Calcium channel that mediates the release of Ca(2+) from the sarcoplasmic reticulum into the cytoplasm in muscle and thereby plays a role in triggering muscle contraction. May regulate Ca(2+) release by other calcium channels. Calcium channel that mediates Ca(2+)-induced Ca(2+) release from the endoplasmic reticulum in non-muscle cells. Contributes to cellular calcium ion ho…	4ERV	4ERV	4ERV	4ERV	6263	6263	6263	6263	6263	AB001025	AC010809	AC011938	AC055874	AC067793	AC087638	AJ001515	AJ002512	BAA23795.1	Brain ryanodine receptor-calcium release channel	Brain ryanodine receptor-calcium release channel	Brain ryanodine receptor-calcium release channel	Brain-type ryanodine receptor	Brain-type ryanodine receptor	Brain-type ryanodine receptor	CAA04798.1	CAA05503.1	CAA52326.1	CAA52327.1	CAB006887	CCDS45210	CCDS45210.1	CCDS58351	CCDS58351.1	CHEMBL2062	EF-hand domain containing	ENSG00000198838	ENSG00000198838	ENSG00000198838	ENSG00000198838	ENSP00000354735	ENSP00000354852	ENSP00000373884	ENSP00000373884	ENSP00000373884	ENSP00000399610	ENSP00000399610
EP400	9606.ENSP00000374213	https://smart.embl.de/smart/DDvec.cgi?smart=3123:Pfam_EP400_N(1|452)+HSA(764|835)+COIL(916|944)+DEXDc(1051|1240)+HELICc(1892|1978)+SANT(2328|2395)+COIL(2715|2750)+	E1A-binding protein p400; Component of the NuA4 histone acetyltransferase complex which is involved in transcriptional activation of select genes principally by acetylation of nucleosomal histones H4 and H2A. This modification may both alter nucleosome - DNA interactions and promote interaction of the modified histones with other proteins which positively regulate transcription. May be required f…	3.6.4.-	57634	57634	57634	57634	57634	AAB91441.1	AAH37208.1	AAH64554.1	AAK97789.1	AB040931	AB058721	AC137590	AC137632	AK096311	AY044869	BAA96022.1	BAB47447.1	BAC04759.1	BC037208	BC064554	CAG repeat protein 32	CAG repeat protein 32	CAG repeat protein 32	CAGH32	CAGH32	CAGH32	CAGH32	CAGH32	CAGH32	CAGH32	CAGH32	CCDS31929	CCDS31929.2	DKFZP434I225	DKFZP434I225	Domino homolog	Domino homolog	Domino homolog	E1A binding protein p400	E1A binding protein p400	E1A binding protein p400	E1A binding protein p400	E1A-binding protein p400	E1A-binding protein p400	E1A-binding protein p400
DNAH17	9606.ENSP00000374490	https://smart.embl.de/smart/DDvec.cgi?smart=4462:Pfam_DHC_N1(190|767)+Pfam_DHC_N2(1269|1675)+Pfam_AAA_6(1809|2039)+Pfam_AAA_5(2123|2259)+Pfam_AAA_7(2416|2687)+Pfam_AAA_8(2764|3031)+Pfam_MT(3043|3386)+Pfam_AAA_9(3412|3630)+Pfam_Dynein_heavy(3764|4460)+	Dynein heavy chain 17, axonemal; Force generating protein of respiratory cilia. Produces force towards the minus ends of microtubules. Dynein has ATPase activity; the force-producing power stroke is thought to occur on release of ADP. Involved in sperm motility; implicated in sperm flagellar assembly (By similarity); Belongs to the dynein heavy chain family	8632	8632	AC016182	AJ000522	AJ000522	AK097776	AK128065	AL122077	Axonemal beta dynein heavy chain 17	Axonemal beta dynein heavy chain 17	Axonemal beta dynein heavy chain 17	Axonemal dynein heavy chain-like protein 1	Axonemal dynein heavy chain-like protein 1	Axonemal dynein heavy chain-like protein 1	BAC05170.1	BC105107	BC112284	CAA04165.1	CAB06053.1	CAB59252.1	Ciliary dynein heavy chain 17	Ciliary dynein heavy chain 17	Ciliary dynein heavy chain 17	Ciliary dynein heavy chain-like protein 1	Ciliary dynein heavy chain-like protein 1	Ciliary dynein heavy chain-like protein 1	DNAH17	DNAH17	DNAH17	DNAH17	DNAH17	DNAH17	DNAH17	DNAH17	DNAH17	DNAH17	DNAH17-001	DNAH17-001	DNAH17-002	DNAH17-002	DNAH17-003	DNAH17-003	DNAH17-004	DNAH17-004	DNAH17-005	DNAH17-005
LAMB3	9606.ENSP00000375778	https://smart.embl.de/smart/DDvec.cgi?smart=1172:SIGNAL(1|17)+LamNT(20|248)+EGF_Lam(250|313)+EGF_Lam(316|376)+EGF_Lam(379|428)+EGF_Lam(431|478)+EGF_Lam(481|531)+EGF_Lam(534|578)+COIL(723|757)+COIL(834|883)+COIL(953|984)+COIL(1041|1094)+	Laminin subunit beta-3; Binding to cells via a high affinity receptor, laminin is thought to mediate the attachment, migration and organization of cells into tissues during embryonic development by interacting with other extracellular matrix components	3914	3914	3914	3914	3914	AAA61834.1	AAC51352.1	AAH75838.1	AAK61364.1	AI1A	AL031316	AY035783	BAA22263.1	BC075838	BM600-125KDA	BM600-125KDA	BM600-125kDa	BM600-125kDa	CAA19297.2	CAI19989.1	CAI20062.1	CCDS1487	CCDS1487.1	D37766	D37766	D3DT88	D3DT88	D3DT88	D3DT88	EAW93448.1	EAW93449.1	ENSG00000196878	ENSG00000196878	ENSG00000196878	ENSG00000196878	ENSP00000347288	ENSP00000348384	ENSP00000348384	ENSP00000355997	ENSP00000355997	ENSP00000375778	ENSP00000375778	ENSP00000375778	ENSP00000388960	ENSP00000397214	ENSP00000398683
ATG16L1	9606.ENSP00000375872	https://smart.embl.de/smart/DDvec.cgi?smart=607:Pfam_ATG16(16|206)+WD40(311|350)+WD40(355|394)+WD40(397|436)+WD40(439|475)+WD40(478|516)+WD40(519|562)+WD40(565|605)+	Autophagy-related protein 16-1; Plays an essential role in autophagy: interacts with ATG12-ATG5 to mediate the conjugation of phosphatidylethanolamine (PE) to LC3 (MAP1LC3A, MAP1LC3B or MAP1LC3C), to produce a membrane-bound activated form of LC3 named LC3-II. Thereby, controls the elongation of the nascent autophagosomal membrane. Regulates mitochondrial antiviral signaling (MAVS)-dependent type…	4GDK	4GDK	4GDK	4GDL	4GDL	4GDL	4NAW	4NAW	4NAW	4TQ0	4TQ0	4TQ0	55054	55054	55054	55054	55054	5D7G	5D7G	5D7G	5NPV	5NPV	5NPV	5NPW	5NPW	5NPW	5NUV	5NUV	5NUV	A0A024R494	A0A024R4B6	A16L1_HUMAN	A16L1_HUMAN	A16L1_HUMAN	A3EXK9	A3EXK9	A3EXK9	A3EXK9	A3EXL0	A3EXL0	A3EXL0	A3EXL0	AAH71846.1	AAI17338.2	AAI43901.1	AAQ88549.1
BAZ2B	9606.ENSP00000376534	https://smart.embl.de/smart/DDvec.cgi?smart=2168:COIL(266|286)+MBD(742|817)+COIL(897|1058)+DDT(1087|1152)+COIL(1335|1369)+Pfam_WSD(1372|1475)+PHD(1933|1979)+BROMO(2058|2166)+	Bromodomain adjacent to zinc finger domain protein 2B; May play a role in transcriptional regulation interacting with ISWI; Belongs to the WAL family	29994	29994	29994	29994	29994	2E7O	2E7O	2E7O	2E7O	3G0L	3G0L	3G0L	3G0L	3Q2F	3Q2F	3Q2F	3Q2F	4CUP	4CUP	4CUP	4CUP	4CUQ	4CUQ	4CUQ	4CUQ	4CUR	4CUR	4CUR	4CUR	4CUS	4CUS	4CUS	4CUS	4CUT	4CUT	4CUT	4CUT	4CUU	4CUU	4CUU	4CUU	4IR3	4IR3	4IR3	4IR3	4IR4
MTPN	9606.ENSP00000376800	https://smart.embl.de/smart/DDvec.cgi?smart=118:ANK(34|63)+ANK(67|96)+	Myotrophin; Promotes dimerization of NF-kappa-B subunits and regulates NF-kappa-B transcription factor activity (By similarity). Plays a role in the regulation of the growth of actin filaments. Inhibits the activity of the F-actin-capping protein complex formed by the CAPZA1 and CAPZB heterodimer. Promotes growth of cardiomyocytes, but not cardiomyocyte proliferation. Promotes cardiac muscle hype…	136319	136319	136319	136319	136319	3AAA	3AAA	3AAA	3AAA	AAH28093.1	AAP97226.1	AC015987	AC015987	AF106075	AK056225	AL834231	Ankyrin repeat domain containing	BAG51651.1	BC028093	C9JL85	CAD38909.1	CCDS5842	CCDS5842.1	DKFZP761E1322	DKFZP761E1322-001	DKFZP761E1322-002	EAL24056.1	EAW83859.1	EAW83860.1	ENSG00000105887	ENSG00000105887	ENSG00000105887	ENSG00000105887	ENSP00000222605	ENSP00000324999	ENSP00000337981	ENSP00000349140	ENSP00000376800	ENSP00000376800	ENSP00000388321	ENST00000222605	ENST00000324957	ENST00000337282	ENST00000356707	ENST00000393085	ENST00000393085
FOLR1	9606.ENSP00000377284	https://smart.embl.de/smart/DDvec.cgi?smart=257:SIGNAL(1|22)+Pfam_Folate_rec(36|211)+TRANS(239|256)+	Folate receptor alpha; Binds to folate and reduced folic acid derivatives and mediates delivery of 5-methyltetrahydrofolate and folate analogs into the interior of cells. Has high affinity for folate and folic acid analogs at neutral pH. Exposure to slightly acidic pH after receptor endocytosis triggers a conformation change that strongly reduces its affinity for folates and mediates their releas…	2348	2348	2348	2348	2348	4KM6	4KM6	4KM6	4KM6	4KM7	4KM7	4KM7	4KM7	4KMX	4KMX	4KMX	4KMX	4LRH	4LRH	4LRH	4LRH	5IZQ	5IZQ	5IZQ	A0A024R5H1	AAA35822.1	AAA35823.1	AAA35824.1	AAA74896.1	AAB05827.1	AAB31700.1	AAB31702.1	AAB39751.1	AAB39752.1	AAH02947.1	AAP35822.1	AK223527	Adult folate-binding protein	Adult folate-binding protein	Adult folate-binding protein	BAD97247.1	BC002947	BT007158	CAA44610.1	CAG46816.1	CCDS8211
DDX60	9606.ENSP00000377344	https://smart.embl.de/smart/DDvec.cgi?smart=1712:DEXDc(760|956)+HELICc(1247|1330)+	Probable ATP-dependent RNA helicase DDX60; Positively regulates DDX58/RIG-I- and IFIH1/MDA5- dependent type I interferon and interferon inducible gene expression in response to viral infection. Binds ssRNA, dsRNA and dsDNA and can promote the binding of DDX58/RIG-I to dsRNA. Exhibits antiviral activity against hepatitis C virus and vesicular stomatitis virus (VSV); Belongs to the helicase family	3.6.4.13	55601	55601	55601	55601	55601	AAH07820.1	AAH20601.1	AAH38115.1	AAH74781.1	AC068989	AK000042	AK001649	AK001649	AK026333	AL137464	BAA90901.1	BAA91809.1	BAB15451.1	BC007820	BC020601	BC038115	BC074781	CAB70751.1	CCDS34097	CCDS34097.1	D6R944	DDX60	DDX60	DDX60	DDX60	DDX60	DDX60	DDX60	DDX60	DDX60	DDX60	DDX60-001	DDX60-001	DDX60-002	DDX60-002	DDX60-003	DDX60-003	DDX60-004	DDX60-004	DDX60-005
TAGLN3	9606.ENSP00000377494	https://smart.embl.de/smart/DDvec.cgi?smart=199:CH(26|132)+Pfam_Calponin(174|198)+	Transgelin-3; Transgelin 3	29114	29114	29114	29114	29114	AAF17189.1	AAH15329.1	AAL09330.1	AAP36076.1	AF112201	AF303058	AF303058	BC015329	BT007408	C9J5W6	C9JCX3	CCDS33816	CCDS33816.1	D3DN64	D3DN64	D3DN64	D3DN64	EAW79685.1	EAW79686.1	ENSG00000144834	ENSG00000144834	ENSG00000144834	ENSG00000144834	ENSP00000273368	ENSP00000273368	ENSP00000377494	ENSP00000377494	ENSP00000377494	ENSP00000391160	ENSP00000391160	ENSP00000417904	ENSP00000419105	ENSP00000419105	ENSP00000420346	ENSP00000420675	ENSP00000439890	ENSP00000480097	ENSP00000480097	ENST00000273368	ENST00000273368	ENST00000393917
PC	9606.ENSP00000377532	https://smart.embl.de/smart/DDvec.cgi?smart=1178:Pfam_Biotin_carb_N(36|146)+Pfam_Dala_Dala_lig_C(161|328)+Biotin_carb_C(375|482)+Pfam_HMGL-like(563|837)+Pfam_PYC_OADA(861|1061)+Pfam_Biotin_lipoyl(1110|1177)+	Pyruvate carboxylase, mitochondrial; Pyruvate carboxylase catalyzes a 2-step reaction, involving the ATP-dependent carboxylation of the covalently attached biotin in the first step and the transfer of the carboxyl group to pyruvate in the second. Catalyzes in a tissue specific manner, the initial reactions of glucose (liver, kidney) and lipid (adipose tissue, liver, brain) synthesis from pyruvate	3BG3	3BG3	3BG3	3BG3	3BG9	3BG9	3BG9	3BG9	5091	5091	5091	5091	5091	6.4.1.1	6.4.1.1	A0A024R5C5	AAA36423.1	AAA60033.1	AAA82937.1	AAA99537.1	AAB31500.1	AAH11617.1	AK297705	B4DN00	B4DN00	B4DN00	B4DN00	BAG60062.1	BC011617	CAB033742	CCDS8152	CCDS8152.1	E9PRE7	E9PS68	EAW74568.1	EAW74569.1	EAW74570.1	EAW74571.1	EAW74572.1	EC 6.4.1.1	ENSG00000173599	ENSG00000173599	ENSG00000173599	ENSG00000173599	ENSP00000309278	ENSP00000310961
FHL1	9606.ENSP00000377710	https://smart.embl.de/smart/DDvec.cgi?smart=323:LIM(39|92)+LIM(100|153)+LIM(161|212)+	Four and a half LIM domains protein 1; May have an involvement in muscle development or hypertrophy; LIM domain containing	1X63	1X63	1X63	1X63	2273	2273	2273	2273	2273	2CUP	2CUP	2CUP	2CUP	2CUR	2CUR	2CUR	2CUR	2EGQ	2EGQ	2EGQ	2EGQ	602789	AAC35421.1	AAC50795.1	AAC52021.1	AAC72390.1	AAC72886.1	AAD21579.1	AAF32351.1	AAH10998.1	AAH88369.1	AF063002	AF098518	AF110763	AF220153	AK122708	AK289411	AK299381	AK299450	AK301642	B7Z5T4	B7Z5T4	B7Z5T4	B7Z5T4	B7Z5V0	B7Z793
ACTN1	9606.ENSP00000377941	https://smart.embl.de/smart/DDvec.cgi?smart=914:CH(33|133)+CH(146|245)+Pfam_Spectrin(274|384)+SPEC(397|498)+SPEC(512|619)+SPEC(633|732)+EFh(750|778)+EFh(813|841)+efhand_Ca_insen(844|910)+	Alpha-actinin-1; F-actin cross-linking protein which is thought to anchor actin to a variety of intracellular structures. This is a bundling protein; Belongs to the alpha-actinin family	2EYI	2EYI	2EYI	2EYI	2EYN	2EYN	2EYN	2EYN	2N8Y	2N8Y	2N8Y	2N8Z	2N8Z	2N8Z	87	87	87	87	87	A0A024R694	AAA51582.1	AAH03576.1	AAH15766.1	AAP35871.1	ABF50047.1	ACE62922.1	ACJ24535.1	ACTN1	ACTN1	ACTN1	ACTN1	ACTN1	ACTN1	ACTN1	ACTN1	ACTN1	ACTN1	ACTN1-001	ACTN1-001	ACTN1-001	ACTN1-002	ACTN1-002	ACTN1-002	ACTN1-005	ACTN1-005	ACTN1-005
FLOT2	9606.ENSP00000378368	https://smart.embl.de/smart/DDvec.cgi?smart=428:PHB(87|269)+Pfam_Flot(311|422)+	Flotillin-2; May act as a scaffolding protein within caveolar membranes, functionally participating in formation of caveolae or caveolae-like vesicles. May be involved in epidermal cell adhesion and epidermal structure and function; Belongs to the band 7/mec-2 family. Flotillin subfamily	2319	2319	2319	2319	2319	A0A024QZ62	AAA65729.1	AAH17292.2	AAV38284.1	AAV38285.1	BC017292	BT019477	BT019478	CAB004395	CAG46583.1	CAG47061.1	CCDS11245	CCDS11245.2	CCDS82097	CR541784	CR542265	E7EMK3	EAW51152.1	EAW51154.1	EAW51155.1	EAW51158.1	EAW51161.1	EAW51162.1	ECS-1	ECS-1	ECS-1	ECS-1	ECS1	ECS1	ECS1	ECS1	ENSG00000132589	ENSG00000132589	ENSG00000132589	ENSG00000132589	ENSP00000254926	ENSP00000333941	ENSP00000378366	ENSP00000378366	ENSP00000378368	ENSP00000378368
DHRS7B	9606.ENSP00000378887	https://smart.embl.de/smart/DDvec.cgi?smart=325:TRANS(21|43)+Pfam_adh_short(53|252)+	Dehydrogenase/reductase SDR family member 7B; Putative oxidoreductase; Short chain dehydrogenase/reductase superfamily	1.1.-.-	25979	25979	25979	25979	25979	AAD34088.1	AAH04126.1	AAH09679.1	AAQ88862.1	AC087393	AF151851	AL117567	AY358498	B5MEF4	B5MEF4	B5MEF4	B5MEF4	BC004126	BC004126	BC009679	CAB55997.1	CAG33405.1	CCDS11215	CCDS11215.1	CCDS82092	CGI-93	CGI-93	CGI-93	CGI-93	CGI-93	CGI-93	CR457124	DHRS7B	DHRS7B	DHRS7B	DHRS7B	DHRS7B	DHRS7B	DHRS7B	DHRS7B	DHRS7B	DHRS7B	DHRS7B-001	DHRS7B-001	DHRS7B-001
AREG	9606.ENSP00000379097	https://smart.embl.de/smart/DDvec.cgi?smart=252:SIGNAL(1|26)+EGF(145|182)+TRANS(199|221)+	Amphiregulin; Ligand of the EGF receptor/EGFR. Autocrine growth factor as well as a mitogen for a broad range of target cells including astrocytes, Schwann cells and fibroblasts; Belongs to the amphiregulin family	181520	2RNL	2RNL	2RNL	2RNL	374	374	374	374	374	AAA51773.1	AAA51781.1	AAH09799.1	AAI46954.1	AAI46968.1	AAR05438.1	AAV38669.1	AC021180	AR	AREG	AREG	AREG	AREG	AREG	AREG	AREG	AREG	AREG	AREG	AREG-001	AREG-001	AREG-001	AREG-002	AREG-002	AREG-002	AREG-003	AREG-003	AREG-003	AREGB	AREGB	AREGB	AREGB	AREGB	AREGB	AREGB	AREG_HUMAN
TSPO	9606.ENSP00000379563	https://smart.embl.de/smart/DDvec.cgi?smart=169:Pfam_TspO_MBR(10|156)+	Translocator protein; Can bind protoporphyrin IX and may play a role in the transport of porphyrins and heme (By similarity). Promotes the transport of cholesterol across mitochondrial membranes and may play a role in lipid metabolism, but its precise physiological role is controversial. It is apparently not required for steroid hormone biosynthesis. Was initially identified as peripheral-type be…	706	706	706	706	706	AAA03652.1	AAA18227.1	AAA83252.1	AAC31172.1	AAC31173.1	AAH01110.1	AAP35595.1	AAQ75703.1	AAY45787.1	AF075589	AF075589	AF075590	AY383615	AY998017	B1AH87	B1AH88	B1AH88	BC001110	BPBS	BPBS	BT006949	BZRP	BZRP	BZRP	BZRP	BZRP	BZRP	BZRP	BZRP	CAB011232	CAB55884.1	CAG30295.1	CAG33288.1	CAQ09717.1	CCDS33661	CCDS33661.1	CHEMBL5742	CR456409	CR457007	DBI	DBI
RAB27A	9606.ENSP00000379601	https://smart.embl.de/smart/DDvec.cgi?smart=221:RAB(10|184)+	Ras-related protein Rab-27A; Plays a role in cytotoxic granule exocytosis in lymphocytes. Required for both granule maturation and granule docking and priming at the immunologic synapse; RAB, member RAS oncogene GTPases	5873	5873	5873	5873	5873	604228	A2RU94	AAC50271.2	AAC51195.1	AAD43049.1	AAD47629.1	AAI07681.1	AAI32801.1	AAI36424.1	AAL39097.1	AAM21101.1	AF125393	AF154836	AF154837	AF154838	AF154839	AF154840	AF443871	AF498953	AK312836	BAG35690.1	BC107680	BC132800	BC136423	CAB034046	CAG38735.1	CAG46494.1	CCDS10153	CCDS10153.1	CR536496	CR541693	EAW77476.1	EAW77477.1	EAW77478.1	EAW77479.1	ENSG00000069974	ENSG00000069974	ENSG00000069974	ENSG00000069974	ENSP00000249634	ENSP00000315287
TIMM17B	9606.ENSP00000379999	https://smart.embl.de/smart/DDvec.cgi?smart=222:Pfam_Tim17(13|173)+	Translocase of inner mitochondrial membrane 17B; TIM23 complex	10245	10245	A8K2E2	AAC24694.1	AAD27772.1	AAH10142.1	AF034790	AF034790	AF077039	AJ005895	AK290207	BAF82896.1	BC010142	BC091473	CAA06752.1	CCDS14308	CCDS14308.1	CCDS55411	CCDS55411.1	DXS9822	DXS9822	DXS9822	EAW50741.1	ENSG00000126768	ENSG00000126768	ENSG00000126768	ENSG00000126768	ENSP00000263235	ENSP00000320110	ENSP00000365766	ENSP00000365766	ENSP00000379999	ENSP00000379999	ENSP00000379999	ENSP00000476861	ENSP00000476861	ENSP00000477027	ENSP00000477027	ENSP00000477073	ENSP00000477073	ENSP00000477085	ENST00000263235	ENST00000323605	ENST00000376582	ENST00000376582	ENST00000396779
FITM2	9606.ENSP00000380037	https://smart.embl.de/smart/DDvec.cgi?smart=262:Pfam_Scs3p(45|187)+TRANS(191|213)+TRANS(220|238)+	Fat storage-inducing transmembrane protein 2; Plays an important role in lipid droplet accumulation. Plays a role in the regulation of cell morphology and cytoskeletal organization	128486	128486	128486	128486	128486	A1L492	A1L492	A1L492	A1L492	AAI30447.1	AAI36641.1	AL117382	B9EGQ4	B9EGQ4	B9EGQ4	B9EGQ4	BC029662	BC029662	BC130446	BC136640	C20orf142	C20orf142	C20orf142	C20orf142	C20orf142	C20orf142	C20orf142	C20orf142	CAI23111.1	CCDS33473	CCDS33473.1	EAW75929.1	ENSG00000197296	ENSG00000197296	ENSG00000197296	ENSG00000197296	ENSP00000354093	ENSP00000362034	ENSP00000380037	ENSP00000380037	ENST00000360847	ENST00000372943	ENST00000396825	ENST00000396825	FIT2	FIT2
ITGA4	9606.ENSP00000380227	https://smart.embl.de/smart/DDvec.cgi?smart=1032:SIGNAL(1|33)+Int_alpha(48|108)+Int_alpha(247|300)+Int_alpha(302|358)+Int_alpha(364|419)+Int_alpha(426|483)+TRANS(978|1000)+	Integrin alpha-4; Integrins alpha-4/beta-1 (VLA-4) and alpha-4/beta-7 are receptors for fibronectin. They recognize one or more domains within the alternatively spliced CS-1 and CS-5 regions of fibronectin. They are also receptors for VCAM1. Integrin alpha- 4/beta-1 recognizes the sequence Q-I-D-S in VCAM1. Integrin alpha- 4/beta-7 is also a receptor for MADCAM1. It recognizes the sequence L-D-T …	192972	3676	3676	3676	3676	3676	3V4P	3V4P	3V4P	3V4P	3V4V	3V4V	3V4V	3V4V	4HKC	4HKC	4HKC	4HKC	5C7Z	5C7Z	5C7Z	5FPI	5FPI	5FPI	A0A023IP86	A0A023IP88	A0A023IP90	A0A023IPA8	A0A023IPA9	A0A023IPH2	A0A023IPI3	A0A023IQJ3	A0A023IQJ5	A0A023IQK0	AAB59613.1	AAH16671.1	AAH55419.1	AGZ05039.1	AGZ05040.1	AGZ05041.1	AGZ05042.1	AGZ05043.1	AGZ05044.1	AGZ05045.1	AGZ05046.1	AGZ05047.1
PLAA	9606.ENSP00000380460	https://smart.embl.de/smart/DDvec.cgi?smart=795:WD40(7|47)+WD40(54|98)+WD40(101|139)+WD40(140|179)+WD40(180|218)+WD40(220|259)+WD40(260|298)+Pfam_PFU(345|459)+Pfam_PUL(535|789)+	Phospholipase A-2-activating protein; Plays a role in protein ubiquitination, sorting and degradation through its association with VCP. Involved in ubiquitin-mediated membrane proteins trafficking to late endosomes in an ESCRT-dependent manner, and hence plays a role in synaptic vesicle recycling (By similarity). May play a role in macroautophagy, regulating for instance the clearance of damaged …	2K89	2K89	2K89	2K89	2K8A	2K8A	2K8A	2K8A	2K8B	2K8B	2K8B	2K8C	2K8C	2K8C	3EBB	3EBB	3EBB	3EBB	9373	9373	9373	9373	9373	AAD03030.1	AAD42075.1	AAH32551.1	AF083395	AF083395	AF145020	AJ238243	AK001642	AK002143	AK223544	AL133608	Armadillo-like helical domain containing	BAA91803.1	BAA92105.1	BAD97264.1	BC032551	CAB005035	CAB42881.1	CAB63739.1	CAH72641.1	CCDS35000	CCDS35000.1	CHEMBL6114
RPL23L	9606.ENSP00000380466	https://smart.embl.de/smart/DDvec.cgi?smart=153:Pfam_Ribosomal_L23(28|107)+	Mitochondrial ribosomal protein L23	39S ribosomal protein L23, mitochondrial	39S ribosomal protein L23, mitochondrial	39S ribosomal protein L23, mitochondrial	39S ribosomal protein L23, mitochondrial	3J7Y	3J7Y	3J7Y	3J9M	3J9M	3J9M	5OOL	5OOL	5OOL	5OOM	5OOM	5OOM	6150	6150	6150	6150	6150	A0A024RCB2	A6NJD9	A6NJD9	A6NJD9_HUMAN	A8MT29	A8MT29	A8MT29	A8MT29	A8MVT4	A8MYK1	AAC50415.1	AAH27710.1	AB051340	AB051340	AC051649	BAB54930.2	BC027710	CAA89220.1	CCDS31336	CCDS31336.1	EAX02472.1	EAX02473.1	ENSG00000214026	ENSG00000214026	ENSG00000214026
ZMYND11	9606.ENSP00000381053	https://smart.embl.de/smart/DDvec.cgi?smart=602:PHD(102|146)+BROMO(151|257)+PWWP(278|329)+COIL(487|527)+	Zinc finger MYND domain-containing protein 11; Chromatin reader that specifically recognizes and binds histone H3.3 trimethylated at 'Lys-36' (H3.3K36me3) and regulates RNA polymerase II elongation. Does not bind other histone H3 subtypes (H3.1 or H3.2) (By similarity). Colocalizes with highly expressed genes and functions as a transcription corepressor by modulating RNA polymerase II at the elon…	10771	10771	10771	10771	10771	4NS5	4NS5	4NS5	4NS5	5HDA	5HDA	5HDA	AAH34784.1	AAH91489.1	ABC72408.1	ABC72409.1	ABC72410.1	ABC72411.1	AK294469	AK294781	AK312570	AL589988	AL603831	AL713922	AL731539	Adenovirus 5 E1A-binding protein	Adenovirus 5 E1A-binding protein	Adenovirus 5 E1A-binding protein	B0QZE2	B2R6G8	B2R6G8	B2R6G8	B2R6G8	B7Z293	B7Z293	B7Z293	B7Z293	B7Z2J6	BAG35465.1	BAH11779.1	BAH11882.1	BC034784	BC091489	BRAM1	BRAM1	BRAM1
LCP1	9606.ENSP00000381581	https://smart.embl.de/smart/DDvec.cgi?smart=627:EFh(13|41)+EFh(53|81)+CH(122|234)+CH(266|373)+CH(396|501)+CH(517|622)+	Plastin-2; Actin-binding protein. Plays a role in the activation of T-cells in response to costimulation through TCR/CD3 and CD2 or CD28. Modulates the cell surface expression of IL2RA/CD25 and CD69; EF-hand domain containing	2D85	2D85	2D85	2D85	3936	3936	3936	3936	3936	5JOJ	5JOJ	5JOJ	5JOL	5JOL	5JOL	A0A024RDT4	AAA36184.1	AAA59529.1	AAA63236.1	AAB02845.1	AAH07673.1	AAH10271.1	AH002870	AK312393	B2R613	B2R613	B2R613	B2R613	B4DUA0	B4DUA0	B4DUA0	BAG35310.1	BC007673	BC010271	CAB020673	CAI12168.2	CCDS9403	CCDS9403.1	CP64	CP64	CP64	CP64	EAX08757.1	EAX08758.1	EF-hand domain containing	ENSG00000136167
GSTP1	9606.ENSP00000381607	https://smart.embl.de/smart/DDvec.cgi?smart=210:Pfam_GST_N(4|75)+Pfam_GST_C_3(98|197)+	Glutathione S-transferase P; Conjugation of reduced glutathione to a wide number of exogenous and endogenous hydrophobic electrophiles. Regulates negatively CDK5 activity via p25/p35 translocation to prevent neurodegeneration; Soluble glutathione S-transferases	10GS	10GS	10GS	10GS	11GS	11GS	11GS	11GS	12GS	12GS	12GS	12GS	138335	138370	13GS	13GS	13GS	13GS	14GS	14GS	14GS	14GS	16GS	16GS	16GS	16GS	17GS	17GS	17GS	17GS	18GS	18GS	18GS	18GS	19GS	19GS	19GS	19GS	1AQV	1AQV	1AQV	1AQV	1AQW	1AQW	1AQW	1AQW
TOP3B	9606.ENSP00000381773	https://smart.embl.de/smart/DDvec.cgi?smart=862:TOPRIM(3|138)+TOP1Bc(146|242)+TOP1Ac(289|545)+	DNA topoisomerase 3-beta-1; Releases the supercoiling and torsional tension of DNA introduced during the DNA replication and transcription by transiently cleaving and rejoining one strand of the DNA duplex. Introduces a single-strand break via transesterification at a target site in duplex DNA. The scissile phosphodiester is attacked by the catalytic tyrosine of the enzyme, resulting in the forma…	5.99.1.2	5GVC	5GVC	5GVC	5GVE	5GVE	5GVE	8940	8940	8940	8940	8940	A0A024R1C2	A0M8Q3	A0M8Q3	A0M8Q3	A0M8Q3	AAD01614.1	AAD15791.1	AAD29670.1	AAH02432.1	AF017146	AF017146	AF053082	AF125216	AK096695	B3KU89	BAA20009.1	BAG53351.1	BC002432	C9J9X4	C9JEI7	C9JEQ1	C9JHR0	C9JKE2	C9JT00	C9JTQ7	CAG30482.1	CCDS13797	CCDS13797.1	CR456596	DNA topoisomerase 3-beta-1	DNA topoisomerase 3-beta-1	DNA topoisomerase 3-beta-1	DNA topoisomerase III beta	DNA topoisomerase III beta
SAC3D1	9606.ENSP00000381824	https://smart.embl.de/smart/DDvec.cgi?smart=358:Pfam_SAC3_GANP(9|303)+	SAC3 domain-containing protein 1; Involved in centrosome duplication and mitotic progression; Belongs to the SAC3 family	29901	29901	A6NKF1	A6NKF1	A6NKF1	A6NKF1	A6NKF1	A8MX08	A8MX08	A8MX08	A8MX08	AAB50210.1	BC007448	CCDS41668	CCDS41668.1	ENSG00000168061	ENSG00000168061	ENSG00000168061	ENSG00000168061	ENSP00000301885	ENSP00000381824	ENSP00000381824	ENSP00000381824	ENSP00000436649	ENSP00000436704	ENSP00000482039	ENST00000301885	ENST00000398846	ENST00000398846	ENST00000398846	ENST00000528109	ENST00000528109	ENST00000529996	ENST00000530213	ENST00000530213	ENST00000531072	ENST00000533017	ENST00000614106	F8WC89	H0YEW7	HGNC:30179	HPA042677	HSU79266	HSU79266	HSU79266	HSU79266
ALKBH5	9606.ENSP00000382091	https://smart.embl.de/smart/DDvec.cgi?smart=394:Pfam_2OG-FeII_Oxy_2(90|311)+	RNA demethylase ALKBH5; Dioxygenase that demethylates RNA by oxidative demethylation: specifically demethylates N(6)-methyladenosine (m6A) RNA, the most prevalent internal modification of messenger RNA (mRNA) in higher eukaryotes. Can also demethylate N(6)- methyladenosine in single-stranded DNA (in vitro). Requires molecular oxygen, alpha-ketoglutarate and iron. Demethylation of m6A mRNA affects…	1.14.11.-	1.14.11.53	4NJ4	4NJ4	4NJ4	4NJ4	4NRM	4NRM	4NRM	4NRM	4NRO	4NRO	4NRO	4NRO	4NRP	4NRP	4NRP	4NRP	4NRQ	4NRQ	4NRQ	4NRQ	4O61	4O61	4O61	4O61	4O7X	4O7X	4O7X	4O7X	2019-10-04	2019-10-04	2019-10-04	2019-10-04	54890	54890	54890	54890	54890	AAH62339.1	ABH5	ABH5	ABH5	ABH5	ABH5	ABH5
SIRPA	9606.ENSP00000382941	https://smart.embl.de/smart/DDvec.cgi?smart=504:SIGNAL(1|30)+IG(40|145)+IGc1(165|238)+IGc1(268|341)+TRANS(372|394)+	Tyrosine-protein phosphatase non-receptor type substrate 1; Immunoglobulin-like cell surface receptor for CD47. Acts as docking protein and induces translocation of PTPN6, PTPN11 and other binding partners from the cytosol to the plasma membrane. Supports adhesion of cerebellar neurons, neurite outgrowth and glial cell attachment. May play a key role in intracellular signaling during synaptogenes…	140885	140885	140885	140885	140885	2JJS	2JJS	2JJS	2JJT	2JJT	2JJT	2UV3	2UV3	2UV3	2UV3	2WNG	2WNG	2WNG	2WNG	4CMM	4CMM	4CMM	A2A2E1	A2A2E1	A2A2E1	A2A2E1	A8K411	A8K411	A8K411	A8K411	AAH26692.1	AAH33092.1	AAH38510.1	AAH75849.1	AB023430	AK290776	AK298243	AK312521	AL034562	AL117335	B2R6C3	B2R6C3	B2R6C3	B2R6C3	B4DP97	BAA12974.1
KIAA1522	9606.ENSP00000383851	http://smart.embl.de/smart/DDt.cgi?smart=1094:	Uncharacterized protein KIAA1522; KIAA1522	57648	57648	57648	57648	57648	AB040955	AC114489	AI587184	AK298965	AL713671	AL713671	B4DQU8	B4DQU8	B4DQU8	B4DQU8	B5MDY0	B5MDY0	B5MDY0	B5MDY0	BAA96046.1	BAG61060.1	C9JH84	C9JH84	C9JH84	C9JH84	CAD28477.2	CCDS41298	CCDS41298.1	CCDS55588	CCDS55588.1	CCDS55589	CCDS55589.1	ENSG00000162522	ENSG00000162522	ENSG00000162522	ENSG00000162522	ENSP00000294521	ENSP00000294521	ENSP00000362579	ENSP00000362580	ENSP00000362580	ENSP00000383851	ENSP00000383851	ENSP00000383851	ENST00000294521	ENST00000294521
CDCA7L	9606.ENSP00000383986	https://smart.embl.de/smart/DDvec.cgi?smart=454:Pfam_zf-4CXXC_R1(345|443)+	Cell division cycle-associated 7-like protein; Plays a role in transcriptional regulation as a repressor that inhibits monoamine oxidase A (MAOA) activity and gene expression by binding to the promoter. Plays an important oncogenic role in mediating the full transforming effect of MYC in medulloblastoma cells. Involved in apoptotic signaling pathways; May act downstream of P38-kinase and BCL-2, b…	55536	55536	55536	55536	55536	A0A024RA51	A4D141	A4D141	A4D141	A4D141	A6NF50	A6NF50	A6NF50	A6NF50	AAH09352.2	AAH14630.2	AAH25242.1	AAH32576.1	AAH39823.1	AAO17570.1	AAO17571.1	AC074379	AK022955	AK095965	AK300781	AL359619	AY161168	AY161169	B3KTR5	B3KTR5	B3KTR5	B3KTR5	B4DUT3	B4DUT3	B4DUT3	B4DUT3	BAB14330.1	BAG53177.1	BAG62445.1	BC009352	BC014630	BC025242	BC032576	BC039823	C9IZR6	C9J8L0
IFRD1	9606.ENSP00000384477	https://smart.embl.de/smart/DDvec.cgi?smart=451:Pfam_IFRD(42|347)+Pfam_IFRD_C(392|445)+	Interferon-related developmental regulator 1; Could play a role in regulating gene activity in the proliferative and/or differentiative pathways induced by NGF. May be an autocrine factor that attenuates or amplifies the initial ligand-induced signal (By similarity); Belongs to the IFRD family	3475	3475	3475	3475	3475	A4D0U1	AAC24562.1	AAH01272.1	AAS02003.1	AAS02004.1	AAS07421.1	AAV38692.1	AAV38693.1	AC002459	AC005192	AC079741	AK297509	AK298894	AK315967	Armadillo-like helical domain containing	B7Z4L0	B7Z5G1	B7Z5G1	B7Z5G1	B7Z5G1	BAH12596.1	BAH12897.1	BAH14338.1	BC001272	BT019889	BT019890	C9J311	C9J7U6	C9JA65	C9JFH1	C9JLG5	C9JNM6	CAA71366.1	CCDS34736	CCDS34736.1	CCDS56504	CCDS56504.1	E9PMY4	EAL24375.1	EAW83462.1	EAW83463.1
CBX6	9606.ENSP00000384490	https://smart.embl.de/smart/DDvec.cgi?smart=412:CHROMO(10|62)+Pfam_CBX7_C(356|388)+	Chromobox protein homolog 6; Component of a Polycomb group (PcG) multiprotein PRC1- like complex, a complex class required to maintain the transcriptionally repressive state of many genes, including Hox genes, throughout development. PcG PRC1 complex acts via chromatin remodeling and modification of histones; it mediates monoubiquitination of histone H2A 'Lys-119', rendering chromatin heritably c…	23466	23466	23466	23466	23466	3GV6	3GV6	3GV6	3GV6	3I90	3I90	3I90	3I90	A8KAH0	A8KAH0	A8KAH0	A8KAH0	AAH12111.1	AAH64900.1	AK293035	B0QXZ6	BAF85724.1	BC012111	BC064900	CAA15431.1	CBX6	CBX6	CBX6	CBX6	CBX6	CBX6	CBX6	CBX6	CBX6	CBX6	CBX6-001	CBX6-001	CBX6-002	CBX6-002	CBX6-003	CBX6-003	CBX6_HUMAN	CBX6_HUMAN	CBX6_HUMAN	CCDS13980	CCDS13980.1
AKAP12	9606.ENSP00000384537	https://smart.embl.de/smart/DDvec.cgi?smart=1782:Pfam_WSK(605|633)+Pfam_WSK(754|782)+Pfam_WSK(799|826)+Pfam_RII_binding_1(1540|1558)+	A-kinase anchor protein 12; Anchoring protein that mediates the subcellular compartmentation of protein kinase A (PKA) and protein kinase C (PKC); A-kinase anchoring proteins	9590	9590	9590	9590	9590	A kinase (PRKA) anchor protein 12	A kinase (PRKA) anchor protein 12	A kinase 12	A kinase anchor protein 12	A-kinase anchor protein 12	A-kinase anchor protein 12	A-kinase anchor protein 12	A-kinase anchor protein 250 kDa	A-kinase anchor protein 250 kDa	A-kinase anchor protein 250 kDa	A-kinase anchoring protein 12	A-kinase anchoring protein 12	A-kinase anchoring proteins	AAA35931.1	AAB58938.1	AAC51366.1	AB003476	AB210003	AF001504	AKA12_HUMAN	AKA12_HUMAN	AKA12_HUMAN	AKAP12	AKAP12	AKAP12	AKAP12	AKAP12	AKAP12	AKAP12	AKAP12	AKAP12	AKAP12	AKAP12-001	AKAP12-001	AKAP12-002	AKAP12-002	AKAP12-003	AKAP12-003	AKAP12-201	AKAP12-202	AKAP250
IFI30	9606.ENSP00000384886	https://smart.embl.de/smart/DDvec.cgi?smart=250:SIGNAL(1|26)+Pfam_GILT(63|166)+	Gamma-interferon-inducible lysosomal thiol reductase; Lysosomal thiol reductase that can reduce protein disulfide bonds. May facilitate the complete unfolding of proteins destined for lysosomal degradation. Plays an important role in antigen processing. Facilitates the generation of MHC class II- restricted epitodes from disulfide bond-containing antigen by the endocytic reduction of disulfide bo…	10437	10437	10437	10437	10437	A0A024R7N7	AAA36105.1	AAF04618.1	AAH21136.1	AAH31020.1	AB049659	AC093080	AF097362	BAC98466.1	BC021136	BC031020	CCDS46015	CCDS46015.1	EAW84662.1	EAW84665.1	ENSG00000216490	ENSG00000216490	ENSG00000216490	ENSG00000216490	ENSP00000384886	ENSP00000384886	ENSP00000470527	ENSP00000470527	ENST00000407280	ENST00000407280	ENST00000597802	ENST00000597802	ENST00000600463	GILT	GILT	GILT	GILT	GILT	GILT	GILT	GILT	GILT_HUMAN	GILT_HUMAN	GILT_HUMAN	Gamma-interferon-inducible protein IP-30	Gamma-interferon-inducible protein IP-30
OBSL1	9606.ENSP00000385636	https://smart.embl.de/smart/DDvec.cgi?smart=1896:IGc2(24|91)+IGc2(140|216)+IGc2(258|326)+IG(347|427)+IG(435|511)+FN3(518|601)+IG_like(622|711)+IG(723|804)+IG(814|893)+IGc2(911|977)+IG(996|1075)+IGc2(1095|1160)+IGc2(1186|1252)+IG(1276|1355)+IG(1366|1445)+IG(1455|1536)+IG(1546|1625)+IG(1635|1715)+IG(1725|1804)+IG(1815|1894)+	Obscurin-like protein 1; Core component of the 3M complex, a complex required to regulate microtubule dynamics and genome integrity. It is unclear how the 3M complex regulates microtubules, it could act by controlling the level of a microtubule stabilizer. Acts as a regulator of the Cul7-RING(FBXW8) ubiquitin-protein ligase, playing a critical role in the ubiquitin ligase pathway that regulates G…	23363	23363	23363	23363	23363	2CPC	2CPC	2CPC	2CPC	2E6P	2E6P	2E6P	2E6P	2E6Q	2E6Q	2E6Q	2E6Q	2LU7	2LU7	2LU7	2LU7	2LVC	2LVC	2LVC	2LVC	2WP3	2WP3	2WP3	2WWK	2WWK	2WWK	2WWM	2WWM	2WWM	3KNB	3KNB	3KNB	5FM5	5FM5	5FM5	A4KVA4	A4KVA4	A4KVA4	A4KVA4	A4KVA5	A4KVA5
PLEKHB2	9606.ENSP00000385892	https://smart.embl.de/smart/DDvec.cgi?smart=236:PH(3|111)+	Pleckstrin homology domain-containing family B member 2; Involved in retrograde transport of recycling endosomes; Pleckstrin homology domain containing	3AJ4	3AJ4	3AJ4	3AJ4	3VIA	3VIA	3VIA	3VIA	55041	55041	55041	55041	55041	A0A024QZ35	AAH01428.1	AAH13991.1	AAH50695.2	AAX93135.1	AC073869	AK000790	AK123710	AK223338	AK293880	AK296008	AK302770	B4DF08	B4DF08	B4DF08	B4DF08	B4DJB7	B4DZ66	B4DZ66	B4DZ66	B4DZ66	B7WPA5	B8ZZN1	B8ZZN1	B8ZZN1	B8ZZN1	BAA91379.1	BAD97058.1	BAG53942.1	BAG57269.1	BAG58779.1	BAG63978.1	BC001428
THADA	9606.ENSP00000385995	https://smart.embl.de/smart/DDvec.cgi?smart=1953:COIL(886|917)+Pfam_DUF2428(947|1248)+	Thyroid adenoma-associated protein; THADA, armadillo repeat containing; Belongs to the THADA family	5T6Y	5T6Y	5T6Y	63892	63892	63892	63892	63892	A8K1V8	A8K1V8	A8K1V8	A8K1V8	AAH07743.1	AAH25773.1	AAH37990.1	AAI05977.1	AAK11318.1	AAO46785.1	AAO46787.1	AAO46789.1	AAX93152.1	AAX93154.1	AAY14994.1	AB051554	AC092615	AC092838	AC104138	AF323176	AK025445	AK025530	AK126004	AK290023	ARMC13	ARMC13	AY149629	AY149629	AY149631	AY149633	Armadillo repeat containing	B5MC89	B6ZDE5	B7WNS6	B7WNS6	B7WNS6	B7WNS6	BAB15133.1
C2orf16	9606.ENSP00000386190	http://smart.embl.de/smart/DDt.cgi?smart=1984:	Uncharacterized protein C2orf16; Chromosome 2 open reading frame 16	84226	84226	84226	84226	84226	AAI40829.1	AAX93198.1	AL136898	AL136898	AL834384	B9EIQ4	B9EIQ4	B9EIQ4	B9EIQ4	BC140828	C2ORF16	C2orf16	C2orf16	C2orf16	C2orf16	C2orf16	C2orf16	C2orf16	C2orf16	C2orf16	C2orf16-001	C2orf16-001	CAB66832.2	CAD39047.1	CAH18189.1	CB016_HUMAN	CB016_HUMAN	CB016_HUMAN	CCDS42666	CCDS42666.1	CR749335	Chromosome 2 open reading frame 16	DKFZp434G118	DKFZp434G118	ENSG00000221843	ENSG00000221843	ENSG00000221843	ENSG00000221843	ENSP00000386190	ENSP00000386190	ENSP00000386190
PRPF40A	9606.ENSP00000386458	https://smart.embl.de/smart/DDvec.cgi?smart=930:WW(114|146)+WW(155|187)+FF(366|420)+FF(433|492)+FF(500|560)+FF(580|640)+FF(716|772)+	Pre-mRNA-processing factor 40 homolog A; Binds to WASL/N-WASP and suppresses its translocation from the nucleus to the cytoplasm, thereby inhibiting its cytoplasmic function (By similarity). Plays a role in the regulation of cell morphology and cytoskeletal organization. Required in the control of cell shape and migration. May play a role in cytokinesis. May be involved in pre-mRNA splicing; Spli…	1UZC	1UZC	1UZC	1UZC	1YWI	1YWI	1YWI	1YWI	1YWJ	1YWJ	1YWJ	1YWJ	1ZR7	1ZR7	1ZR7	1ZR7	2CQN	2CQN	2CQN	2CQN	2DYF	2DYF	2DYF	2DYF	2KZG	2KZG	2KZG	2KZG	2L5F	2L5F	2L5F	2L5F	2L9V	2L9V	2L9V	2L9V	2LKS	2LKS	2LKS	2LKS	55660	55660	55660	55660	55660	AAB93495.1
WDR81	9606.ENSP00000386609	https://smart.embl.de/smart/DDvec.cgi?smart=1941:Beach(349|591)+WD40(1637|1676)+WD40(1686|1723)+WD40(1726|1768)+WD40(1771|1814)+WD40(1817|1855)+WD40(1900|1941)+	WD repeat-containing protein 81; Functions as a negative regulator of the PI3 kinase/PI3K activity associated with endosomal membranes via BECN1, a core subunit of the PI3K complex. By modifying the phosphatidylinositol 3-phosphate/PtdInsP3 content of endosomal membranes may regulate endosome fusion, recycling, sorting and early to late endosome transport. It is for instance, required for the del…	124997	124997	124997	124997	124997	AAH92513.1	AAI14569.1	AK074111	AK074111	AK091136	AK123896	AK127946	AK298567	AL834379	Armadillo-like helical domain containing	B3KW16	B3KW16	B3KW16	B3KW16	B3KXU1	B3KXU1	B3KXU1	B3KXU1	B7Z579	B7Z579	B7Z579	B7Z579	BAB84937.1	BAC03593.1	BAG53978.1	BAG54603.1	BAH12815.1	BC092513	BC114568	BEACH domain containing	CAD39042.1	CAMRQ2	CAMRQ2	CCDS54061	CCDS54061.1	CCDS54062	CCDS54062.1	CCDS54063	CCDS54063.1	E9PHG7	E9PHG7
[truncated: 122 more rows]
[truncated: 206 more columns]

## Sheet: enrichment.Process
#term ID	term description	observed gene count	background gene count	false discovery rate	matching proteins in your network (IDs)	matching proteins in your network (labels)
[truncated: 190 more rows]

[truncated: 10 more sheets: enrichment.Function, enrichment.Component, enrichment.SMART, enrichment.InterPro, enrichment.Pfam, enrichment.Keyword, enrichment.RCTM, enrichment.KEGG, enrichment.PMID, string_interactions]
