# Supplementary material for: Proteomic Analysis Reveals That Placenta-Specific Protein 9 Inhibits Proliferation and Stimulates Motility of Human Bronchial Epithelial Cells
Source: Front Oncol. 2021 May 28;11:628480. doi: 10.3389/fonc.2021.628480 (PMC8194706; doi:10.3389/fonc.2021.628480)
Supplement: Supplementary Figure 1 — Global characteristics of peptide properties identified in iTRAQ. (A) Normalized Mascot ion score distributions. (B) Normalized molecular weight distribution. (C) Normalized isoelectric point distribution. (D) Distribution of the lengths of identified peptides. (E) Distribution of protein sequence coverage distribution. (F) Peptide count distribution. (G) Protein ratio distribution between the 16HBE-GFP-Plac9 and 16HBE-GFP lines. [file DataSheet_1.zip › Table S5.xlsx]

## Sheet: A VS B
Table S5 Detailed information of 138 cellular process-related proteins analyzed via STRING
Accession	Gene Name	Description	Coverage	# Peptides	# PSMs	# Unique Peptides	# AAs	MW [kDa]	calc. pI	Abundances A1	Abundances A2	Abundances A3	Abundances B1	Abundances B2	Abundances B3	Average A	Average B	A/B	P value
Q6PIK7	AGGF1	Angiogenic factor with G patch and FHA domains 1 OS=Homo sapiens GN=AGGF1 PE=1 SV=1	0.980392	1	1	1	714	80.87	5.44	129.9	117.9	104.2	78.8	79.4	89.9	117.333	82.7	1.41878	0.0137346
P52895	AKR1C2	Aldo-keto reductase family 1 member C2 OS=Homo sapiens GN=AKR1C2 PE=1 SV=3	59.7523	14	19	10	323	36.712	7.49	114.1	124.4	126.7	76.4	79.2	79.2	121.733	78.2667	1.55537	0.000401067
A0A0A0MSS8	AKR1C3	Aldo-keto reductase family 1 member C3 OS=Homo sapiens GN=AKR1C3 PE=1 SV=1	22.6006	6	9	2	323	36.844	7.94	109.6	123.4	118.6	83.6	94.9	69.9	117.2	82.8	1.41546	0.014223
Q9NXW9	ALKBH4	Alpha-ketoglutarate-dependent dioxygenase alkB homolog 4 OS=Homo sapiens GN=ALKBH4 PE=1 SV=1	11.5894	2	2	2	302	33.816	6.67	100.9	111.1	123	84.6	90.7	89.7	111.667	88.3333	1.26415	0.0248114
Q9NQW6	ANLN	Anillin OS=Homo sapiens GN=ANLN PE=1 SV=2	19.7509	19	32	19	1124	124.122	8.07	82.2	85.3	80	119.6	117.3	115.7	82.5	117.533	0.701929	5.18728e-05
C0JYY2	APOB	Apolipoprotein B (Including Ag(X) antigen) OS=Homo sapiens GN=APOB PE=4 SV=1	1.75323	9	13	8	4563	515.236	7.05	88.3	89.9	83.5	109.8	118.9	109.6	87.2333	112.767	0.773574	0.00213089
P15514	AREG	Amphiregulin OS=Homo sapiens GN=AREG PE=1 SV=2	18.254	4	4	4	252	27.878	7.4	79.2	81	78.2	109.1	127.7	124.7	79.4667	120.5	0.659474	0.00213853
O15013	ARHGEF10	Rho guanine nucleotide exchange factor 10 OS=Homo sapiens GN=ARHGEF10 PE=1 SV=4	1.16874	1	2	1	1369	151.516	5.68	86.6	89.5	86.6	119	98.3	120	87.5667	112.433	0.778832	0.0252704
Q96BM9	ARL8A	ADP-ribosylation factor-like protein 8A OS=Homo sapiens GN=ARL8A PE=1 SV=1	47.8495	8	14	3	186	21.402	7.77	90.6	87.8	94.1	113	106.1	108.3	90.8333	109.133	0.832315	0.00258329
P23634	ATP2B4	Plasma membrane calcium-transporting ATPase 4 OS=Homo sapiens GN=ATP2B4 PE=1 SV=2	11.6035	10	12	5	1241	137.833	6.6	117.8	104.4	107.5	91.9	88.1	90.3	109.9	90.1	1.21976	0.00918919
O14965	AURKA	Aurora kinase A OS=Homo sapiens GN=AURKA PE=1 SV=2	23.3251	7	8	7	403	45.781	9.39	81.8	93.4	82.2	114.9	117.7	110	85.8	114.2	0.751313	0.00301084
A0A024RAV0	BCAT1	Branched-chain-amino-acid aminotransferase OS=Homo sapiens GN=BCAT1 PE=3 SV=1	3.88601	1	1	1	386	42.939	5.3	86.3	96.2	88	103.4	118.2	107.9	90.1667	109.833	0.820941	0.021166
Q07817	BCL2L1	Bcl-2-like protein 1 OS=Homo sapiens GN=BCL2L1 PE=1 SV=1	8.15451	2	5	2	233	26.033	4.93	84.3	79.4	82.9	117.9	119.1	116.5	82.2	117.833	0.697595	2.65099e-05
Q6QNY0	BLOC1S3	Biogenesis of lysosome-related organelles complex 1 subunit 3 OS=Homo sapiens GN=BLOC1S3 PE=1 SV=1	4.45545	1	1	1	202	21.243	5.15	89.7	88.5	82.6	121.6	112.1	105.6	86.9333	113.1	0.768641	0.00701727
O60566	BUB1B	Mitotic checkpoint serine/threonine-protein kinase BUB1 beta OS=Homo sapiens GN=BUB1B PE=1 SV=3	10.5714	7	8	7	1050	119.47	5.27	71.2	75.9	74.1	134.6	125.6	118.5	73.7333	126.233	0.584104	0.000415021
Q9UKL3	CASP8AP2	CASP8-associated protein 2 OS=Homo sapiens GN=CASP8AP2 PE=1 SV=1	0.353179	1	2	1	1982	222.52	6.58	69.7	78.4	72.9	144.5	119.4	115	73.6667	126.3	0.583267	0.00525471
P45973	CBX5	Chromobox protein homolog 5 OS=Homo sapiens GN=CBX5 PE=1 SV=1	45.5497	8	16	7	191	22.211	5.86	108.9	110.6	116.2	88.8	88.4	87.1	111.9	88.1	1.27015	0.000463184
Q9UFE4	CCDC39	Coiled-coil domain-containing protein 39 OS=Homo sapiens GN=CCDC39 PE=2 SV=3	1.16897	1	1	1	941	109.833	6.44	117.9	127.7	100.6	90.4	89.8	73.6	115.4	84.6	1.36407	0.0331191
Q9NZQ7	CD274	Programmed cell death 1 ligand 1 OS=Homo sapiens GN=CD274 PE=1 SV=1	11.0345	2	2	2	290	33.254	7.23	83.1	88	84	113.4	121	110.4	85.0333	114.933	0.739849	0.00102556
Q12834	CDC20	Cell division cycle protein 20 homolog OS=Homo sapiens GN=CDC20 PE=1 SV=2	24.2485	6	9	6	499	54.689	9.23	84.5	94.5	84.3	107.1	114.2	115.4	87.7667	112.233	0.782002	0.00450807
A0A024R1Z1	CDC34	Cell division cycle 34, isoform CRA_a OS=Homo sapiens GN=CDC34 PE=3 SV=1	7.62712	2	3	2	236	26.72	4.54	73.3	73.8	68.5	133.1	128.3	123.1	71.8667	128.167	0.560728	7.30795e-05
A0A024RA51	CDCA7L	Cell division cycle associated 7-like, isoform CRA_d OS=Homo sapiens GN=CDCA7L PE=4 SV=1	2.20264	1	1	1	454	52.174	5.74	120.8	110.7	100.2	87.1	88.6	92.6	110.567	89.4333	1.2363	0.0266459
Q00534	CDK6	Cyclin-dependent kinase 6 OS=Homo sapiens GN=CDK6 PE=1 SV=1	45.3988	12	18	11	326	36.915	6.46	115.2	119.7	120.3	83.8	82.7	78.3	118.4	81.6	1.45098	9.33692e-05
J3KNF5	CEP290	Centrosomal protein of 290 kDa OS=Homo sapiens GN=CEP290 PE=1 SV=1	0.564289	2	2	2	2481	290.365	5.95	88	83	95.1	117	118	99	88.7	111.333	0.796707	0.0333109
Q53EZ4	CEP55	Centrosomal protein of 55 kDa OS=Homo sapiens GN=CEP55 PE=1 SV=3	20.6897	7	7	7	464	54.145	7.01	91.8	88.9	87.7	101.8	109.3	120.6	89.4667	110.567	0.809165	0.0196159
Q12873	CHD3	Chromodomain-helicase-DNA-binding protein 3 OS=Homo sapiens GN=CHD3 PE=1 SV=3	7.25	12	23	4	2000	226.45	7.3	113.2	112.8	111.8	85.4	86.3	90.4	112.6	87.3667	1.28882	9.30749e-05
Q96CF2	CHMP4C	Charged multivesicular body protein 4c OS=Homo sapiens GN=CHMP4C PE=1 SV=1	6.00858	1	1	1	233	26.394	6.07	84.4	71.6	71.5	118.5	128.2	125.8	75.8333	124.167	0.610738	0.000735632
L0R4W3	CHTF8	Alternative protein CHTF8 OS=Homo sapiens GN=CHTF8 PE=4 SV=1	6.29771	3	4	3	524	51.359	12.41	110.3	113.1	104.4	91.9	85	95.4	109.267	90.7667	1.20382	0.00974695
Q9H9A5	CNOT10	CCR4-NOT transcription complex subunit 10 OS=Homo sapiens GN=CNOT10 PE=1 SV=1	9.00538	6	6	6	744	82.257	7.78	90.9	93.2	87.2	108.6	107.7	112.4	90.4333	109.567	0.825373	0.00107528
P09668	CTSH	Pro-cathepsin H OS=Homo sapiens GN=CTSH PE=1 SV=4	37.3134	8	14	8	335	37.369	8.07	121.3	117.6	123	80.6	77.2	80.3	120.633	79.3667	1.51995	2.82525e-05
O75881	CYP7B1	25-hydroxycholesterol 7-alpha-hydroxylase OS=Homo sapiens GN=CYP7B1 PE=1 SV=2	3.55731	1	1	1	506	58.219	8.02	87.6	100.5	80.4	106.9	109.1	115.5	89.5	110.5	0.809955	0.0307673
O00622	CYR61	Protein CYR61 OS=Homo sapiens GN=CYR61 PE=1 SV=1	57.2178	18	30	18	381	41.998	8.21	74.1	64.3	62.5	154	129	116.1	66.9667	133.033	0.503383	0.00483566
A0A024R2W4	DAG1	Dystroglycan 1 (Dystrophin-associated glycoprotein 1), isoform CRA_a OS=Homo sapiens GN=DAG1 PE=4 SV=1	8.71508	6	11	6	895	97.48	8.56	110.7	108.6	110.5	92.1	90.3	87.7	109.933	90.0333	1.22103	0.000159718
Q13574	DGKZ	Diacylglycerol kinase zeta OS=Homo sapiens GN=DGKZ PE=1 SV=3	3.22292	2	2	2	1117	124.05	9.04	110.1	114.7	116.1	81.3	86.1	91.7	113.633	86.3667	1.31571	0.00147921
C4P096	DISC1	Disrupted in schizophrenia 1 isoform 8 OS=Homo sapiens GN=DISC1 PE=2 SV=1	0.790068	1	1	1	886	96.723	6.28	51.3	57.6	55.8	174.9	136.5	123.9	54.9	145.1	0.37836	0.00429231
Q68D09	DKFZp686D1968	Putative uncharacterized protein DKFZp686D1968 (Fragment) OS=Homo sapiens GN=DKFZp686D1968 PE=2 SV=1	10.3387	6	8	1	561	62.203	6.73	174.7	148.2	160	42.1	36.3	38.7	160.967	39.0333	4.12383	0.000100166
Q9UFH2	DNAH17	Dynein heavy chain 17, axonemal OS=Homo sapiens GN=DNAH17 PE=1 SV=2	0.156076	1	1	1	4485	511.46	5.77	84.8	87	76.6	122.3	111.7	117.7	82.8	117.233	0.706284	0.00144947
Q8TE73	DNAH5	Dynein heavy chain 5, axonemal OS=Homo sapiens GN=DNAH5 PE=1 SV=3	0.237889	1	1	1	4624	528.684	6.1	140.8	132.2	127.3	61.9	74	63.7	133.433	66.5333	2.00551	0.000254183
Q6P0N6	DST	DST protein OS=Homo sapiens GN=DST PE=1 SV=1	33.3333	27	44	1	1143	132.207	5.48	85.7	78.7	85.5	116	119.8	114.3	83.3	116.7	0.713796	0.000289814
Q9GZV4	EIF5A2	Eukaryotic translation initiation factor 5A-2 OS=Homo sapiens GN=EIF5A2 PE=1 SV=3	54.2484	8	55	2	153	16.782	5.58	81.5	87.8	84.9	115.2	114.4	116.1	84.7333	115.233	0.73532	8.54635e-05
X5DNK3	ERBB2	Receptor protein-tyrosine kinase (Fragment) OS=Homo sapiens GN=ERBB2 PE=2 SV=1	7.49004	6	7	4	1255	137.821	5.91	109.3	110.9	108.6	90.4	87	93.8	109.6	90.4	1.21239	0.000762217
Q14674	ESPL1	Separin OS=Homo sapiens GN=ESPL1 PE=1 SV=3	1.36792	2	3	2	2120	233.028	7.55	69.8	94.8	83.8	121.1	127.6	103	82.8	117.233	0.706284	0.0289276
P13726	F3	Tissue factor OS=Homo sapiens GN=F3 PE=1 SV=1	32.8814	7	19	7	295	33.047	7.03	64.1	63.4	63.5	123.5	142.4	143.1	63.6667	136.333	0.466993	0.000348035
Q9NYQ8	FAT2	Protocadherin Fat 2 OS=Homo sapiens GN=FAT2 PE=1 SV=2	3.10416	9	10	9	4349	479.018	5.16	111.6	110.7	106.8	87.6	91.6	91.7	109.7	90.3	1.21484	0.000630236
A0A087WUF6	FGF2	Fibroblast growth factor OS=Homo sapiens GN=FGF2 PE=1 SV=2	6.59722	2	2	2	288	30.751	11.18	92.1	86.1	88.1	110.6	111.8	111.3	88.7667	111.233	0.798022	0.000235875
P21333	FLNA	Filamin-A OS=Homo sapiens GN=FLNA PE=1 SV=4	66.4148	133	462	120	2647	280.564	6.06	93	89	90.6	108.1	110.4	108.8	90.8667	109.1	0.832875	0.000172399
A0A024R462	FN1	Fibronectin 1, isoform CRA_n OS=Homo sapiens GN=FN1 PE=4 SV=1	6.15711	9	10	9	2355	259.049	5.73	88.3	86.8	82.6	118.3	113.5	110.6	85.9	114.133	0.752629	0.000559263
A0A024R5H1	FOLR1	Folate receptor 1 (Adult), isoform CRA_a OS=Homo sapiens GN=FOLR1 PE=4 SV=1	21.0117	3	4	3	257	29.799	7.97	121.2	123.4	130.8	78.4	72.5	73.7	125.133	74.8667	1.67142	0.000124188
A0A090N8Y6	GHRHR	Growth hormone releasing hormone receptor OS=Homo sapiens GN=GHRHR PE=3 SV=1	1.65485	1	1	1	423	47.371	6.73	72.7	73.7	76.3	140.9	116.6	119.7	74.2333	125.733	0.590403	0.00261267
Q92896	GLG1	Golgi apparatus protein 1 OS=Homo sapiens GN=GLG1 PE=1 SV=2	35.1993	29	51	29	1179	134.464	6.9	112.6	110.5	112.4	88.3	87.3	88.9	111.833	88.1667	1.26843	8.40502e-06
P15104	GLUL	Glutamine synthetase OS=Homo sapiens GN=GLUL PE=1 SV=4	58.445	17	28	17	373	42.037	6.89	123.1	121.4	127.8	75.7	72.7	79.2	124.1	75.8667	1.63576	5.61639e-05
P08754	GNAI3	Guanine nucleotide-binding protein G(k) subunit alpha OS=Homo sapiens GN=GNAI3 PE=1 SV=3	50.2825	12	43	6	354	40.506	5.69	113.3	112.7	111.6	88.6	89.3	84.5	112.533	87.4667	1.28659	9.17051e-05
P35052	GPC1	Glypican-1 OS=Homo sapiens GN=GPC1 PE=1 SV=2	40.1434	15	22	15	558	61.641	7.3	115.2	110.2	108	91.4	87.9	87.3	111.133	88.8667	1.25056	0.000857439
P16104	H2AFX	Histone H2AX OS=Homo sapiens GN=H2AFX PE=1 SV=2	48.951	9	37	4	143	15.135	10.74	115.1	112.8	113	90.8	80.6	87.6	113.633	86.3333	1.31622	0.000917698
P84243	H3F3A	Histone H3.3 OS=Homo sapiens GN=H3F3A PE=1 SV=2	55.8824	8	54	1	136	15.319	11.27	103.7	119.5	122.1	83.1	85.4	86.1	115.1	84.8667	1.35625	0.00654046
V9HWG3	HEL-S-45	Epididymis secretory protein Li 45 OS=Homo sapiens GN=HEL-S-45 PE=2 SV=1	66.5211	34	248	34	687	77.28	5.22	89	91.1	91.5	104.4	113.1	110.9	90.5333	109.467	0.82704	0.00225227
P68431	HIST1H3A	Histone H3.1 OS=Homo sapiens GN=HIST1H3A PE=1 SV=2	55.8824	8	96	1	136	15.394	11.12	105.3	120.9	122	78.2	83.3	90.3	116.067	83.9333	1.38284	0.00751617
A0A0U1RRH7	HIST1H3D	Histone H2A OS=Homo sapiens GN=HIST1H3D PE=3 SV=1	31.1765	7	91	3	170	18.541	11.52	95.6	122.2	126.1	78.3	84.5	93.3	114.633	85.3667	1.34283	0.0497817
P26583	HMGB2	High mobility group protein B2 OS=Homo sapiens GN=HMGB2 PE=1 SV=2	41.1483	9	26	8	209	24.019	7.81	108.1	107.7	115	91.6	87.9	89.8	110.267	89.7667	1.22837	0.00139731
O00458	IFRD1	Interferon-related developmental regulator 1 OS=Homo sapiens GN=IFRD1 PE=1 SV=4	7.98226	2	2	2	451	50.236	7.18	87.6	83.8	86.7	117.8	112.6	111.4	86.0333	113.933	0.75512	0.000253566
P01583	IL1A	Interleukin-1 alpha OS=Homo sapiens GN=IL1A PE=1 SV=1	47.9705	8	12	8	271	30.587	5.2	71.1	71.9	67.4	116.7	137.9	134.9	70.1333	129.833	0.54018	0.000911013
B9EG57	IQCG	IQ motif containing G OS=Homo sapiens GN=IQCG PE=2 SV=1	2.0316	1	1	1	443	51.951	6.61	38.7	42.4	39.3	199.8	150.1	129.6	40.1333	159.833	0.251095	0.00457939
P13612	ITGA4	Integrin alpha-4 OS=Homo sapiens GN=ITGA4 PE=1 SV=3	0.775194	1	1	1	1032	114.827	6.48	127.9	119.9	125.9	82	71.3	73.1	124.567	75.4667	1.65062	0.000275692
Q8N5M9	JAGN1	Protein jagunal homolog 1 OS=Homo sapiens GN=JAGN1 PE=1 SV=1	16.9399	3	3	3	183	21.111	9.73	129.8	113.1	101.2	84	85.5	86.4	114.7	85.3	1.34467	0.0241903
Q13887	KLF5	Krueppel-like factor 5 OS=Homo sapiens GN=KLF5 PE=1 SV=2	4.37637	2	2	2	457	50.759	8.6	113.7	107.3	108.5	93.1	82.4	94.9	109.833	90.1333	1.21857	0.0107389
Q8NG31	KNL1	Kinetochore scaffold 1 OS=Homo sapiens GN=KNL1 PE=1 SV=3	0.853971	2	2	2	2342	265.224	5.47	82.7	87.2	74.6	124.3	120.8	110.4	81.5	118.5	0.687764	0.00266404
A0A0S2Z428	KRT6A	HCG2039812, isoform CRA_b (Fragment) OS=Homo sapiens GN=KRT6A PE=2 SV=1	56.0284	36	155	6	564	60.008	8	89.3	80.8	79.9	120.4	117.9	111.7	83.3333	116.667	0.714286	0.00108703
Q13753	LAMC2	Laminin subunit gamma-2 OS=Homo sapiens GN=LAMC2 PE=1 SV=2	31.6848	29	42	29	1193	130.892	6.19	90	83.2	82.1	121.4	118.7	104.6	85.1	114.9	0.740644	0.00665532
A0A024RDT4	LCP1	Lymphocyte cytosolic protein 1 (L-plastin), isoform CRA_a OS=Homo sapiens GN=LCP1 PE=4 SV=1	44.0191	21	47	15	627	70.244	5.43	74	74.3	75.6	127.4	125.2	123.5	74.6333	125.367	0.59532	2.07214e-06
A0A0A6YYJ5	MACF1	Microtubule-actin cross-linking factor 1, isoforms 1/2/3/5 OS=Homo sapiens GN=MACF1 PE=1 SV=1	0.49054	1	1	1	1427	150.363	4.32	93.8	92.5	83.1	107.5	111.5	111.6	89.8	110.2	0.814882	0.00493524
A0A024RAM4	MAP1B	Microtubule-associated protein 1B, isoform CRA_b OS=Homo sapiens GN=MAP1B PE=4 SV=1	3.52512	6	8	6	2468	270.454	4.81	81.2	86.8	85.9	116.4	116	113.6	84.6333	115.333	0.733815	9.39303e-05
B5BU16	MAP2K6	Mitogen-activated protein kinase kinase 6 OS=Homo sapiens GN=MAP2K6 PE=2 SV=1	34.4311	9	17	6	334	37.44	7.06	122.6	132	135.2	73.5	70.6	66.1	129.933	70.0667	1.85442	0.000161686
H7C4C5	MAP4	Microtubule-associated protein (Fragment) OS=Homo sapiens GN=MAP4 PE=1 SV=1	35.0913	14	25	1	493	50.945	10.21	84	65.9	69	142.7	120.3	118.2	72.9667	127.067	0.574239	0.00493155
A0A024R5D2	MEN1	Multiple endocrine neoplasia I, isoform CRA_a OS=Homo sapiens GN=MEN1 PE=4 SV=1	11.3821	3	8	3	615	67.951	6.55	81	84.5	77.2	121.1	123.4	112.7	80.9	119.067	0.679451	0.000596144
Q8TDZ2	MICAL1	[F-actin]-methionine sulfoxide oxidase MICAL1 OS=Homo sapiens GN=MICAL1 PE=1 SV=2	2.34302	1	1	1	1067	117.801	6.4	67.5	60.4	74.8	148.2	116.7	132.3	67.5667	132.4	0.510322	0.0029161
P26038	MSN	Moesin OS=Homo sapiens GN=MSN PE=1 SV=3	70.1906	45	139	22	577	67.778	6.4	92.2	87.8	89	111.6	108.8	110.5	89.6667	110.3	0.812934	0.000181884
P58546	MTPN	Myotrophin OS=Homo sapiens GN=MTPN PE=1 SV=2	41.5254	6	14	6	118	12.887	5.52	104.2	111.6	113.6	96.7	88.6	85.3	109.8	90.2	1.21729	0.0114904
A0A087WWM1	MUC1	Mucin-1 OS=Homo sapiens GN=MUC1 PE=1 SV=1	0.871632	1	2	1	1262	122.941	7.56	112.7	114.7	116.1	85	82.9	88.5	114.5	85.4667	1.3397	0.0001088
P35579	MYH9	Myosin-9 OS=Homo sapiens GN=MYH9 PE=1 SV=4	62.7551	137	654	116	1960	226.392	5.6	90.9	87.5	90.2	108.3	113.1	110.1	89.5333	110.5	0.810256	0.000273191
Q92614	MYO18A	Unconventional myosin-XVIIIa OS=Homo sapiens GN=MYO18A PE=1 SV=3	26.0467	44	57	16	2054	232.971	6.3	120.1	107.8	110.7	87.5	87.2	86.8	112.867	87.1667	1.29484	0.00229768
H0YDF6	NHSL1	NHS-like protein 1 (Fragment) OS=Homo sapiens GN=NHSL1 PE=1 SV=1	6.50888	1	1	1	169	19.347	6.87	87.5	86.6	77.5	121.4	101.9	125	83.8667	116.1	0.722366	0.0148061
A0A024RAU0	OLR1	Oxidised low density lipoprotein (Lectin-like) receptor 1, isoform CRA_a OS=Homo sapiens GN=OLR1 PE=4 SV=1	9.15751	2	2	2	273	30.939	7.28	111.6	114.4	111.8	92.7	83.6	86	112.6	87.4333	1.28784	0.000930481
Q99650	OSMR	Oncostatin-M-specific receptor subunit beta OS=Homo sapiens GN=OSMR PE=1 SV=1	1.63432	1	1	1	979	110.438	5.82	109	115.9	104.5	83.8	91.8	95.1	109.8	90.2333	1.21685	0.014276
Q13177	PAK2	Serine/threonine-protein kinase PAK 2 OS=Homo sapiens GN=PAK2 PE=1 SV=3	54.1985	19	34	14	524	58.006	5.96	91.2	90	90.1	109.5	109	110.3	90.4333	109.6	0.825122	3.74793e-06
O75340	PDCD6	Programmed cell death protein 6 OS=Homo sapiens GN=PDCD6 PE=1 SV=1	58.1152	9	41	9	191	21.855	5.4	84.5	88.9	93.6	106.8	115.1	111.1	89	111	0.801802	0.00346983
Q9UPP1	PHF8	Histone lysine demethylase PHF8 OS=Homo sapiens GN=PHF8 PE=1 SV=3	4.5283	3	3	2	1060	117.79	8.72	110	112.2	111.4	87.8	86.8	91.8	111.2	88.8	1.25225	0.000173415
Q8WV24	PHLDA1	Pleckstrin homology-like domain family A member 1 OS=Homo sapiens GN=PHLDA1 PE=1 SV=4	12.9676	6	8	6	401	44.988	9.89	90.8	85.7	85.5	109.4	113.4	115.1	87.3333	112.633	0.775377	0.000473949
P42338	PIK3CB	Phosphatidylinositol 4,5-bisphosphate 3-kinase catalytic subunit beta isoform OS=Homo sapiens GN=PIK3CB PE=1 SV=1	2.80374	2	2	2	1070	122.683	7.09	105	110.1	112.3	97.5	85.2	90	109.133	90.9	1.20059	0.012057
Q99697	PITX2	Pituitary homeobox 2 OS=Homo sapiens GN=PITX2 PE=1 SV=2	5.36278	1	2	1	317	35.347	9.45	116.5	113	106.3	90.2	80.2	93.9	111.933	88.1	1.27053	0.00929802
A0A024R5Z9	PKM2	Pyruvate kinase OS=Homo sapiens GN=PKM2 PE=3 SV=1	74.3879	36	367	1	531	58.025	7.71	103.8	112	115.1	81.1	98.4	89.6	110.3	89.7	1.22965	0.0268096
Q99640	PKMYT1	Membrane-associated tyrosine- and threonine-specific cdc2-inhibitory kinase OS=Homo sapiens GN=PKMYT1 PE=1 SV=1	2.60521	1	2	1	499	54.487	6.93	84.2	87.3	88.4	114.3	126.3	99.5	86.6333	113.367	0.764187	0.0271595
O15162	PLSCR1	Phospholipid scramblase 1 OS=Homo sapiens GN=PLSCR1 PE=1 SV=1	11.6352	3	3	3	318	35.026	4.94	126.7	120	124.5	76.8	78.2	73.7	123.733	76.2333	1.62309	3.7077e-05
O75051	PLXNA2	Plexin-A2 OS=Homo sapiens GN=PLXNA2 PE=1 SV=4	5.27983	8	8	6	1894	210.969	6.48	125.5	114.8	121.6	78.7	80	79.4	120.633	79.3667	1.51995	0.000195756
Q14181	POLA2	DNA polymerase alpha subunit B OS=Homo sapiens GN=POLA2 PE=1 SV=2	20.0669	6	11	6	598	65.906	5.24	111.5	112.8	111.2	83.9	92.3	88.2	111.833	88.1333	1.26891	0.000663834
P36873	PPP1CC	Serine/threonine-protein phosphatase PP1-gamma catalytic subunit OS=Homo sapiens GN=PPP1CC PE=1 SV=1	69.6594	16	67	3	323	36.96	6.54	82.8	88.9	83.6	120.3	115.1	109.3	85.1	114.9	0.740644	0.00130239
A0A024RBN1	PRKAB1	Protein kinase, AMP-activated, beta 1 non-catalytic subunit, isoform CRA_a OS=Homo sapiens GN=PRKAB1 PE=4 SV=1	11.1111	1	1	1	270	30.363	6.4	75.7	99.7	92.8	113	107.9	110.9	89.4	110.6	0.808318	0.0436848
A0A024R7J0	PRKACA	Protein kinase, cAMP-dependent, catalytic, alpha, isoform CRA_c OS=Homo sapiens GN=PRKACA PE=3 SV=1	39.0313	10	18	3	351	40.564	8.79	103.3	113.3	116.2	88.4	85.4	93.4	110.933	89.0667	1.24551	0.00861834
B5BU77	PRKCH	Protein kinase C eta type OS=Homo sapiens GN=PRKCH PE=2 SV=1	2.48902	1	2	1	683	77.762	7.77	84.8	86.1	91.8	110.9	115.9	110.4	87.5667	112.4	0.779063	0.000863299
H0YG38	PRPF40A	Pre-mRNA-processing factor 40 homolog A (Fragment) OS=Homo sapiens GN=PRPF40A PE=1 SV=1	20.2312	6	7	1	346	36.561	4.98	121.8	114.6	110	90.6	79.4	83.5	115.467	84.5	1.36647	0.0028424
P35354	PTGS2	Prostaglandin G/H synthase 2 OS=Homo sapiens GN=PTGS2 PE=1 SV=2	40.7285	19	26	19	604	68.952	7.39	76.1	76.1	75.8	108.8	136.1	127.1	76	124	0.612903	0.00394052
Q13308	PTK7	Inactive tyrosine-protein kinase 7 OS=Homo sapiens GN=PTK7 PE=1 SV=2	25.1402	19	27	19	1070	118.317	7.09	111.5	106.6	109.4	89.1	91.4	92.1	109.167	90.8667	1.20139	0.000406909
A0A024R8J2	PTP4A1	Protein tyrosine phosphatase type IVA, member 1, isoform CRA_a OS=Homo sapiens GN=PTP4A1 PE=4 SV=1	28.3237	4	7	2	173	19.802	8.97	105.3	115.7	110.7	85.6	88.5	94.2	110.567	89.4333	1.2363	0.00574762
D3DVW9	PTPNS1	Protein tyrosine phosphatase, non-receptor type substrate 1, isoform CRA_a OS=Homo sapiens GN=PTPNS1 PE=4 SV=1	3.57143	1	1	1	504	54.891	6.98	122	109.4	112.1	85.2	79.4	91.9	114.5	85.5	1.33918	0.00529762
P51159	RAB27A	Ras-related protein Rab-27A OS=Homo sapiens GN=RAB27A PE=1 SV=3	10.4072	2	2	1	221	24.852	5.22	76.6	82	76.4	137.1	117.9	109.9	78.3333	121.633	0.644012	0.00637666
H0Y9P0	RACK1	Receptor of-activated protein C kinase 1 (Fragment) OS=Homo sapiens GN=RACK1 PE=1 SV=1	65.0602	6	21	1	83	8.755	4.42	113.6	120.8	120	86.8	82.1	76.7	118.133	81.8667	1.443	0.000608598
Q9BVS4	RIOK2	Serine/threonine-protein kinase RIO2 OS=Homo sapiens GN=RIOK2 PE=1 SV=2	13.0435	4	5	4	552	63.243	5.94	87.2	95.9	86.9	116.9	104.3	108.9	90	110.033	0.817934	0.0132002
P60602	ROMO1	Reactive oxygen species modulator 1 OS=Homo sapiens GN=ROMO1 PE=1 SV=1	10.1266	1	2	1	79	8.177	9.33	114.8	101	117.1	93.8	88.3	85.1	110.967	89.0667	1.24588	0.0177219
P23443	RPS6KB1	Ribosomal protein S6 kinase beta-1 OS=Homo sapiens GN=RPS6KB1 PE=1 SV=2	3.80952	2	2	2	525	59.102	6.65	83.6	82.6	88.1	105.9	104.3	135.6	84.7667	115.267	0.735396	0.0417051
F8W914	RTN4	Reticulon OS=Homo sapiens GN=RTN4 PE=1 SV=1	43.1884	9	30	1	345	37.121	4.77	90.1	93	86.6	105.4	111.3	113.5	89.9	110.067	0.816778	0.00269525
P29034	S100A2	Protein S100-A2 OS=Homo sapiens GN=S100A2 PE=1 SV=3	46.9388	7	24	5	98	11.109	4.78	85.9	89.3	90.3	101.9	116.9	115.7	88.5	111.5	0.793722	0.00998457
P25815	S100P	Protein S100-P OS=Homo sapiens GN=S100P PE=1 SV=2	42.1053	4	7	4	95	10.393	4.88	118.2	136	138.8	69.3	69.9	67.8	131	69	1.89855	0.000667052
A6NKF1	SAC3D1	SAC3 domain-containing protein 1 OS=Homo sapiens GN=SAC3D1 PE=1 SV=2	3.71287	1	1	1	404	43.526	8.69	133.3	116.3	114.3	82.2	77.4	76.4	121.3	78.6667	1.54195	0.00246992
P05120	SERPINB2	Plasminogen activator inhibitor 2 OS=Homo sapiens GN=SERPINB2 PE=1 SV=2	57.1084	16	42	1	415	46.566	5.63	83.8	86	86.6	110	119.8	113.8	85.4667	114.533	0.746217	0.000616425
P29508	SERPINB3	Serpin B3 OS=Homo sapiens GN=SERPINB3 PE=1 SV=2	54.8718	22	47	12	390	44.537	6.81	134.3	123.9	136.6	68.5	66.7	70	131.6	68.4	1.92398	9.57742e-05
Q8IX90	SKA3	Spindle and kinetochore-associated protein 3 OS=Homo sapiens GN=SKA3 PE=1 SV=2	5.58252	2	2	2	412	46.33	5.11	86.4	93.3	83.2	105.1	119.8	112.2	87.6333	112.367	0.779887	0.00884549
J3KPF3	SLC3A2	4F2 cell-surface antigen heavy chain OS=Homo sapiens GN=SLC3A2 PE=1 SV=1	56.8938	35	183	27	631	68.059	5.05	117.1	125.4	129.4	76.5	76.5	75.1	123.967	76.0333	1.63043	0.000194633
Q01650	SLC7A5	Large neutral amino acids transporter small subunit 1 OS=Homo sapiens GN=SLC7A5 PE=1 SV=2	11.2426	5	18	5	507	54.974	7.72	126.8	125	122.9	76.6	73.6	75	124.9	75.0667	1.66385	3.95275e-06
O60248	SOX15	Protein SOX-15 OS=Homo sapiens GN=SOX15 PE=1 SV=1	22.3176	3	4	3	233	25.236	9.76	119.7	106.8	102.8	97.9	87.2	85.6	109.767	90.2333	1.21648	0.0378802
Q9Y3M8	STARD13	StAR-related lipid transfer protein 13 OS=Homo sapiens GN=STARD13 PE=1 SV=2	3.05481	2	3	2	1113	124.889	7.02	93.4	85.9	86.6	115.9	105.8	112.3	88.6333	111.333	0.796108	0.00395336
P42224	STAT1	Signal transducer and activator of transcription 1-alpha/beta OS=Homo sapiens GN=STAT1 PE=1 SV=2	35.0667	20	30	20	750	87.28	6.05	128	124.5	126	74.3	71.4	75.9	126.167	73.8667	1.70803	6.07776e-06
Q13277	STX3	Syntaxin-3 OS=Homo sapiens GN=STX3 PE=1 SV=3	21.1073	4	5	4	289	33.134	5.44	89.3	91.3	90.6	111.9	113.2	103.7	90.4	109.6	0.824818	0.00317941
P61764	STXBP1	Syntaxin-binding protein 1 OS=Homo sapiens GN=STXBP1 PE=1 SV=1	16.4983	5	6	5	594	67.526	6.96	89.4	93	88.3	106.6	111.5	111.2	90.2333	109.767	0.822047	0.000782386
Q9Y6A5	TACC3	Transforming acidic coiled-coil-containing protein 3 OS=Homo sapiens GN=TACC3 PE=1 SV=1	14.6778	7	9	7	838	90.304	5.05	94.1	93.4	83.9	112.1	107	109.4	90.4667	109.5	0.82618	0.0061672
A0A024R9Q1	THBS1	Thrombospondin 1, isoform CRA_a OS=Homo sapiens GN=THBS1 PE=4 SV=1	41.2821	42	78	1	1170	129.27	4.94	93.6	88.2	85.1	113.6	107.3	112.2	88.9667	111.033	0.801261	0.00214197
Q68CZ2	TNS3	Tensin-3 OS=Homo sapiens GN=TNS3 PE=1 SV=2	23.6678	19	24	19	1445	155.169	6.81	112.3	110.4	108	88.6	89	91.7	110.233	89.7667	1.228	0.000204759
P11388	TOP2A	DNA topoisomerase 2-alpha OS=Homo sapiens GN=TOP2A PE=1 SV=3	37.9491	50	86	38	1531	174.276	8.72	86.4	92.2	86.9	113.7	109.7	111.1	88.5	111.5	0.793722	0.000468619
Q13472	TOP3A	DNA topoisomerase 3-alpha OS=Homo sapiens GN=TOP3A PE=1 SV=1	1.2987	1	1	1	1001	112.3	8.34	108.8	112.6	116.3	86.7	91.2	84.4	112.567	87.4333	1.28746	0.00103512
H0Y8I7	TOPBP1	DNA topoisomerase 2-binding protein 1 (Fragment) OS=Homo sapiens GN=TOPBP1 PE=1 SV=1	3.8835	1	1	1	206	23.352	5.95	160.4	133.3	138.1	59	56	53.1	143.933	56.0333	2.56871	0.000498248
A0A024R4C3	TP73	Tumor protein p73, isoform CRA_a OS=Homo sapiens GN=TP73 PE=3 SV=1	4.40252	2	2	1	636	69.579	6.95	115.5	116.4	109.1	78.7	80	100.2	113.667	86.3	1.31711	0.0202321
D9YZV5	TPM1	Tropomyosin 1 (Alpha) isoform 4 OS=Homo sapiens GN=TPM1 PE=3 SV=1	51.7606	17	45	2	284	32.856	4.78	78.9	82.7	84.2	121.7	126.1	106.4	81.9333	118.067	0.693958	0.00425475
P30536	TSPO	Translocator protein OS=Homo sapiens GN=TSPO PE=1 SV=3	9.46746	2	4	2	169	18.816	9.36	114.7	133.8	115.8	84.6	76	75.1	121.433	78.5667	1.54561	0.00340196
A0A0A0MTS7	TTN	Titin OS=Homo sapiens GN=TTN PE=1 SV=1	0.0194493	1	2	1	35991	3992.16	6.39	160.3	133.2	138.9	58	54.9	54.8	144.133	55.9	2.57841	0.000446611
Q16763	UBE2S	Ubiquitin-conjugating enzyme E2 S OS=Homo sapiens GN=UBE2S PE=1 SV=2	37.3874	5	8	5	222	23.831	8.38	86.8	89.3	83.1	110.8	114.7	115.2	86.4	113.567	0.760787	0.000282
Q9Y6I4	USP3	Ubiquitin carboxyl-terminal hydrolase 3 OS=Homo sapiens GN=USP3 PE=1 SV=2	5.96154	2	2	2	520	58.859	8.18	76.9	87.1	89.6	119.9	105.2	121.4	84.5333	115.5	0.73189	0.0087128
Q8TEY7	USP33	Ubiquitin carboxyl-terminal hydrolase 33 OS=Homo sapiens GN=USP33 PE=1 SV=2	3.7155	2	2	2	942	106.659	6.02	109.6	121.2	110.1	81.4	86.7	90.9	113.633	86.3333	1.31622	0.00429895
P30291	WEE1	Wee1-like protein kinase OS=Homo sapiens GN=WEE1 PE=1 SV=2	1.39319	1	1	1	646	71.553	6.77	130.2	123.5	109.1	78.6	76.9	81.6	120.933	79.0333	1.53016	0.00277266
Q15326	ZMYND11	Zinc finger MYND domain-containing protein 11 OS=Homo sapiens GN=ZMYND11 PE=1 SV=2	9.13621	3	3	3	602	70.917	8.53	105.8	119.8	101.8	88.9	91.4	92.4	109.133	90.9	1.20059	0.0304387
A0A024QZN5	ZWINT	ZW10 interactor, isoform CRA_b OS=Homo sapiens GN=ZWINT PE=4 SV=1	7.2327	2	2	2	318	35.633	5.35	72.4	75	71.2	136.9	125.7	118.7	72.8667	127.1	0.573302	0.000559733
